# Supplementary material for: When mycologists describe new species, not all relevant information is provided (clearly enough)
Source: MycoKeys. 2020 Sep 10;72:109–28. doi: 10.3897/mycokeys.72.56691 (PMC7498475; doi:10.3897/mycokeys.72.56691)
Supplement: Supplementary material 2 — The automatic and manual estimates for the targeted mycological papers [file mycokeys-72-109-s002.xlsx]

## Sheet: FUNGI
Papers	Journal	Year	ALTITUDE	BIODIVERSITY	CLIMATE	CLIMATE_ZONE	COLLECTION	COUNTRY	DISTRIBUTION	ECOLOGY_ASSOC	ECOLOGY_MODE	ECOLOGY_TERM	FAMILY	FUNGAL_NAMES	GIS/GPS	INDEX_FUNGORUM	LOCALITY	MOLECULAR_AVAIL	MOLECULAR_BLAST	MOLECULAR_DB	MOLECULAR_MARKER	MYCOBANK	ORDER	PHYLUM	SOCIETAL_IMPL	SUPPLEMENTAL	THREATEND	Does the paper feature at least one map? (Y/N)	Does the paper feature at least one colour photo or colour illustration showing more or less the whole organism (fruiting body or similar)? (Y/N)	Does the paper feature at least one electron microscope (SEM/TEM) photo? (Y/N)	Does the paper feature at least one manual illustration of a micro-morphological character? (Y/N)	Does the paper feature at least one photo of a micro-morphological character? (Y/N)	Does the paper feature at least one phylogenetic tree? (DNA-based or not) (Y/N)	Does the paper feature a formal “Discussion” section (under that very heading)? (Y/N)	Is a determination key provided?	Is the paper open access in the sense that an exact Google search of the paper title leads you to the article PDF or full-text HTML (as judged from the very first page of Google hits (legal or not)) from a computer outside of any univerity network? (Y/N)	Is there a figure that gives at least a feeling for the biological context, habitat, or substrate?	No. of co-authors	No. of female co-authors	Lead author male? (Y/N)	Academic age of first author (if Google Scholar profile)	Academic age of last author (if Google Scholar profile)	No. of departments	No. of countries	No. of continents (seven continents model, Russia counted according to dep. location eg. St.Pet.=EU Vladivostok=AS)	No. of pages	No. of statistical figures	Does the paper include at least one photo of a fungal culture? (Y/N)	Does at least one macroscopic photo in the paper include a scale bar or fiducial marker? (Y/N)
	Who does	Script	Script	Script	Script	Script	Script	Script	Script	Script	Script	Script	Script	Script	Script	Script	Script	Script	Script	Script	Script	Script	Script	Script	Script	Script	Script	Manual	Manual	Manual	Manual	Manual	Manual	Manual	Manual	Manual		Manual	Manual	Manual	Manual	Manual	Manual	Manual	Manual	Manual	Manual	Manual	Manual
	Label		Geography	Misc	Geography	Geography	Misc	Geography	Geography	Ecology	Ecology	Ecology	Classification	Misc	Geography	Misc	Gography	Molecular	Molecular	Molecular	Molcular	Misc	Classification	Classification	Misc	Misc	Misc	Geography	Illustrations	Illustrations	Illustrations	Illustrations	Illustrations	Misc	Misc	Illustrations		Misc	Misc	Misc	Misc	Misc	Misc	Misc	Misc	Misc	Illustrations	Illustrations	Illustrations
10.1016:j.funbio.2010.07.006	Fungal Biology	2010	N	N	N	Y	Y	N	Y	Y	Y	N	Y	N	N	N	N	N	Y	Y	Y	N	N	N	Y	Y	N	N	Y	Y	N	N	Y	Y	N	N	N	8		Y			4	2	2	12	1	Y	N
10.1016:j.funbio.2010.06.005	Fungal Biology	2010	N	N	N	Y	Y	N	Y	Y	Y	Y	Y	N	N	N	N	N	N	Y	Y	Y	Y	Y	N	N	N	N	Y	N	Y	Y	Y	Y	N	N	Y	2	0	Y	18	38	3	2	1	14	0	Y	Y
10.1016:j.funbio.2010.03.013	Fungal Biology	2010	N	N	N	Y	Y	Y	Y	Y	Y	N	N	N	N	N	N	Y	N	Y	Y	Y	N	N	Y	N	N	N	Y	N	N	Y	Y	Y	N	Y	Y	6	3	N			4	1	1	13	0	Y	N
10.1016:j.funbio.2010.02.002	Fungal Biology	2010	N	N	N	Y	Y	N	N	Y	N	N	Y	N	N	N	N	N	N	Y	Y	Y	N	N	Y	N	N	N	Y	N	Y	Y	Y	Y	N	N	N	3					1	1	1	5	0	N
10.1016:j.funbio.2010.09.007	Fungal Biology	2010	N	N	N	Y	Y	Y	Y	Y	Y	Y	Y	N	N	N	N	Y	N	Y	Y	Y	Y	N	Y	N	N	N	N	N	N	Y	Y	Y	N	Y	N	5	3	Y	38		3	1	1	14	2	N
10.1016:j.funbio.2010.07.005	Fungal Biology	2010	N	N	N	Y	Y	N	Y	Y	Y	N	Y	N	N	Y	N	N	N	Y	Y	N	Y	N	N	N	N	N	Y	N	Y	N	Y	Y	N	Y	N	2	0	Y			2	1	1	7	0	N	Y
10.1016:j.mycres.2009.09.001	Fungal Biology	2010	Y	N	Y	Y	Y	N	Y	Y	Y	Y	N	N	Y	N	N	N	N	N	Y	N	N	N	N	N	N	N	Y	N	N	N	N	Y	N	Y	Y	2	0	Y		28	2	1	1	10	0	N	Y
10.1016:j.mycres.2009.10.003	Fungal Biology	2010	N	N	N	N	Y	N	N	Y	Y	Y	Y	N	N	N	Y	N	N	Y	Y	Y	Y	Y	Y	N	Y	N	Y	N	N	Y	Y	Y	N	N	Y	5	0	Y	52		3	3	3	8	0	N	Y
10.1016:j.funbio.2011.04.005	Fungal Biology	2011	N	Y	N	Y	Y	N	Y	Y	Y	Y	Y	N	N	N	N	N	N	Y	Y	Y	Y	N	Y	N	N	N	Y	N	Y	Y	Y	Y	N	N	N	6	0	Y	20		8	4	2	11	3	Y	N
10.1016:j.funbio.2011.06.004	Fungal Biology	2011	N	Y	N	Y	N	N	Y	Y	Y	Y	Y	N	N	N	N	N	N	Y	Y	Y	Y	N	Y	N	N	N	Y	N	Y	Y	Y	Y	N	N	N	6	0	Y	13		9	5	2	8	2	Y	N
10.1016:j.funbio.2011.07.004	Fungal Biology	2011	N	Y	N	Y	N	N	N	Y	N	N	Y	N	N	N	N	N	Y	Y	Y	Y	Y	N	Y	N	N	N	N	Y	N	Y	Y	Y	N	Y	N	6	1	N		29	2	1	1	10	1	N
10.1016:j.funbio.2011.05.006	Fungal Biology	2011	Y	Y	N	Y	N	Y	Y	Y	Y	Y	N	N	N	N	N	N	N	Y	Y	Y	Y	N	Y	N	Y	N	N	N	N	Y	Y	Y	N	N	N	4	1	Y			3	1	1	9	1	Y	N
10.1016:j.funbio.2010.12.003	Fungal Biology	2011	N	N	N	Y	Y	Y	Y	N	Y	N	Y	N	N	N	N	Y	N	Y	Y	Y	N	N	Y	N	N	N	N	N	N	Y	Y	Y	Y	N	N	5		Y			1	1	1	8	0	N
10.1016:j.funbio.2010.12.013	Fungal Biology	2011	Y	Y	Y	Y	Y	N	Y	Y	Y	Y	N	N	N	N	N	N	N	Y	Y	N	N	N	Y	N	N	Y	N	N	N	Y	Y	Y	N	N	N	4	2	N	21	30	2	2	1	13	1	Y	N
10.1016:j.funbio.2011.03.002	Fungal Biology	2011	N	Y	N	Y	Y	N	Y	Y	Y	Y	Y	N	N	N	Y	N	N	Y	Y	Y	Y	Y	N	N	N	N	Y	N	N	Y	Y	Y	N	N	Y	5		N			1	1	1	7	0	N	Y
10.1016:j.funbio.2011.06.007	Fungal Biology	2011	N	Y	N	Y	Y	N	Y	Y	Y	N	Y	N	N	N	N	N	N	Y	Y	Y	Y	N	Y	N	N	N	Y	N	Y	Y	Y	Y	N	Y	N	5		Y	13		7	4	3	11	1	Y	N
10.1016:j.funbio.2012.02.006	Fungal Biology	2012	N	N	Y	Y	Y	N	Y	Y	Y	Y	Y	N	N	N	N	N	Y	Y	Y	Y	N	N	Y	Y	N	Y	Y	Y	Y	Y	Y	Y	Y	N	Y	5	2	Y	13	48	3	3	1	16	2	Y	N
10.1016:j.funbio.2011.11.003	Fungal Biology	2012	N	N	N	Y	Y	N	Y	Y	Y	Y	N	N	N	N	N	N	N	Y	Y	Y	Y	Y	Y	N	N	N	N	N	N	Y	Y	Y	N	N	N	6	2	N			4	1	1	10	1	N
10.1016:j.funbio.2012.04.005	Fungal Biology	2012	N	Y	Y	Y	Y	N	Y	Y	Y	N	N	N	N	N	Y	Y	Y	Y	Y	N	Y	N	Y	N	N	N	N	N	N	Y	Y	Y	N	Y	N	14					7	4	3	13	1	Y	N
10.1016:j.funbio.2011.10.011	Fungal Biology	2012	Y	Y	N	Y	Y	N	Y	Y	Y	Y	Y	N	N	N	Y	N	N	Y	Y	Y	Y	N	N	Y	N	N	Y	Y	N	Y	Y	Y	N	N	Y	5	2	Y	27	15	4	3	2	11	1	N	N
10.1016:j.funbio.2011.10.003	Fungal Biology	2012	N	Y	N	Y	Y	Y	Y	Y	Y	Y	N	N	N	N	N	N	N	N	Y	Y	Y	N	Y	N	N	N	N	N	N	Y	N	Y	N	N	N	2	0	Y			1	1	1	14	0	N
10.1016:j.funbio.2012.09.004	Fungal Biology	2012	Y	N	N	Y	Y	N	Y	Y	Y	Y	Y	N	N	N	Y	Y	Y	Y	Y	Y	Y	Y	N	N	N	N	Y	N	Y	N	Y	Y	Y	Y	N	5	2	N		15	4	1	1	12	0	N	Y
10.1016:j.funbio.2013.02.005	Fungal Biology	2013	N	N	N	Y	Y	Y	Y	Y	Y	N	Y	N	N	N	N	Y	N	Y	Y	Y	Y	N	Y	N	N	Y	Y	N	N	Y	Y	Y	Y	N	N	3	1	Y	12	41	1	1	1	22	3	N	Y
10.1016:j.funbio.2014.04.005	Fungal Biology	2014	N	N	N	N	Y	N	Y	Y	Y	N	Y	N	N	N	N	N	N	Y	Y	N	Y	N	N	N	N	N	N	Y	N	Y	Y	Y	N	N	N	3	1	Y		22	4	2	2	17	0	N
10.1016:j.funbio.2014.01.007	Fungal Biology	2014	Y	N	N	Y	N	N	Y	Y	Y	Y	Y	N	N	N	N	N	N	Y	Y	N	Y	N	N	Y	N	N	Y	Y	Y	Y	Y	Y	N	Y	Y	10	2	Y	45		8	4	2	15	2	N
10.1016:j.funbio.2014.06.001	Fungal Biology	2014	N	N	N	Y	Y	N	Y	Y	Y	N	N	N	N	N	N	Y	Y	Y	Y	Y	N	N	Y	Y	N	N	Y	Y	N	Y	Y	Y	N	N	Y	7	2	Y		15	4	2	2	12	0	Y	N
10.1016:j.funbio.2013.12.003	Fungal Biology	2014	N	N	Y	Y	Y	N	Y	N	Y	N	Y	N	N	Y	N	N	N	Y	Y	Y	Y	Y	N	N	N	N	Y	N	N	Y	Y	Y	N	N	Y	5	1	Y		29	2	2	1	11	1	Y	Y
10.1016:j.funbio.2013.11.003	Fungal Biology	2014	N	N	N	Y	Y	N	N	Y	Y	Y	N	N	N	N	N	Y	N	Y	Y	Y	N	N	Y	N	N	N	N	N	N	Y	Y	Y	N	Y	N	3			8	25	2	1	1	11	1	N
10.1016:j.funbio.2013.10.010	Fungal Biology	2014	N	Y	N	Y	Y	N	Y	Y	Y	Y	Y	N	N	N	N	Y	Y	Y	Y	Y	Y	Y	Y	Y	N	N	N	Y	N	N	Y	Y	N	N	N	4	1	N	14	24	4	3	2	11	0	Y	N
10.1016:j.funbio.2014.08.005	Fungal Biology	2014	N	N	Y	Y	N	Y	Y	Y	Y	Y	N	N	N	N	N	Y	Y	Y	Y	Y	N	Y	N	Y	N	Y	Y	Y	N	Y	Y	N	N	Y	N	4	1	Y	16	22	3	2	2	13	0	Y	N
10.1016:j.funbio.2015.08.002	Fungal Biology	2015	N	N	N	Y	N	Y	N	Y	Y	Y	Y	N	N	N	N	Y	N	Y	Y	Y	Y	N	N	N	N	N	N	N	Y	Y	Y	Y	N	Y	Y	8	2	Y	6		6	2	2	18	0	N
10.1016:j.funbio.2015.02.006	Fungal Biology	2015	N	N	N	Y	Y	N	N	Y	Y	Y	N	N	N	N	Y	N	N	Y	Y	N	N	N	Y	N	N	N	Y	N	N	Y	Y	Y	N	Y	N	8		Y	9	19	5	2	1	17	0	Y	N
10.1016:j.funbio.2015.04.005	Fungal Biology	2015	Y	N	N	N	Y	N	N	Y	N	N	Y	N	N	N	N	N	N	Y	Y	N	Y	Y	Y	N	N	N	N	N	N	Y	Y	Y	N	Y	N	8		Y	11	28	3	2	2	7	0	N
10.1016:j.funbio.2014.10.008	Fungal Biology	2015	N	Y	N	N	Y	N	N	Y	Y	N	Y	N	N	N	N	N	Y	Y	Y	Y	N	N	N	Y	N	N	Y	Y	N	Y	Y	Y	N	Y	Y	7		Y	11		2	1	1	9	0	N	Y
10.1016:j.funbio.2015.08.016	Fungal Biology	2015	N	Y	Y	Y	Y	N	Y	Y	Y	Y	Y	N	N	N	N	Y	Y	Y	Y	Y	Y	Y	N	N	N	N	N	N	N	Y	Y	Y	Y	N	Y	4	2	Y	16	23	2	1	1	11	1	N	Y
10.1016:j.funbio.2014.06.006	Fungal Biology	2015	N	N	N	Y	Y	N	Y	Y	Y	N	Y	N	N	N	N	Y	N	Y	Y	Y	N	Y	N	N	N	N	Y	N	N	Y	Y	Y	N	N	Y	4			6		2	1	1	15	0	Y	N
10.1016:j.funbio.2014.10.005	Fungal Biology	2015	Y	Y	Y	Y	Y	Y	Y	Y	Y	Y	Y	N	N	N	N	Y	N	Y	Y	Y	N	N	Y	N	N	N	Y	N	Y	N	Y	Y	N	Y	Y	10					7	4	2	16	0	N	Y
10.1016:j.funbio.2014.08.006	Fungal Biology	2015	N	Y	N	Y	Y	N	N	Y	Y	N	Y	N	N	N	Y	Y	N	Y	Y	Y	N	N	Y	N	N	N	Y	N	N	Y	Y	Y	N	Y	Y	6					5	3	3	14	0	Y	N
10.1016:j.funbio.2014.09.004	Fungal Biology	2015	N	N	N	Y	Y	N	N	Y	Y	N	Y	N	N	N	N	N	Y	Y	Y	Y	N	N	N	N	N	N	Y	N	N	Y	Y	Y	N	Y	Y	4	1	Y			1	1	1	8	0	Y	Y
10.1016:j.funbio.2015.06.010	Fungal Biology	2015	Y	Y	N	Y	Y	N	Y	Y	Y	Y	Y	N	N	N	Y	Y	Y	Y	Y	Y	Y	Y	N	N	N	N	Y	Y	N	Y	Y	Y	N	Y	Y	7	3	N	19	41	5	2	2	16	0	N	N
10.1016:j.funbio.2015.01.005	Fungal Biology	2015	N	N	Y	Y	Y	N	Y	Y	Y	N	Y	N	N	N	N	Y	N	Y	Y	N	N	Y	Y	N	N	N	Y	N	N	Y	Y	Y	N	Y	Y	5					4	2	2	13	0	N	Y
10.1016:j.funbio.2016.01.009	Fungal Biology	2016	N	Y	N	Y	Y	N	Y	Y	Y	Y	Y	N	N	N	Y	Y	N	Y	Y	Y	N	N	Y	Y	N	N	Y	N	Y	N	Y	Y	Y	Y	Y	2			11		2	1	1	17	0	N	N
10.1016:j.funbio.2015.08.015	Fungal Biology	2016	N	Y	N	Y	Y	Y	Y	Y	Y	Y	Y	N	Y	N	Y	Y	Y	Y	Y	Y	N	N	Y	N	N	Y	Y	Y	Y	N	Y	Y	Y	N	Y	4	4	N			1	1	1	25	0	N	N
10.1016:j.funbio.2016.04.005	Fungal Biology	2016	N	Y	N	Y	Y	N	Y	Y	Y	Y	Y	N	N	N	N	Y	N	Y	Y	N	Y	N	Y	N	N	N	Y	N	N	Y	Y	Y	N	Y	Y	2	0	Y			2	1	1	11	0	N	N
10.1016:j.funbio.2016.04.008	Fungal Biology	2016	N	N	N	Y	Y	N	Y	N	Y	Y	Y	N	N	N	N	Y	Y	Y	Y	Y	Y	Y	Y	N	N	N	Y	N	Y	N	Y	Y	Y	N	Y	3			12		2	2	2	14	0	N	N
10.1016:j.funbio.2016.05.001	Fungal Biology	2016	N	N	N	Y	Y	N	Y	N	N	Y	N	N	N	N	N	N	Y	Y	Y	Y	Y	N	Y	N	N	N	Y	N	Y	N	Y	Y	N	N	Y	4	1	Y			3	3	2	8	0	N	Y
10.1016:j.funbio.2015.12.004	Fungal Biology	2016	N	N	N	Y	Y	Y	Y	Y	Y	N	N	N	N	N	N	N	N	Y	Y	Y	Y	Y	Y	N	N	N	Y	N	N	Y	Y	Y	N	Y	Y	4		Y	5	19	2	2	2	17	0	Y	N
10.1016:j.funbio.2016.03.004	Fungal Biology	2016	N	Y	N	Y	Y	Y	Y	Y	Y	N	Y	N	N	N	Y	N	Y	Y	Y	Y	Y	N	Y	N	N	N	N	N	N	Y	Y	Y	N	Y	Y	7	1	Y			5	2	2	11	1	Y	N
10.1016:j.funbio.2016.06.010	Fungal Biology	2016	N	N	N	Y	Y	N	N	Y	Y	Y	Y	N	N	Y	N	Y	N	Y	Y	Y	Y	Y	Y	N	N	N	N	Y	Y	Y	Y	Y	N	N	N	3	1	N			3	1	1	9	0	N
10.1016:j.funbio.2016.02.008	Fungal Biology	2016	N	N	N	Y	Y	Y	Y	Y	Y	Y	Y	N	N	N	N	Y	N	Y	Y	N	Y	N	N	N	N	N	Y	N	Y	N	Y	Y	N	N	Y	5	2	N			3	1	1	18	1	N	Y
10.1016:j.funbio.2015.09.014	Fungal Biology	2016	N	N	N	Y	Y	N	Y	Y	Y	Y	Y	N	N	N	N	Y	Y	Y	Y	Y	N	N	N	N	N	N	Y	N	Y	Y	Y	Y	Y	N	Y	4	2	N			4	4	1	32	0	N	N
10.1016:j.funbio.2015.09.005	Fungal Biology	2016	N	N	N	Y	Y	Y	Y	Y	Y	N	N	N	N	N	N	Y	Y	Y	Y	Y	Y	N	Y	N	N	N	Y	N	N	Y	Y	Y	N	N	Y	5		N			3	1	1	10	0	N	N
10.1016:j.funbio.2016.06.006	Fungal Biology	2016	N	N	N	N	Y	N	Y	Y	Y	N	Y	N	N	Y	N	Y	Y	Y	Y	N	Y	N	N	N	N	N	Y	N	N	Y	Y	Y	Y	Y	Y	9		Y	7	35	10	5	3	20	0	Y	Y
10.1016:j.funbio.2016.04.006	Fungal Biology	2016	N	Y	N	Y	Y	Y	Y	Y	Y	Y	Y	N	N	N	N	Y	N	Y	Y	Y	N	N	Y	N	N	N	N	N	N	Y	Y	Y	N	Y	N	8	3	N			3	2	1	13	2	N
10.1016:j.funbio.2016.09.005	Fungal Biology	2017	N	N	Y	Y	N	N	N	Y	Y	Y	Y	N	N	N	Y	Y	Y	Y	Y	Y	Y	N	Y	N	N	N	Y	N	N	Y	Y	Y	N	Y	Y	4	1	Y	9		2	1	1	14	0	Y	N
10.1016:j.funbio.2016.09.004	Fungal Biology	2017	N	Y	Y	Y	Y	Y	Y	Y	Y	N	Y	N	N	N	Y	N	Y	Y	Y	Y	Y	Y	Y	Y	N	Y	Y	N	N	Y	Y	Y	N	Y	Y	5	1	Y		41	2	1	1	33	7	N	Y
10.1016:j.funbio.2017.05.002	Fungal Biology	2017	N	N	N	Y	Y	N	Y	Y	Y	Y	Y	N	N	N	N	N	Y	Y	Y	Y	Y	Y	N	N	N	N	Y	N	N	Y	Y	Y	N	Y	Y	9	5	Y			7	3	3	13	0	N
10.1016:j.funbio.2018.04.009	Fungal Biology	2018	Y	N	N	Y	Y	Y	Y	Y	Y	Y	Y	N	N	N	Y	N	N	Y	Y	Y	Y	N	Y	N	N	N	Y	N	Y	N	Y	Y	N	Y	Y	9	1	Y		12	9	6	2	20	1	N	N
10.1016:j.funbio.2018.08.001	Fungal Biology	2018	N	Y	N	Y	Y	N	Y	Y	Y	Y	N	N	N	N	Y	N	Y	Y	Y	Y	Y	Y	Y	N	N	Y	Y	N	N	Y	Y	Y	N	Y	N	5	0	Y		35	5	3	2	17	0	Y	N
10.1016:j.funbio.2018.04.004	Fungal Biology	2018	N	N	N	Y	Y	N	Y	Y	Y	N	Y	N	N	N	N	N	N	Y	Y	Y	N	Y	Y	Y	N	N	Y	N	N	Y	Y	Y	N	Y	Y	9	3	N	15	15	5	1	1	13	0	Y	Y
10.3852:08-222	Mycologia	2009	N	N	N	Y	Y	Y	Y	Y	Y	N	N	N	N	N	N	Y	N	Y	Y	Y	N	N	N	N	N	N	N	N	N	Y	Y	Y	Y	Y	N	5	1	Y	13		3	3	3	10	0	Y	N
10.108000275514.2018.1431503	Mycologia	2017	N	Y	Y	Y	N	Y	Y	Y	Y	N	Y	N	N	N	N	Y	Y	Y	Y	Y	Y	N	N	N	N	N	Y	Y	Y	N	Y	Y	N	Y	Y	3	2	Y		31	2	1	1	11	0	N	Y
10.3852:10-360	Mycologia	2011	N	N	N	Y	N	N	N	Y	N	N	Y	N	N	N	N	Y	Y	Y	Y	Y	Y	N	N	Y	N	N	Y	N	Y	N	Y	Y	N	Y	Y	3	2	Y		27	3	1	1	8	0	N	Y
10.3852:09-268	Mycologia	2010	N	N	N	Y	Y	N	Y	Y	N	Y	Y	N	N	N	N	Y	Y	Y	Y	Y	N	N	Y	Y	N	N	Y	Y	N	Y	Y	Y	Y	Y	N	6	0	Y	39	30	5	2	2	18	0	Y	N
10.3852:12-132	Mycologia	2013	N	Y	N	Y	Y	N	Y	N	Y	N	Y	N	N	N	Y	Y	N	Y	Y	Y	N	N	Y	Y	N	N	N	Y	Y	Y	Y	Y	N	N	N	5					2	1	1	17	0	N
10.3852:09-059	Mycologia	2010	Y	N	N	Y	Y	N	Y	Y	Y	N	Y	N	N	N	Y	N	N	Y	Y	Y	Y	Y	N	N	N	N	Y	Y	Y	N	N	N	N	Y	Y	3	1	N		32	3	1	1	9	0	N	Y
10.3852:11-049	Mycologia	2011	N	N	N	Y	Y	N	Y	N	Y	N	Y	N	N	N	N	N	N	Y	Y	Y	Y	N	N	N	N	N	Y	N	N	Y	Y	Y	N	Y	Y	3					2	2	1	7	0	N	Y
10.3852:09-157	Mycologia	2011	N	N	N	Y	Y	N	N	Y	Y	N	N	N	N	N	N	N	N	Y	Y	Y	N	N	Y	N	N	N	Y	N	Y	Y	Y	Y	N	N	Y	5	2	N			5	1	1	10	0	N
10.3852:12-127	Mycologia	2013	N	N	N	Y	Y	N	Y	Y	Y	N	Y	Y	N	Y	N	Y	Y	Y	Y	Y	N	Y	N	N	N	N	Y	N	N	Y	Y	N	N	Y	Y	10	3	Y		33	6	5	2	11	0	N
10.3852:08-040	Mycologia	2009	Y	N	N	Y	Y	N	Y	Y	N	Y	Y	N	N	N	Y	N	N	Y	Y	Y	N	N	N	N	N	Y	Y	N	N	Y	Y	Y	Y	Y	Y	5	0	Y			5	2	2	17	0	N	Y
10.3852:08-154	Mycologia	2009	N	N	N	Y	Y	Y	Y	Y	Y	N	Y	N	N	N	N	N	N	N	N	N	Y	N	N	N	N	N	N	N	N	Y	N	Y	Y	N	Y	2	0	Y	30		2	2	2	4	0	N	Y
10.3852:08-227	Mycologia	2009	Y	N	N	Y	Y	Y	Y	Y	N	N	Y	N	Y	N	Y	N	N	N	Y	Y	N	N	N	N	N	N	N	Y	N	Y	N	Y	N	Y	Y	4					3	3	2	10	0	N	Y
10.3852:08-194	Mycologia	2009	Y	Y	N	Y	N	N	Y	Y	Y	Y	Y	N	Y	N	N	N	N	Y	Y	Y	Y	Y	Y	N	N	N	N	Y	Y	Y	Y	Y	N	Y	N	3	2	N			1	1	1	11	0	N
10.3852:08-219	Mycologia	2009	N	N	Y	Y	Y	N	Y	Y	Y	Y	N	N	N	N	Y	Y	N	Y	Y	N	Y	N	N	N	N	N	N	N	N	N	Y	Y	N	Y	N	3	0	Y		41	1	1	1	13	1	N
10.3852:08-217	Mycologia	2009	N	N	N	Y	Y	Y	Y	Y	Y	N	N	N	N	N	Y	Y	N	Y	Y	Y	N	N	Y	Y	N	Y	N	N	Y	Y	Y	Y	N	Y	N	6	1	Y		47	6	4	3	12	1	N
10.3852:07-199	Mycologia	2009	Y	N	N	Y	N	N	Y	Y	Y	N	N	N	N	N	N	N	Y	Y	Y	N	N	N	Y	N	N	Y	Y	N	N	Y	Y	Y	N	Y	Y	6					5	1	1	9	2	Y	N
10.3852:08-092	Mycologia	2009	N	N	N	N	N	N	Y	Y	Y	N	Y	N	N	N	N	N	N	N	Y	N	Y	Y	N	N	N	N	N	N	Y	N	N	N	N	N	Y	2				26	2	2	2	7	0	N
10.3852:08-121	Mycologia	2009	N	Y	N	N	Y	N	Y	Y	Y	N	Y	N	N	N	N	N	N	N	Y	Y	N	N	N	N	N	N	N	Y	Y	Y	N	Y	N	N	Y	4					4	1	1	7	0	Y	Y
10.3852:08-221	Mycologia	2009	Y	N	N	Y	Y	N	Y	Y	Y	N	Y	N	N	N	Y	Y	N	Y	Y	Y	Y	N	Y	N	N	Y	Y	Y	N	Y	Y	Y	Y	Y	Y	6		N			6	2	2	20	1	N	N
10.3852:08-113	Mycologia	2009	Y	N	N	Y	N	N	Y	Y	N	N	N	N	Y	N	N	N	N	N	Y	N	N	N	N	N	N	N	N	N	N	Y	Y	Y	N	Y	Y	3					2	2	2	6	0	N
10.3852:08-106	Mycologia	2009	N	N	N	Y	Y	N	Y	Y	Y	N	Y	N	N	N	N	N	N	N	N	N	N	N	N	N	N	N	N	N	Y	N	N	N	N	Y	Y	3	1	Y	16		3	2	2	7	0	N	Y
10.3852:10-352	Mycologia	2011	N	N	N	Y	Y	N	Y	Y	Y	N	Y	N	N	N	N	Y	N	Y	Y	Y	N	Y	Y	Y	N	N	N	N	N	Y	Y	Y	N	N	Y	6					1	1	1	10	0	Y	Y
10.3852:08-149	Mycologia	2009	N	Y	N	Y	N	N	N	Y	N	Y	N	N	N	N	N	Y	N	Y	Y	Y	N	N	Y	N	N	N	N	N	Y	Y	Y	Y	N	N	Y	3	1	Y		25	3	1	1	8	0	Y	N
10.3852:08-156	Mycologia	2009	N	N	N	Y	N	N	Y	Y	Y	N	N	N	N	N	Y	Y	N	Y	Y	N	Y	N	N	N	N	Y	N	N	N	Y	Y	N	N	N	N	4	1	Y			3	2	2	12	0	Y	Y
10.3852:08-127	Mycologia	2009	N	N	N	Y	Y	N	N	Y	N	N	Y	N	N	N	N	N	N	N	N	N	Y	Y	N	N	N	N	N	N	N	Y	N	N	N	N	Y	2	0	Y	18		2	1	1	4	0	N
10.108000275514.2017.1326780	Mycologia	2017	Y	N	N	Y	Y	Y	Y	Y	Y	Y	Y	N	N	N	N	Y	Y	Y	Y	Y	N	N	Y	Y	N	N	Y	N	N	N	Y	Y	N	N	Y	5	1	Y		41	5	5	2	12	0	N	N
10.3852:12-181	Mycologia	2013	Y	N	N	Y	Y	Y	Y	Y	Y	Y	Y	N	N	N	Y	Y	N	Y	Y	Y	Y	Y	Y	Y	N	N	Y	N	N	N	Y	Y	N	Y	Y	3	1	Y	9		1	1	1	15	0	N	Y
10.3852:10-137	Mycologia	2011	N	N	N	Y	Y	N	Y	Y	N	N	N	Y	N	Y	Y	Y	N	Y	Y	Y	Y	N	N	N	N	N	Y	N	Y	N	Y	Y	N	Y	Y	4	0	Y	23	10	4	2	1	6	0	N	Y
10.3852:08-066	Mycologia	2009	N	N	N	N	Y	N	Y	Y	Y	N	N	N	N	N	N	N	N	Y	Y	Y	Y	N	Y	N	N	N	N	Y	N	Y	Y	Y	N	Y	N	5		Y			4	2	1	6	0	Y	Y
10.3852:08-087	Mycologia	2009	N	N	N	Y	Y	Y	Y	Y	Y	N	N	Y	N	Y	N	Y	N	Y	Y	Y	N	Y	Y	N	N	N	Y	N	N	Y	Y	Y	N	Y	Y	3	0	Y			2	2	1	9	0	N
10.3852:07-203	Mycologia	2009	N	N	N	Y	Y	N	N	Y	Y	Y	Y	N	N	N	N	N	N	Y	Y	N	N	N	Y	N	N	N	N	N	N	Y	Y	Y	N	Y	N	4	1	Y			3	1	1	7	0	N
10.3852:07-204	Mycologia	2009	N	Y	N	Y	Y	N	Y	Y	N	N	Y	N	N	N	N	N	N	N	N	N	Y	Y	N	N	N	N	Y	N	Y	N	N	Y	N	Y	N	1	1	N			1	1	1	4	0	N	Y
10.3852:08-193	Mycologia	2009	N	Y	N	Y	Y	N	Y	Y	Y	Y	Y	N	N	N	N	Y	N	Y	Y	N	N	N	Y	N	N	N	N	N	N	N	Y	Y	N	Y	N	4	2	N	16		3	1	1	12	2	N
10.3852:08-036	Mycologia	2009	Y	N	N	Y	Y	N	N	Y	Y	N	N	N	Y	N	N	N	Y	Y	Y	N	N	N	Y	N	N	N	N	N	N	Y	Y	Y	N	Y	N	2	0	Y	39		1	1	1	13	0	N
10.3852:08-213	Mycologia	2009	N	N	N	Y	Y	N	Y	Y	N	N	Y	N	N	N	Y	N	N	Y	Y	Y	Y	Y	N	N	N	N	Y	Y	N	Y	Y	Y	Y	Y	Y	4	1	N			4	1	1	16	0	N	Y
10.3852:14-080	Mycologia	2014	N	N	N	N	Y	N	Y	Y	Y	N	Y	N	N	N	Y	Y	N	Y	Y	Y	N	N	N	N	N	N	Y	N	N	Y	Y	Y	N	N	N	3	2	N		25	1	1	1	8	0	Y	N
10.3852:08-104	Mycologia	2009	N	N	N	Y	N	N	Y	Y	N	N	N	N	N	N	N	Y	N	Y	Y	N	N	N	N	N	N	N	N	N	N	Y	Y	Y	N	Y	N	4				33	3	2	2	10	1	Y	N
10.3852:10-363	Mycologia	2011	N	Y	N	Y	Y	Y	Y	Y	N	Y	Y	N	Y	N	Y	N	N	N	Y	Y	N	N	N	N	N	N	N	Y	N	Y	N	Y	N	Y	Y	3				35	2	2	2	9	0	N	Y
10.3852:08-216	Mycologia	2009	Y	N	N	Y	Y	Y	Y	Y	Y	N	Y	N	N	N	Y	N	N	N	Y	Y	Y	N	N	N	N	N	N	N	Y	N	N	N	Y	N	Y	2				26	2	2	2	8	0	N
10.3852:08-214	Mycologia	2009	N	N	N	Y	Y	N	N	Y	Y	N	N	N	N	N	N	N	Y	Y	Y	Y	Y	N	N	N	N	N	N	N	N	Y	Y	Y	N	Y	N	6					5	1	1	8	0	N
10.3852:08-003	Mycologia	2009	N	N	N	Y	Y	N	Y	N	Y	N	N	N	N	N	N	N	N	N	N	N	Y	Y	N	N	N	N	N	Y	N	Y	N	Y	Y	N	Y	3	1	Y			2	2	1	4	0	N	Y
10.3852:08-044	Mycologia	2009	N	N	N	Y	Y	N	Y	Y	Y	N	N	N	N	N	N	Y	N	Y	Y	N	N	N	Y	Y	N	N	N	N	N	Y	Y	Y	N	Y	Y	6					1	1	1	6	0	Y	Y
10.3852:14-358	Mycologia	2016	N	N	N	Y	Y	N	Y	Y	Y	Y	Y	N	N	N	N	Y	Y	Y	Y	Y	Y	Y	N	Y	N	N	Y	N	N	Y	Y	Y	N	Y	Y	2	1	N	10	35	1	1	1	13	0	N	Y
10.3852:08-100	Mycologia	2009	N	N	N	Y	N	N	Y	Y	Y	N	Y	N	N	N	Y	Y	N	Y	Y	N	Y	N	Y	N	N	N	Y	N	N	Y	Y	Y	N	N	Y	4			15		1	1	1	11	0	N	Y
10.3852:08-082	Mycologia	2009	N	N	N	N	Y	N	N	Y	N	Y	Y	N	N	N	N	N	N	N	N	Y	N	N	N	N	N	N	N	N	Y	N	N	N	Y	Y	Y	4	2	Y	12		2	2	2	5	0	N	Y
10.3852:08-050	Mycologia	2009	Y	N	N	Y	Y	N	N	Y	Y	N	N	N	N	N	N	N	N	N	N	Y	Y	Y	N	N	N	N	N	N	Y	Y	N	N	N	N	Y	2	1	Y	46		2	2	2	7	0	N
10.3852:08-181	Mycologia	2009	N	N	N	Y	Y	N	Y	Y	Y	N	N	N	N	N	N	Y	N	N	Y	Y	N	N	Y	Y	N	N	N	N	N	Y	Y	Y	N	Y	Y	4					1	1	1	5	0	Y	Y
10.3852:11-313	Mycologia	2012	N	N	N	Y	Y	N	Y	Y	N	N	Y	N	N	N	Y	N	N	Y	Y	Y	Y	N	Y	N	N	N	N	N	N	Y	N	N	Y	Y	Y	6		Y			5	4	3	11	0	Y	Y
10.3852:12-125	Mycologia	2013	N	N	N	Y	Y	N	Y	Y	Y	N	N	N	N	N	Y	N	N	N	Y	Y	Y	N	N	N	N	Y	N	N	N	Y	N	Y	Y	Y	Y	4	0	Y			4	2	2	9	0	N	Y
10.3852:08-230	Mycologia	2009	N	N	N	Y	Y	Y	Y	Y	Y	N	N	N	N	N	N	N	N	Y	Y	Y	Y	N	Y	N	N	N	N	N	Y	Y	Y	Y	N	Y	N	4	1	N	15		1	1	1	16	0	N
10.3852:09-006	Mycologia	2009	Y	N	N	Y	N	N	Y	Y	N	N	N	N	N	N	N	N	N	N	N	Y	N	N	N	N	N	N	N	N	N	Y	N	Y	Y	N	Y	3					1	1	1	6	0	N
10.3852:08-147	Mycologia	2009	Y	N	N	Y	N	N	Y	Y	N	N	Y	N	N	N	N	N	N	N	N	N	Y	N	N	N	N	N	N	N	N	Y	N	Y	Y	N	Y	4					1	1	1	6	0	N
10.3852:08-192	Mycologia	2009	N	N	N	Y	N	N	N	Y	Y	N	N	N	N	N	Y	N	N	N	N	Y	Y	N	N	N	N	N	N	N	Y	Y	N	N	Y	Y	N	3		Y	41	21	1	1	1	4	0	Y	N
10.3852:08-161	Mycologia	2009	Y	N	N	Y	N	N	Y	Y	Y	N	Y	N	N	N	N	Y	N	Y	Y	Y	Y	N	Y	N	N	N	Y	N	N	Y	Y	Y	N	Y	N	2	0	Y			1	1	1	15	0	Y	N
10.3852:08-133	Mycologia	2009	N	N	N	Y	N	N	Y	N	Y	N	N	N	N	N	N	N	Y	Y	Y	N	N	N	Y	N	N	N	N	N	N	Y	Y	Y	N	Y	N	4	2	Y			1	1	1	7	0	N
10.3852:09-049	Mycologia	2010	N	N	N	Y	N	N	Y	Y	Y	N	Y	N	N	N	N	N	N	N	N	Y	Y	N	Y	N	N	N	N	Y	Y	Y	N	Y	Y	N	N	2	0	Y	30		2	2	2	18	0	N
10.3852:09-021	Mycologia	2010	N	N	N	Y	Y	N	Y	Y	Y	N	N	N	N	N	N	N	N	Y	Y	Y	Y	Y	N	Y	N	N	N	N	Y	N	Y	Y	N	N	N	4					4	2	2	12	0	N
10.3852:10-041	Mycologia	2010	N	N	N	Y	Y	N	Y	Y	Y	Y	Y	N	N	N	Y	N	N	Y	Y	Y	N	N	Y	N	N	N	Y	N	Y	N	Y	Y	Y	Y	Y	4	0	Y	11		3	2	2	9	0	N	Y
10.3852:09-295	Mycologia	2010	N	N	N	Y	Y	N	N	Y	N	N	Y	N	N	N	Y	N	N	N	N	Y	Y	N	N	N	N	N	N	N	N	Y	N	N	Y	N	N	1	0	Y			1	1	1	13	0	N
10.3852:09-223	Mycologia	2010	N	N	N	Y	Y	N	Y	Y	Y	Y	N	N	N	N	Y	N	N	N	N	Y	N	N	N	N	N	Y	Y	Y	N	Y	N	Y	N	Y	Y	4	3	N	19		4	3	1	11	1	N	Y
10.3852:09-320	Mycologia	2010	N	Y	Y	Y	Y	Y	Y	Y	Y	Y	N	N	N	N	N	N	Y	Y	Y	Y	Y	N	Y	N	N	N	Y	N	N	Y	Y	Y	N	Y	N	5					1	1	1	11	0	Y	N
10.3852:09-205	Mycologia	2010	N	N	N	Y	Y	N	Y	N	N	N	N	N	N	N	N	N	N	N	N	Y	Y	Y	N	N	N	N	N	N	Y	N	N	N	N	N	N	3					3	2	1	5	0	N	Y
10.108000275514.2018.1446651	Mycologia	2018	N	N	N	Y	Y	N	Y	Y	Y	Y	Y	N	N	N	N	Y	N	Y	Y	Y	Y	N	Y	Y	N	N	Y	Y	Y	Y	Y	Y	N	N	Y	6					3	2	2	28	0	Y	Y
10.3852:09-217	Mycologia	2010	N	N	N	N	Y	Y	Y	Y	Y	N	N	N	N	N	N	N	N	Y	Y	Y	N	N	Y	Y	N	N	Y	Y	N	Y	Y	Y	N	Y	Y	8		N			3	2	1	13	0	Y	N
10.3852:09-096	Mycologia	2010	N	N	N	N	N	N	Y	Y	Y	N	Y	N	N	N	Y	N	N	N	N	Y	Y	N	N	N	N	N	Y	N	N	Y	N	N	N	Y	N	3	2	Y	19		3	1	1	6	0	N
10.3852:08-223	Mycologia	2010	N	N	N	Y	N	Y	Y	Y	Y	Y	Y	N	N	N	N	N	N	N	N	Y	Y	N	N	N	N	Y	N	N	N	Y	N	Y	N	Y	N	3					2	2	2	7	0	N
10.3852:09-253	Mycologia	2010	N	N	N	Y	N	N	Y	Y	Y	N	Y	N	N	N	N	N	N	N	N	Y	Y	N	N	N	N	N	N	N	N	Y	N	N	N	Y	Y	3				55	1	1	1	4	0	N	Y
10.3852:10-382	Mycologia	2011	N	N	N	Y	Y	N	Y	Y	Y	N	Y	Y	N	Y	N	Y	Y	Y	Y	Y	Y	Y	N	N	N	N	Y	N	Y	Y	Y	Y	N	Y	Y	2	0	Y	23	10	1	1	1	8	0	N	Y
10.3852:09-135	Mycologia	2010	N	N	N	Y	Y	N	Y	Y	Y	N	Y	N	N	N	N	Y	N	Y	Y	Y	Y	Y	Y	N	N	N	Y	N	N	Y	Y	Y	N	Y	Y	6					3	2	2	11	0	N	Y
10.3852:09-162	Mycologia	2010	N	N	N	Y	Y	N	Y	Y	N	N	Y	N	N	N	Y	N	N	N	N	Y	Y	Y	N	N	N	N	Y	N	N	Y	N	N	N	Y	Y	4	1	N	27	46	3	1	1	17	0	N	Y
10.3852:09-051	Mycologia	2010	N	N	N	N	N	N	Y	Y	Y	N	Y	N	N	Y	N	N	Y	Y	Y	N	N	Y	Y	N	N	N	Y	N	N	Y	Y	Y	Y	Y	Y	2					1	1	1	14	0	N	Y
10.3852:09-010	Mycologia	2010	N	N	N	Y	Y	N	Y	Y	Y	N	Y	N	N	N	N	N	Y	Y	Y	N	Y	N	N	N	N	N	Y	N	Y	Y	Y	Y	N	N	Y	3		N	34		3	2	2	10	0	N	Y
10.3852:09-304	Mycologia	2010	N	N	N	Y	Y	Y	Y	Y	Y	N	Y	N	N	N	N	N	N	Y	Y	Y	Y	N	Y	N	N	N	Y	Y	N	Y	Y	Y	N	N	Y	6					6	2	2	18	1	Y	N
10.3852:09-302	Mycologia	2010	N	N	N	Y	Y	Y	Y	Y	Y	N	Y	Y	N	Y	N	Y	Y	Y	Y	Y	N	Y	N	N	N	N	Y	N	N	Y	Y	N	N	Y	Y	7	1	Y		33	6	5	2	13	0	N
10.3852:09-145	Mycologia	2010	Y	N	Y	Y	Y	N	Y	Y	Y	N	Y	N	N	N	N	N	Y	Y	Y	Y	Y	Y	N	N	Y	N	Y	N	N	Y	Y	Y	N	Y	Y	5		Y			2	2	1	9	0	N
10.3852:09-043	Mycologia	2010	N	N	Y	Y	N	Y	Y	Y	Y	N	Y	N	N	N	Y	Y	N	Y	Y	Y	Y	N	N	N	N	N	N	N	N	Y	Y	Y	Y	Y	Y	2	1	Y			2	2	2	26	0	N	Y
10.108000275514.2018.1450577	Mycologia	2018	Y	N	N	Y	Y	Y	Y	Y	Y	N	Y	N	N	N	Y	N	N	N	N	Y	Y	N	N	N	N	N	N	N	N	Y	N	Y	N	N	Y	2	0	Y			2	1	1	10	0	N
10.3852:09-137	Mycologia	2010	N	N	N	Y	Y	N	Y	Y	N	N	Y	N	N	N	Y	Y	N	Y	Y	Y	Y	Y	Y	N	N	N	Y	N	Y	Y	Y	Y	N	Y	Y	5		Y		24	5	2	2	12	0	Y	Y
10.3852:09-139	Mycologia	2010	N	N	N	N	N	Y	N	N	N	N	N	N	N	N	N	N	N	N	N	Y	N	Y	N	N	N	N	N	N	Y	N	N	N	N	N	N	3					2	1	1	5	0	N
10.108000275514.2018.1451697	Mycologia	2018	N	N	N	Y	Y	Y	Y	Y	Y	Y	Y	N	N	N	N	N	N	Y	Y	Y	N	Y	N	N	N	N	Y	Y	N	Y	Y	Y	N	N	Y	4	2	N		27	3	2	1	14	0	N	Y
10.3852:09-093	Mycologia	2010	N	N	N	Y	Y	N	Y	Y	Y	Y	Y	N	N	N	N	Y	N	Y	Y	Y	N	N	Y	N	N	N	N	N	N	Y	Y	Y	N	Y	N	4		Y			3	2	2	10	0	N
10.3852:09-107	Mycologia	2010	Y	N	N	Y	Y	N	Y	Y	Y	Y	N	N	N	N	Y	N	N	Y	Y	N	Y	N	Y	N	N	N	N	N	N	Y	Y	Y	N	Y	N	5	2	N			5	2	2	8	0	N
10.108000275514.2018.1457349	Mycologia	2018	N	N	N	Y	Y	Y	Y	Y	Y	Y	Y	N	Y	N	Y	Y	Y	Y	Y	Y	N	Y	Y	N	Y	Y	Y	Y	N	Y	Y	Y	N	Y	Y	4	2	Y		27	2	2	2	14	0	Y	Y
10.3852:15-013	Mycologia	2015	Y	N	N	N	Y	N	Y	Y	Y	Y	Y	N	N	N	N	Y	Y	Y	Y	Y	Y	Y	Y	Y	N	N	Y	N	N	Y	Y	Y	N	Y	Y	8		Y			4	3	3	18	0	N	Y
10.3852:09-309	Mycologia	2010	Y	Y	N	Y	Y	N	Y	Y	N	Y	Y	N	Y	N	Y	N	N	N	Y	Y	N	N	N	N	N	N	N	Y	N	Y	N	Y	N	Y	Y	3				35	2	2	2	8	0	N
10.3852:09-052	Mycologia	2010	Y	N	Y	N	Y	N	Y	Y	N	Y	N	N	N	N	N	Y	N	Y	Y	Y	N	Y	N	N	N	N	Y	N	Y	N	Y	Y	N	N	Y	3					3	2	1	7	0	N	Y
10.3852:09-251	Mycologia	2010	N	N	N	Y	Y	N	Y	Y	N	N	Y	N	N	N	Y	N	N	N	N	Y	N	N	N	N	N	N	N	Y	Y	N	N	N	Y	Y	N	4	2	Y			3	3	2	5	0	N
10.3852:09-186	Mycologia	2010	N	Y	N	N	N	N	N	N	Y	Y	Y	N	N	Y	N	N	N	N	Y	Y	Y	Y	N	N	N	N	Y	N	N	Y	N	Y	N	Y	Y	4	0	Y		30	3	2	1	4	0	N	N
10.3852:12-087	Mycologia	2013	N	Y	N	Y	Y	N	Y	Y	Y	Y	Y	N	N	N	Y	N	Y	Y	Y	Y	Y	Y	N	Y	N	N	N	Y	N	Y	Y	Y	Y	N	N	8	2	Y		38	7	2	1	16	0	N	Y
10.108000275514.2017.1379118	Mycologia	2017	N	Y	Y	Y	Y	Y	N	Y	Y	N	N	N	N	N	N	N	N	N	N	Y	Y	Y	N	N	N	N	N	N	N	Y	N	Y	N	Y	N	2	0	Y	9	26	2	2	2	12	0	N
10.3852:09-142	Mycologia	2010	N	N	N	Y	N	N	Y	Y	Y	N	Y	N	N	N	N	N	Y	Y	Y	Y	Y	N	N	N	N	N	N	N	N	Y	Y	Y	N	Y	N	5	1	Y			3	1	1	8	0	N
10.3852:09-116	Mycologia	2010	N	N	N	Y	Y	N	N	Y	N	N	Y	N	N	N	N	N	N	N	N	Y	Y	Y	N	N	N	N	N	N	N	Y	N	N	Y	Y	Y	3	0	Y			3	2	2	5	0	N	Y
10.3852:09-227	Mycologia	2010	N	N	N	Y	Y	Y	Y	Y	Y	Y	Y	N	N	N	Y	N	N	N	Y	Y	N	Y	N	N	N	N	Y	N	Y	N	N	Y	Y	Y	Y	3	1	Y	12		3	2	2	10	0	N	Y
10.3852:09-208	Mycologia	2010	N	N	N	Y	Y	N	Y	Y	Y	N	N	N	N	N	N	Y	N	Y	Y	Y	Y	N	Y	N	N	N	N	N	N	Y	Y	Y	N	N	N	4		Y			1	1	1	10	0	N
10.3852:09-197	Mycologia	2010	N	N	N	Y	Y	N	Y	Y	N	N	Y	N	N	N	N	N	N	N	Y	Y	Y	N	N	N	N	N	Y	N	Y	N	N	N	Y	Y	Y	5	1	Y	37		4	3	3	19	0	N	Y
10.3852:08-224	Mycologia	2010	N	N	N	Y	Y	Y	N	Y	N	N	Y	N	N	N	Y	Y	N	Y	Y	Y	N	N	Y	N	N	N	Y	N	Y	Y	Y	N	Y	Y	Y	2	1	Y			1	1	1	11	0	N	Y
10.3852:11-430	Mycologia	2012	N	N	N	Y	Y	N	N	Y	Y	N	Y	N	N	Y	N	N	N	Y	Y	Y	Y	N	Y	N	N	N	Y	N	N	Y	Y	Y	Y	Y	Y	3	0	Y	14	35	4	2	1	12	0	N	Y
10.3852:09-164	Mycologia	2010	N	Y	N	Y	Y	N	Y	Y	Y	N	Y	N	N	N	Y	Y	N	Y	Y	Y	N	N	N	N	N	N	N	N	Y	N	Y	N	N	Y	N	3	1	N		23	3	2	2	8	0	N
10.3852:12-201	Mycologia	2013	Y	N	Y	Y	Y	N	N	N	Y	Y	N	N	N	N	Y	Y	N	Y	Y	Y	N	N	Y	N	N	N	Y	N	Y	N	Y	Y	Y	Y	Y	2	0	Y	9		1	1	1	14	0	N	Y
10.3852:08-209	Mycologia	2010	N	N	N	Y	N	N	Y	Y	Y	Y	Y	N	N	N	N	N	N	Y	Y	Y	N	N	Y	N	N	Y	Y	N	N	Y	Y	Y	N	N	Y	2	1	Y	30		2	1	1	13	0	Y	N
10.3852:09-128	Mycologia	2010	N	N	Y	Y	Y	Y	Y	Y	Y	N	Y	N	N	N	N	Y	Y	Y	Y	Y	Y	Y	Y	N	N	N	N	N	Y	Y	Y	N	N	Y	N	5					1	1	1	8	0	N
10.3852:09-029	Mycologia	2010	N	Y	N	Y	Y	N	Y	Y	Y	N	N	N	Y	N	N	N	N	N	N	Y	Y	N	N	N	N	N	N	N	N	Y	N	Y	N	Y	N	3				24	2	2	2	11	0	N
10.3852:09-050	Mycologia	2010	N	N	N	Y	Y	N	Y	Y	N	N	Y	N	N	N	Y	N	N	Y	Y	Y	Y	N	Y	N	N	N	Y	N	Y	N	Y	Y	Y	Y	Y	3		Y			3	1	1	6	0	N	Y
10.3852:10-011	Mycologia	2010	Y	Y	N	Y	Y	N	Y	Y	Y	N	Y	N	N	N	N	N	Y	Y	Y	Y	N	Y	Y	N	N	N	Y	Y	N	Y	Y	Y	N	Y	Y	3			13	28	3	1	1	13	0	N
10.3852:09-048	Mycologia	2010	N	N	N	Y	Y	N	Y	Y	N	N	Y	N	N	Y	Y	Y	N	Y	Y	Y	Y	N	N	N	N	N	Y	N	Y	N	Y	N	Y	N	Y	2					1	1	1	6	0	N	N
10.3852:13-354	Mycologia	2014	N	N	N	Y	Y	N	Y	N	Y	N	N	N	N	N	N	N	N	Y	Y	Y	N	N	N	N	N	N	N	N	N	Y	Y	Y	N	Y	N	5	1	Y			3	1	1	11	0	N
10.3852:09-149	Mycologia	2010	N	N	N	Y	N	N	Y	N	Y	N	N	N	N	N	N	Y	Y	Y	Y	N	N	N	N	N	N	N	Y	N	Y	N	Y	N	N	Y	Y	5	3	Y	38		4	1	1	9	0	N	Y
10.3852:12-191	Mycologia	2013	Y	N	Y	Y	N	N	Y	Y	Y	Y	Y	N	N	N	Y	N	N	N	N	Y	Y	N	N	N	N	Y	Y	Y	N	Y	N	Y	N	Y	Y	3	2	N	19		3	2	1	7	1	N	Y
10.3852:09-019	Mycologia	2010	N	N	N	Y	Y	N	Y	Y	Y	N	N	N	N	N	N	N	N	Y	Y	Y	Y	N	N	N	N	N	N	Y	Y	N	N	N	Y	Y	N	2	2	N	13		1	1	1	11	0	N
10.3852:13-315	Mycologia	2015	N	N	N	Y	Y	Y	Y	Y	Y	Y	Y	N	Y	N	Y	Y	Y	Y	Y	Y	N	N	Y	N	Y	N	Y	N	Y	N	Y	Y	Y	Y	Y	5	2	Y	19		4	3	1	19	0	N	Y
10.3852:09-232	Mycologia	2010	N	N	N	Y	N	N	Y	Y	Y	N	Y	N	N	N	N	N	N	Y	Y	Y	Y	Y	N	N	N	N	Y	N	N	Y	Y	Y	N	Y	Y	3	0	Y			2	1	1	8	0	N	Y
10.3852:10-283	Mycologia	2011	N	Y	Y	Y	Y	Y	Y	Y	Y	Y	Y	N	N	N	Y	Y	N	Y	Y	Y	Y	N	Y	N	N	Y	Y	N	N	Y	Y	Y	Y	Y	Y	4	3	N		41	1	1	1	16	0	N	N
10.3852:12-251	Mycologia	2013	N	Y	Y	Y	Y	N	Y	Y	Y	Y	Y	N	N	N	N	Y	Y	Y	Y	Y	Y	N	Y	Y	N	N	N	Y	N	Y	Y	Y	N	Y	N	3	2	N		27	3	1	1	10	0	N
10.3852:10-230	Mycologia	2011	N	Y	N	Y	Y	N	Y	Y	Y	Y	Y	N	N	N	N	Y	N	Y	Y	Y	Y	Y	Y	N	N	N	N	N	Y	N	Y	Y	Y	Y	N	7	4	N			4	3	1	10	0	N
10.3852:10-198	Mycologia	2011	N	Y	N	N	Y	N	Y	Y	Y	Y	N	N	N	N	Y	N	N	N	N	Y	Y	Y	Y	N	N	N	N	N	N	Y	N	Y	N	Y	N	2					2	2	1	7	0	N
10.3852:11-005	Mycologia	2011	N	Y	N	Y	Y	Y	Y	Y	N	N	Y	N	N	N	Y	N	N	N	Y	Y	Y	N	N	N	N	N	Y	N	Y	Y	N	N	N	Y	Y	4	3	N		23	4	2	2	12	0	N	Y
10.3852:10-307	Mycologia	2011	N	N	Y	Y	Y	Y	Y	Y	Y	Y	Y	N	N	N	Y	Y	N	Y	Y	Y	N	N	Y	N	N	N	Y	N	N	Y	Y	Y	N	Y	Y	4	1	N	25	26	4	2	2	29	0	Y	Y
10.3852:09-146	Mycologia	2011	N	N	N	Y	Y	N	Y	Y	Y	N	N	N	N	N	N	N	Y	Y	Y	Y	Y	Y	Y	N	N	N	Y	N	N	Y	Y	Y	N	Y	Y	4		Y			2	2	1	8	0	N
10.3852:10-150	Mycologia	2011	N	N	N	Y	Y	N	N	N	N	N	Y	N	N	N	N	Y	Y	Y	Y	Y	Y	Y	Y	N	N	N	Y	N	Y	Y	Y	N	N	Y	N	4	1	Y	15		1	1	1	11	0	N
10.3852:10-433	Mycologia	2011	N	N	N	Y	N	N	Y	Y	Y	N	Y	N	N	N	Y	N	N	Y	Y	Y	Y	Y	N	N	N	N	Y	Y	Y	N	Y	N	N	Y	N	3	0	Y	33	38	3	1	1	5	0	N	Y
10.3852:10-010	Mycologia	2011	N	N	N	Y	Y	Y	N	Y	Y	N	N	N	N	N	N	N	N	N	N	Y	Y	Y	Y	N	N	N	N	N	N	Y	N	N	N	N	N	2	0	Y	46	27	2	2	2	4	0	N
10.3852:10-038	Mycologia	2011	N	N	N	Y	Y	Y	Y	Y	Y	N	N	N	N	N	N	Y	N	Y	Y	Y	Y	N	Y	Y	N	N	N	N	N	Y	Y	Y	N	Y	Y	5	0	Y		31	5	3	1	16	0	N
10.3852:10-215	Mycologia	2011	N	N	N	N	N	N	N	Y	N	N	Y	N	N	N	N	Y	N	Y	Y	Y	N	N	N	N	Y	N	N	Y	N	Y	Y	Y	N	N	Y	3		Y			2	2	1	7	0	N	Y
10.3852:10-078	Mycologia	2011	N	N	N	Y	N	N	Y	Y	Y	Y	Y	N	N	N	N	Y	N	Y	Y	Y	Y	Y	Y	N	N	N	Y	N	N	Y	Y	Y	N	Y	N	3	2	N	29		2	1	1	13	0	Y	Y
10.3852:10-117	Mycologia	2011	N	N	N	Y	Y	N	N	Y	Y	Y	Y	N	N	N	N	N	N	N	N	Y	Y	N	N	N	N	N	N	N	N	Y	N	N	N	Y	N	1	0	Y	46		1	1	1	11	0	N
10.3852:10-266	Mycologia	2011	Y	Y	N	Y	Y	Y	Y	Y	Y	N	N	N	N	N	N	N	N	Y	Y	Y	N	N	N	N	N	N	N	Y	Y	Y	Y	N	Y	Y	Y	4		N			3	2	2	8	0	N	Y
10.3852:10-182	Mycologia	2011	N	N	N	Y	N	N	Y	Y	Y	N	N	N	N	N	N	Y	N	Y	Y	Y	N	N	Y	N	N	N	N	Y	Y	N	Y	Y	Y	N	N	4				37	4	2	1	12	0	N
10.3852:11-006	Mycologia	2011	N	N	N	Y	Y	Y	Y	Y	Y	N	Y	N	N	N	N	Y	Y	Y	Y	Y	Y	N	Y	N	N	N	Y	N	N	Y	Y	Y	Y	Y	Y	6		Y	12		5	2	2	27	4	N
10.3852:14-058	Mycologia	2015	Y	N	N	Y	Y	Y	Y	Y	N	Y	Y	N	Y	N	Y	Y	Y	Y	Y	Y	N	N	N	N	N	N	Y	Y	N	Y	Y	Y	N	Y	Y	4	2	N		35	2	2	2	12	0	N	Y
10.3852:10-355	Mycologia	2011	N	N	N	Y	Y	N	Y	Y	Y	Y	Y	N	N	N	Y	N	Y	Y	Y	Y	Y	Y	N	N	N	N	Y	N	Y	N	Y	N	N	Y	Y	4	2	Y	32	15	4	1	1	12	0	N	Y
10.3852:09-301	Mycologia	2011	N	Y	N	Y	Y	N	Y	Y	N	N	N	N	N	N	Y	N	N	Y	Y	N	Y	N	N	N	N	Y	N	N	Y	Y	Y	Y	N	Y	Y	6	3	Y		32	5	3	3	17	0	N
10.3852:11-053	Mycologia	2011	N	Y	N	N	Y	N	Y	Y	Y	N	Y	N	N	N	Y	N	Y	Y	Y	Y	N	N	Y	N	N	N	Y	N	N	Y	Y	Y	N	Y	N	2	1	N			1	1	1	7	0	N	Y
10.3852:10-149	Mycologia	2011	N	N	N	N	N	Y	Y	N	Y	N	Y	N	N	N	Y	Y	N	Y	Y	Y	N	N	Y	N	N	Y	Y	N	N	Y	Y	Y	Y	Y	Y	3	1	N			2	1	1	7	0	N	Y
10.3852:10-253	Mycologia	2011	N	N	N	Y	N	N	Y	N	N	N	N	N	N	N	N	N	N	N	N	Y	N	N	N	N	N	N	N	N	N	Y	N	Y	N	N	N	2					1	1	1	5	0	N
10.3852:15-244	Mycologia	2016	N	N	N	Y	Y	Y	Y	Y	Y	Y	Y	N	N	N	N	Y	Y	Y	Y	Y	Y	Y	N	Y	N	N	N	Y	Y	N	Y	Y	N	Y	N	3	1	Y	11	38	2	1	1	11	0	N
10.3852:10-261	Mycologia	2011	N	N	N	Y	Y	Y	Y	N	N	Y	N	N	N	N	N	N	Y	Y	Y	Y	Y	N	N	Y	N	N	N	N	Y	N	Y	Y	N	Y	N	4					3	2	1	10	0	N
10.3852:13-266	Mycologia	2014	N	Y	N	Y	Y	N	N	Y	Y	N	Y	N	N	N	N	Y	N	Y	Y	Y	Y	N	N	N	N	N	Y	N	N	Y	Y	Y	N	Y	Y	3	1	N			3	2	1	9	0	Y	Y
10.3852:10-135	Mycologia	2011	N	N	Y	Y	Y	N	Y	Y	Y	N	N	N	N	N	N	Y	N	Y	Y	Y	N	N	Y	N	N	N	Y	N	N	Y	Y	Y	N	Y	Y	3	1	Y	14		2	1	1	12	0	N
10.3852:10-204	Mycologia	2011	N	Y	N	Y	Y	N	Y	Y	Y	N	Y	N	N	N	N	Y	N	Y	Y	Y	Y	Y	N	Y	N	N	Y	N	Y	N	Y	Y	N	Y	Y	3	1	N		35	3	3	2	16	0	N	Y
10.3852:11-114	Mycologia	2011	Y	N	N	Y	Y	N	Y	Y	Y	N	N	N	N	N	N	N	N	N	Y	Y	Y	N	N	N	N	N	N	N	Y	N	N	N	N	Y	N	2	0	Y	37		2	1	1	10	0	N
10.3852:10-155	Mycologia	2011	N	Y	Y	Y	Y	N	Y	Y	Y	Y	N	N	N	N	N	Y	Y	Y	Y	Y	Y	N	Y	N	N	N	N	N	N	Y	Y	Y	N	Y	N	2	0	Y		22	1	1	1	14	1	N
10.3852:10-279	Mycologia	2011	N	Y	N	Y	Y	N	Y	Y	Y	N	Y	N	N	N	Y	N	Y	Y	Y	Y	Y	Y	Y	N	N	N	N	Y	Y	N	Y	Y	N	Y	Y	2				26	2	2	2	18	0	N
10.3852:10-134	Mycologia	2011	Y	N	N	Y	Y	Y	Y	Y	Y	N	Y	N	N	N	Y	Y	N	Y	Y	Y	Y	N	N	N	N	N	Y	N	N	Y	Y	Y	Y	Y	Y	4	2	Y	18	37	3	1	1	21	0	N	Y
10.3852:10-096	Mycologia	2011	N	N	N	Y	N	Y	N	Y	Y	N	N	N	N	N	N	N	Y	Y	Y	Y	Y	N	N	N	N	N	N	N	N	Y	N	Y	N	Y	N	4					3	1	1	12	0	N
10.3852:11-077	Mycologia	2011	N	N	N	Y	Y	N	Y	Y	Y	N	Y	N	N	N	N	N	N	Y	Y	Y	Y	N	Y	N	N	N	Y	N	N	Y	Y	Y	Y	Y	Y	5		Y	19		5	2	2	12	0	N
10.3852:10-273	Mycologia	2011	N	N	N	Y	Y	N	Y	Y	N	N	Y	N	N	N	Y	Y	N	Y	Y	Y	Y	Y	N	Y	N	N	N	Y	N	Y	Y	Y	N	Y	N	6	2	Y	20	16	6	4	3	10	0	N
10.3852:10-240	Mycologia	2011	N	N	N	Y	Y	N	Y	Y	Y	N	Y	N	N	N	N	Y	Y	Y	Y	Y	Y	N	N	N	N	N	Y	N	N	Y	Y	Y	N	Y	N	2	0	Y			1	1	1	10	0	N	Y
10.3852:10-178	Mycologia	2011	N	N	N	Y	Y	N	Y	Y	N	Y	Y	N	N	N	N	Y	Y	Y	Y	Y	Y	N	N	N	N	N	Y	N	N	Y	Y	Y	N	Y	Y	2	0	Y			1	1	1	10	0	N	Y
10.3852:10-255	Mycologia	2011	N	N	N	N	Y	N	Y	Y	Y	Y	N	N	N	N	Y	Y	N	Y	Y	Y	Y	Y	N	N	N	N	Y	N	Y	Y	Y	Y	N	Y	Y	4	1	Y	35		2	2	2	9	0	N	Y
10.3852:10-119	Mycologia	2011	N	N	N	Y	N	N	Y	Y	Y	N	Y	N	N	N	N	N	N	Y	Y	Y	Y	N	Y	N	N	N	N	N	N	N	Y	Y	N	Y	N	3	1	Y		26	3	2	2	8	0	N
10.3852:09-196	Mycologia	2011	N	N	N	Y	N	Y	Y	Y	Y	N	N	N	N	N	N	N	Y	Y	Y	Y	Y	N	N	N	N	N	Y	N	Y	Y	Y	Y	N	Y	N	6	3	N			4	3	2	7	0	Y	N
10.3852:10-403	Mycologia	2011	N	N	N	Y	Y	N	N	Y	Y	Y	Y	N	N	Y	N	N	Y	Y	Y	Y	Y	N	Y	N	N	N	N	N	N	Y	Y	Y	N	N	N	4					1	1	1	9	0	N
10.3852:10-124	Mycologia	2011	N	N	N	Y	Y	N	Y	Y	Y	Y	Y	N	N	N	N	Y	N	Y	Y	Y	Y	Y	N	N	N	Y	Y	N	N	Y	Y	Y	N	Y	N	4	1	Y			2	2	2	8	2	Y	N
10.3852:10-049	Mycologia	2011	N	N	N	N	N	N	Y	Y	Y	N	Y	N	N	N	N	N	N	N	N	Y	Y	N	N	N	N	N	N	Y	N	Y	N	N	Y	Y	N	3	1	Y			3	2	2	4	0	N
10.3852:10-349	Mycologia	2011	N	N	N	Y	Y	Y	N	Y	N	N	Y	N	N	N	N	N	N	Y	Y	Y	Y	N	Y	N	N	N	Y	N	N	Y	Y	Y	N	Y	Y	2	1	N	16	28	1	1	1	20	1	N	Y
10.3852:10-176	Mycologia	2011	N	N	N	Y	N	N	Y	Y	Y	N	N	N	N	N	N	N	N	N	N	Y	Y	N	N	N	N	N	N	N	N	Y	N	Y	Y	N	N	4		Y			3	2	2	4	0	N
10.108000275514.2018.1432221	Mycologia	2018	N	N	N	Y	Y	N	Y	Y	Y	N	Y	N	N	N	N	Y	Y	Y	Y	Y	N	N	Y	Y	N	N	Y	N	N	Y	Y	Y	N	Y	N	2		Y			1	1	1	12	0	Y	N
10.3852:10-216	Mycologia	2011	N	N	N	Y	Y	N	Y	Y	Y	N	Y	N	N	N	N	N	N	Y	Y	Y	Y	N	N	Y	N	N	N	N	Y	N	Y	Y	N	Y	N	3					3	1	1	11	0	N
10.108000275514.2018.1469880	Mycologia	2018	Y	N	N	Y	Y	N	Y	Y	Y	Y	Y	N	N	N	Y	Y	N	Y	Y	Y	Y	N	Y	Y	N	N	Y	N	Y	N	Y	Y	Y	Y	Y	2	1	Y	21		1	1	1	17	0	N	Y
10.3852:11-046	Mycologia	2012	Y	N	N	Y	Y	N	Y	Y	Y	Y	Y	N	N	Y	N	Y	Y	Y	Y	Y	N	Y	N	N	N	Y	Y	N	N	Y	Y	Y	Y	Y	N	4	0	Y			4	1	1	11	0	N	Y
10.3852:11-203	Mycologia	2012	Y	Y	N	Y	Y	Y	Y	Y	Y	Y	Y	N	N	N	Y	N	N	N	Y	Y	Y	Y	N	N	N	N	N	N	N	Y	N	Y	N	Y	N	2	1	N			1	1	1	18	0	N
10.3852:11-162	Mycologia	2012	N	N	N	Y	Y	N	Y	Y	Y	N	N	N	N	N	N	N	Y	Y	Y	Y	N	N	Y	Y	N	N	N	N	N	Y	Y	Y	N	Y	N	4	2	N			2	1	1	11	o	N
10.3852:10-047	Mycologia	2012	N	N	N	Y	Y	N	Y	Y	Y	Y	Y	N	N	N	N	Y	Y	Y	Y	Y	Y	N	N	N	N	N	N	Y	N	Y	Y	Y	Y	Y	N	4	3	N	18	33	2	2	2	7	0	N
10.3852:12-052	Mycologia	2012	N	N	N	Y	Y	N	Y	Y	Y	N	N	N	N	N	N	Y	Y	Y	Y	Y	N	N	Y	N	N	N	Y	N	N	Y	Y	Y	N	Y	N	5	1	Y	18		3	2	2	12	0	Y	N
10.3852:11-338	Mycologia	2012	N	N	N	Y	N	N	Y	Y	Y	N	Y	N	N	N	N	Y	Y	Y	Y	Y	Y	Y	Y	N	N	N	Y	Y	N	Y	Y	Y	N	Y	N	4					3	2	2	10	0	N	N
10.3852:12-035	Mycologia	2012	N	Y	N	Y	Y	N	N	Y	Y	Y	Y	N	N	N	Y	Y	Y	Y	Y	Y	Y	N	Y	N	N	N	Y	Y	N	Y	Y	Y	Y	Y	Y	4	1	N			4	3	2	16	0	N
10.3852:11-272	Mycologia	2012	N	Y	N	N	N	N	Y	Y	Y	Y	N	N	N	N	N	N	N	Y	Y	Y	Y	N	Y	N	N	N	N	N	N	Y	N	Y	N	Y	N	3	1	Y		25	2	2	2	7	1	Y	N
10.3852:11-093	Mycologia	2012	N	N	N	Y	Y	N	Y	Y	Y	N	Y	N	N	N	N	Y	N	Y	Y	Y	Y	Y	N	Y	N	N	N	N	Y	N	Y	Y	Y	N	N	2			12		1	1	1	12	0	N
10.3852:11-378	Mycologia	2012	N	N	N	Y	Y	Y	Y	Y	Y	Y	N	N	Y	Y	Y	Y	N	Y	Y	Y	Y	N	Y	N	N	N	Y	N	Y	N	Y	Y	Y	Y	Y	4	2	Y	19	33	4	2	1	13	1	N	Y
10.3852:12-054	Mycologia	2013	N	N	N	Y	N	Y	Y	Y	Y	Y	N	N	N	N	N	N	N	N	N	Y	N	N	N	N	N	N	N	N	N	Y	N	N	Y	Y	Y	4			17		4	2	2	9	0	N	N
10.3852:11-112	Mycologia	2012	N	N	Y	Y	Y	N	Y	Y	Y	N	N	N	N	N	N	N	Y	Y	Y	Y	Y	N	Y	Y	N	N	Y	N	N	Y	N	Y	N	Y	Y	3	1	Y			1	1	1	14	0	Y	N
10.3852:11-092	Mycologia	2012	N	N	Y	Y	Y	Y	Y	Y	Y	Y	Y	N	N	N	Y	Y	N	Y	Y	Y	N	N	N	Y	N	N	Y	N	Y	N	Y	Y	Y	Y	Y	2	2	N	30	14	1	1	1	25	0	N	Y
10.3852:11-374	Mycologia	2012	N	Y	N	Y	Y	N	Y	Y	Y	N	N	N	N	N	N	N	N	N	Y	Y	N	N	N	N	N	N	Y	N	N	Y	Y	Y	N	Y	N	6	1	N		33	6	4	2	11	0	Y	N
10.3852:11-166	Mycologia	2012	N	N	Y	Y	Y	N	Y	Y	Y	Y	Y	N	N	N	Y	Y	Y	Y	Y	Y	Y	N	Y	N	N	N	Y	N	N	Y	Y	Y	N	Y	Y	4	2	Y		41	3	2	2	11	1	N	N
10.108000275514.2018.1426925	Mycologia	2017	Y	N	N	Y	Y	Y	Y	Y	N	N	Y	N	Y	N	Y	Y	Y	Y	Y	Y	Y	N	N	N	N	N	Y	Y	N	Y	Y	Y	N	N	N	5	2	N		44	3	3	3	10	0	N	Y
10.3852:11-150	Mycologia	2012	Y	N	N	Y	N	N	Y	Y	N	N	Y	N	N	N	N	N	N	Y	Y	Y	Y	N	N	N	N	N	Y	N	N	Y	N	Y	N	Y	Y	3	1	Y	19		4	1	1	5	0	N
10.3852:11-123	Mycologia	2012	N	N	N	N	Y	N	N	Y	N	Y	Y	N	N	N	N	N	N	Y	Y	Y	Y	N	N	N	N	N	Y	N	N	Y	Y	Y	N	Y	Y	5		Y	14	35	6	5	1	7	0	N
10.3852:12-072	Mycologia	2012	N	Y	N	Y	Y	N	Y	Y	N	N	Y	Y	N	Y	N	Y	Y	Y	Y	Y	Y	N	N	N	N	N	Y	N	Y	Y	Y	Y	N	Y	Y	4	0	Y	23	10	4	1	1	8	0	N	Y
10.3852:11-088	Mycologia	2012	N	N	N	Y	Y	Y	Y	Y	Y	N	N	N	N	N	N	N	Y	Y	Y	Y	N	N	Y	Y	N	N	Y	Y	N	Y	Y	Y	N	Y	N	5	2	N		27	4	2	2	16	0	Y	N
10.3852:13-377	Mycologia	2014	N	N	N	Y	Y	N	Y	Y	Y	Y	Y	N	N	N	N	Y	Y	Y	Y	Y	Y	Y	N	N	N	N	N	N	N	Y	Y	Y	N	Y	N	3	2	N	24	23	1	1	1	9	0	N
10.3852:11-337	Mycologia	2012	N	N	N	N	N	N	Y	Y	Y	N	N	N	N	N	N	N	N	N	N	Y	Y	Y	N	N	N	N	N	N	N	Y	N	Y	N	Y	N	2	0	Y	46		2	2	1	4	0	N
10.3852:11-402	Mycologia	2012	Y	Y	N	Y	N	N	Y	N	Y	N	Y	N	N	N	N	Y	Y	Y	Y	Y	Y	N	Y	N	N	N	Y	N	N	Y	Y	Y	N	Y	N	5	2	N	8		3	2	1	10	0	Y	N
10.3852:11-082	Mycologia	2012	N	N	N	N	Y	N	Y	Y	Y	N	Y	N	N	N	N	N	N	Y	Y	Y	Y	N	N	Y	N	N	Y	Y	N	Y	Y	Y	Y	Y	N	4	1	Y			2	1	1	8	0	N	Y
10.3852:11-043	Mycologia	2012	N	N	N	N	N	N	N	Y	Y	N	Y	N	N	N	Y	Y	Y	Y	Y	Y	Y	Y	N	N	N	N	N	Y	Y	Y	Y	Y	N	Y	N	4	2	Y	9		3	1	1	7	0	N
10.3852:11-218	Mycologia	2012	N	N	N	Y	N	N	N	Y	Y	N	Y	N	Y	N	N	N	N	Y	Y	Y	N	N	N	N	N	N	N	N	N	Y	Y	Y	N	Y	N	4			9	24	1	1	1	9	0	Y	N
10.3852:11-081	Mycologia	2012	N	N	N	Y	Y	N	Y	Y	Y	N	Y	N	N	N	N	Y	Y	Y	Y	Y	Y	N	Y	Y	N	N	Y	Y	N	Y	Y	Y	N	Y	N	6	3	N		18	6	1	1	13	0	Y	N
10.3852:11-238	Mycologia	2012	N	N	N	Y	Y	N	Y	Y	Y	N	Y	N	N	N	N	Y	N	Y	Y	Y	Y	N	N	N	N	N	N	N	N	Y	Y	Y	N	Y	Y	5		Y	15		2	1	1	12	0	N	Y
10.3852:11-051	Mycologia	2012	N	N	N	Y	Y	N	Y	Y	Y	N	Y	N	N	N	N	Y	N	Y	Y	Y	Y	N	N	N	N	N	N	N	Y	Y	Y	N	N	Y	Y	4	2	N	34		3	3	2	7	0	N	Y
10.3852:12-081	Mycologia	2012	N	N	N	Y	N	N	Y	Y	Y	N	Y	N	N	N	Y	Y	Y	Y	Y	Y	Y	N	N	N	N	N	N	N	Y	Y	Y	Y	N	Y	N	3	2	Y	23		3	3	2	7	0	N
10.3852:12-391	Mycologia	2013	Y	N	N	Y	Y	N	Y	Y	Y	N	Y	N	N	N	Y	Y	Y	Y	Y	Y	Y	Y	N	Y	N	N	Y	N	Y	Y	Y	Y	N	Y	Y	5	2	Y	16		5	3	2	12	0	N	Y
10.3852:10-345	Mycologia	2012	N	N	N	Y	Y	Y	Y	Y	Y	N	Y	Y	N	Y	N	Y	Y	Y	Y	Y	Y	N	N	N	N	N	Y	N	N	Y	Y	Y	N	Y	Y	3	0	Y	23	10	3	1	1	10	0	N	Y
10.3852:11-412	Mycologia	2012	N	N	N	Y	Y	N	Y	Y	Y	N	Y	N	N	N	Y	N	Y	Y	Y	Y	Y	Y	N	Y	N	N	Y	N	Y	N	Y	N	N	Y	Y	5	2	Y	17	32	5	1	1	12	0	N	Y
10.3852:11-223	Mycologia	2012	N	N	N	Y	Y	N	N	Y	Y	N	Y	N	N	N	N	N	N	Y	Y	Y	Y	N	N	N	N	N	Y	N	Y	N	N	N	N	Y	Y	4		Y			4	2	2	13	0	N	Y
10.3852:11-089	Mycologia	2012	N	N	N	Y	Y	N	Y	Y	Y	N	Y	N	N	N	N	N	Y	Y	Y	Y	Y	N	Y	N	N	N	Y	N	N	Y	Y	Y	N	Y	Y	10		N	9		8	4	2	17	0	Y	Y
10.3852:12-032	Mycologia	2012	N	N	N	Y	Y	N	Y	Y	Y	N	Y	N	N	N	N	Y	Y	Y	Y	Y	Y	Y	N	N	N	N	Y	N	Y	Y	Y	Y	N	Y	Y	6		Y	11	19	1	1	1	8	0	N	Y
10.3852:11-130	Mycologia	2012	N	N	N	Y	Y	N	Y	Y	Y	N	Y	N	N	N	Y	N	Y	Y	Y	Y	Y	Y	N	Y	N	N	Y	N	Y	N	Y	Y	N	Y	Y	5	2	N		15	3	1	1	10	0	N	Y
10.3852:10-430	Mycologia	2012	N	N	N	Y	Y	N	Y	Y	Y	N	Y	Y	N	Y	N	Y	Y	Y	Y	Y	N	Y	N	Y	N	N	Y	N	N	Y	Y	N	Y	Y	Y	6	1	Y			5	3	1	9	0	N
10.3852:12-040	Mycologia	2012	N	Y	N	N	Y	N	Y	Y	Y	Y	Y	N	N	N	Y	Y	Y	Y	Y	N	Y	Y	Y	Y	N	N	Y	Y	N	Y	Y	Y	N	Y	Y	2	1	N			2	2	2	10	0	Y	Y
10.3852:11-066	Mycologia	2012	N	Y	N	Y	Y	N	N	Y	Y	N	Y	N	N	N	Y	Y	N	Y	Y	Y	Y	Y	Y	N	N	N	Y	N	N	Y	Y	Y	N	N	Y	9		N	10		6	3	1	14	0	Y	N
10.3852:12-093	Mycologia	2012	N	N	N	Y	Y	Y	Y	Y	N	Y	N	N	N	N	Y	N	N	N	N	Y	N	N	N	N	N	N	Y	Y	N	Y	N	Y	N	Y	Y	2	0	Y			2	2	2	4	0	N
10.3852:11-105	Mycologia	2012	N	Y	N	Y	Y	N	Y	Y	N	Y	Y	N	Y	N	N	N	N	Y	Y	Y	N	N	N	N	N	N	Y	N	Y	Y	Y	Y	Y	Y	Y	3				30	3	2	2	9	0	N
10.3852:12-400	Mycologia	2013	N	N	N	Y	Y	Y	Y	Y	Y	N	Y	N	N	N	N	Y	N	Y	Y	Y	N	Y	Y	N	N	N	Y	N	N	Y	Y	N	N	Y	N	2	1	Y	36	10	1	1	1	10	0	Y	N
10.3852:12-262	Mycologia	2013	N	Y	N	Y	Y	N	N	Y	Y	N	N	N	N	N	N	Y	Y	Y	Y	Y	N	N	Y	N	Y	N	N	N	Y	Y	Y	Y	N	Y	N	5		Y		47	5	2	2	8	1	N
10.3852:11-190	Mycologia	2013	N	N	N	N	Y	N	N	N	N	N	Y	N	N	N	N	Y	N	Y	Y	Y	Y	N	Y	N	N	N	N	Y	Y	Y	Y	Y	N	Y	N	6					1	1	1	11	0	Y	N
10.108000275514.2018.1515449	Mycologia	2018	Y	Y	N	Y	Y	N	Y	Y	Y	Y	Y	N	N	Y	N	Y	Y	Y	Y	N	Y	N	N	N	N	N	Y	N	N	Y	Y	Y	Y	Y	Y	11	4	N		15	6	4	3	18	0	N	Y
10.3852:12-370	Mycologia	2013	N	N	Y	Y	Y	Y	Y	Y	Y	N	Y	N	N	N	N	Y	N	Y	Y	Y	N	N	N	N	N	N	Y	N	N	Y	Y	Y	N	N	N	4	0	Y			3	2	1	9	2	Y	N
10.3852:12-313	Mycologia	2013	N	N	N	Y	Y	N	N	Y	Y	Y	Y	N	N	N	Y	Y	N	Y	Y	Y	Y	N	Y	N	N	N	Y	N	N	Y	Y	Y	N	Y	Y	9		Y	19		4	2	2	18	0	Y	Y
10.3852:11-219	Mycologia	2013	N	N	N	Y	Y	N	N	Y	Y	Y	Y	N	N	N	N	Y	N	Y	Y	Y	Y	Y	Y	N	N	N	N	Y	Y	N	Y	Y	Y	Y	N	4		N			4	2	2	15	0	N
10.3852:12-322	Mycologia	2013	N	N	Y	Y	Y	Y	Y	Y	Y	N	N	N	N	N	N	Y	Y	Y	Y	Y	N	N	Y	N	N	N	Y	N	N	Y	Y	Y	N	N	N	5	2	Y	8		5	1	1	16	0	N
10.3852:13-066	Mycologia	2013	N	Y	N	Y	Y	N	N	Y	Y	Y	Y	N	N	N	N	N	N	Y	Y	Y	N	N	Y	N	Y	N	Y	N	Y	Y	Y	Y	N	Y	Y	8		Y	34	47	5	3	2	12	0	Y	Y
10.3852:12-011	Mycologia	2013	N	N	N	Y	Y	N	N	N	N	Y	Y	N	N	N	N	Y	Y	Y	Y	Y	Y	N	Y	N	N	N	Y	N	Y	N	Y	Y	Y	N	Y	2			8		2	1	1	14	0	N	N
10.3852:14-284	Mycologia	2015	N	N	N	N	N	N	Y	Y	Y	N	Y	N	N	N	N	N	Y	Y	Y	Y	Y	Y	N	Y	N	N	N	Y	Y	Y	Y	Y	N	N	N	2	0	Y	7		1	1	1	8	0	N
10.3852:12-136	Mycologia	2013	N	N	N	Y	Y	N	Y	Y	Y	Y	Y	N	N	N	Y	N	Y	Y	Y	Y	N	N	Y	Y	N	N	Y	N	Y	N	Y	Y	N	Y	Y	5	0	Y	14	24	5	3	2	13	0	N	N
10.3852:12-046	Mycologia	2013	N	N	N	Y	N	N	Y	Y	Y	N	Y	N	N	N	N	Y	Y	Y	Y	Y	Y	Y	N	Y	N	N	Y	Y	N	Y	Y	Y	N	Y	Y	7	0	Y			7	3	3	8	0	N	Y
10.3852:12-211	Mycologia	2013	N	N	N	Y	N	N	Y	Y	Y	N	N	N	Y	N	Y	N	N	N	N	Y	Y	Y	N	N	N	Y	N	N	Y	Y	N	Y	N	Y	N	1	1	N			1	1	1	12	0	N
10.3852:12-131	Mycologia	2013	N	N	N	Y	Y	Y	Y	Y	N	Y	Y	N	N	N	N	Y	N	Y	Y	Y	Y	Y	N	N	N	N	Y	N	Y	N	Y	Y	N	Y	Y	4	1	Y	37	26	2	2	2	8	0	N	Y
10.108000275514.2018.1500848	Mycologia	2018	N	N	N	Y	Y	Y	Y	Y	Y	Y	Y	N	N	N	N	Y	Y	Y	Y	Y	Y	Y	N	Y	N	N	Y	N	Y	N	N	Y	N	Y	Y	5	2	Y		31	2	2	1	11	0	N	Y
10.3852:12-285	Mycologia	2013	N	N	N	Y	Y	N	Y	Y	Y	Y	Y	N	N	N	Y	N	Y	Y	Y	Y	Y	Y	Y	N	N	N	Y	Y	Y	Y	Y	Y	N	Y	Y	3		Y	26		2	1	1	12	0	N	N
10.3852:15-230	Mycologia	2016	N	Y	N	Y	Y	N	Y	Y	N	N	N	N	Y	N	Y	Y	Y	Y	Y	Y	Y	N	N	Y	N	Y	Y	N	N	N	Y	Y	N	Y	N	6		Y			5	1	1	8	0	N	Y
10.3852:12-346	Mycologia	2013	N	N	N	Y	Y	N	N	Y	Y	N	Y	N	N	N	Y	Y	N	Y	Y	Y	Y	Y	N	N	N	N	Y	N	N	Y	Y	Y	N	Y	Y	6					6	1	1	12	0	Y	N
10.3852:12-137	Mycologia	2013	N	N	N	Y	Y	N	Y	N	Y	N	Y	N	N	N	N	Y	Y	Y	Y	Y	Y	N	Y	N	N	N	Y	Y	N	Y	Y	Y	N	Y	N	7					4	3	2	24	0	Y	N
10.3852:11-286	Mycologia	2013	N	N	N	Y	N	N	Y	Y	N	Y	Y	N	N	N	N	Y	Y	Y	Y	Y	Y	N	N	N	N	N	Y	N	N	Y	Y	Y	N	Y	Y	5			14	35	5	4	2	7	0	N	Y
10.3852:12-185	Mycologia	2013	Y	N	N	Y	Y	N	Y	Y	Y	Y	Y	N	N	N	Y	Y	Y	Y	Y	Y	Y	Y	N	Y	N	N	Y	N	Y	N	Y	Y	Y	Y	Y	3	0	Y			3	1	1	20	0	N	Y
10.3852:13-349	Mycologia	2014	Y	N	N	Y	Y	Y	Y	Y	Y	Y	N	N	Y	N	Y	N	N	N	Y	Y	Y	Y	N	N	N	N	N	N	Y	Y	N	Y	N	Y	N	3	1	N			3	2	1	18	0	N
10.3852:12-155	Mycologia	2013	N	N	N	Y	Y	N	Y	Y	Y	Y	Y	N	N	N	Y	N	Y	Y	Y	Y	Y	N	Y	N	N	N	Y	N	Y	N	Y	Y	N	Y	Y	3	2	Y	21	10	3	1	1	11	0	N	Y
10.3852:12-146	Mycologia	2013	N	N	N	Y	Y	N	Y	Y	Y	Y	Y	N	N	N	Y	N	Y	Y	Y	Y	Y	Y	N	Y	N	N	Y	Y	Y	N	N	N	N	Y	N	5	0	Y		15	4	2	2	14	0	N	Y
10.3852:12-094	Mycologia	2013	N	N	N	Y	Y	N	Y	Y	N	N	N	N	N	N	N	Y	Y	Y	Y	Y	N	N	Y	N	N	N	N	N	N	Y	Y	Y	N	Y	N	3	0	Y		52	1	1	1	11	0	N
10.3852:13-022	Mycologia	2013	N	N	N	N	Y	N	N	N	N	N	N	N	N	N	Y	Y	N	Y	Y	Y	N	N	Y	Y	N	N	Y	N	N	Y	Y	Y	N	Y	N	2					2	1	1	8	0	Y	N
10.3852:12-184	Mycologia	2013	N	N	Y	Y	Y	Y	Y	Y	Y	Y	N	N	Y	N	Y	N	N	N	Y	Y	Y	Y	N	N	N	N	N	N	Y	Y	N	Y	N	Y	N	3	1	N			3	2	1	16	0	N
10.3852:12-004	Mycologia	2013	N	N	N	Y	Y	N	Y	Y	Y	N	N	N	N	N	N	Y	Y	Y	Y	Y	Y	N	N	N	N	Y	N	Y	Y	Y	Y	N	N	Y	Y	5	2	N	9		3	2	2	9	0	N
10.3852:12-351	Mycologia	2013	N	Y	N	Y	N	Y	Y	Y	Y	Y	Y	N	N	N	N	Y	Y	Y	Y	Y	Y	Y	Y	Y	N	N	Y	Y	N	Y	Y	Y	Y	Y	N	3	1	Y	12		3	1	1	20	2	Y	N
10.108000275514.2017.1401834	Mycologia	2017	N	N	N	Y	Y	Y	Y	Y	Y	N	Y	N	N	N	N	Y	Y	Y	Y	Y	Y	Y	N	N	N	N	Y	Y	N	Y	Y	Y	N	Y	Y	10	6	N	41	27	7	4	2	11	0	N	Y
10.3852:11-423	Mycologia	2013	N	N	N	Y	Y	N	Y	N	N	N	Y	N	N	N	Y	Y	N	Y	Y	N	N	N	N	N	N	N	Y	N	Y	N	Y	Y	N	Y	Y	2	0	Y			1	1	1	15	0	N	Y
10.3852:12-199	Mycologia	2013	N	Y	N	N	Y	Y	N	Y	Y	N	Y	N	N	N	Y	Y	Y	Y	Y	Y	Y	N	N	N	N	N	Y	N	N	Y	Y	Y	Y	Y	Y	1	1	N			1	1	1	14	0	N	Y
10.3852:11-397	Mycologia	2013	Y	N	N	Y	Y	N	Y	Y	N	N	Y	N	N	N	Y	N	N	N	N	Y	Y	N	N	N	N	Y	Y	N	N	Y	N	Y	N	Y	Y	2	1	N	19	44	2	2	1	10	2	N	Y
10.3852:12-107	Mycologia	2013	N	N	N	Y	Y	Y	Y	Y	Y	N	Y	N	N	N	Y	Y	N	Y	Y	Y	N	N	Y	N	N	N	Y	N	N	Y	Y	Y	N	Y	Y	3	0	Y	17		3	2	2	11	0	Y	Y
10.3852:12-074	Mycologia	2013	N	Y	N	Y	Y	N	Y	Y	Y	Y	Y	N	N	N	N	N	N	Y	Y	Y	Y	Y	N	Y	N	Y	Y	Y	N	Y	Y	Y	Y	Y	Y	5	0	Y		59	4	4	2	13	1	N	Y
10.3852:12-244	Mycologia	2013	N	Y	N	Y	Y	N	Y	Y	Y	N	Y	N	N	N	Y	Y	Y	Y	Y	Y	Y	N	N	N	N	N	Y	N	N	Y	Y	Y	N	Y	Y	3	1	Y			3	2	1	10	0	Y	Y
10.3852:12-134	Mycologia	2013	N	N	N	N	Y	N	Y	Y	Y	Y	Y	N	N	N	Y	Y	N	Y	Y	Y	Y	N	N	N	N	N	Y	N	Y	Y	Y	Y	N	N	Y	3	1	N			4	2	1	14	0	N	Y
10.3852:13-348	Mycologia	2014	N	N	N	Y	Y	N	Y	Y	Y	Y	N	N	N	N	N	N	N	N	N	Y	Y	N	N	N	N	N	N	N	Y	N	N	Y	N	Y	N	2	0	Y	31	9	2	2	2	8	0	N
10.3852:15-148	Mycologia	2016	N	N	N	Y	Y	N	Y	Y	Y	Y	N	N	N	N	N	N	N	N	N	Y	Y	Y	N	N	N	N	N	N	Y	Y	N	Y	N	Y	N	3	0	Y	46	50	2	2	2	7	0	N
10.3852:13-055	Mycologia	2014	N	N	N	Y	Y	N	Y	Y	Y	Y	Y	N	N	N	Y	Y	Y	Y	Y	Y	Y	Y	Y	N	N	N	Y	N	N	Y	Y	Y	N	Y	N	3	0	Y		30	3	2	2	8	0	N	Y
10.3852:13-402	Mycologia	2014	Y	N	N	Y	Y	N	Y	Y	Y	Y	Y	N	N	N	Y	Y	N	Y	Y	Y	N	N	Y	N	N	N	Y	N	Y	N	Y	Y	N	Y	Y	5		Y			3	1	1	12	0	N	Y
10.3852:14-013	Mycologia	2014	N	N	N	Y	N	N	N	Y	Y	Y	Y	N	N	N	N	Y	Y	Y	Y	Y	Y	Y	Y	Y	N	N	Y	N	N	Y	Y	Y	N	Y	N	5	0	Y	8		3	1	1	17	4	Y	Y
10.3852:13-065	Mycologia	2014	N	N	N	Y	Y	N	Y	N	N	Y	Y	N	N	N	N	Y	N	Y	Y	Y	Y	Y	N	N	N	N	Y	Y	N	Y	Y	N	N	Y	Y	4	0	Y	15		4	2	2	6	0	N	Y
10.3852:15-197	Mycologia	2016	N	Y	N	N	Y	N	N	Y	Y	N	Y	N	N	N	N	Y	N	Y	Y	Y	Y	N	N	Y	N	N	N	Y	N	Y	Y	Y	N	N	N	4	1	N		36	3	2	2	13	1	N
10.3852:13-177	Mycologia	2014	N	N	N	Y	Y	N	Y	Y	N	Y	Y	N	N	N	N	Y	Y	Y	Y	Y	Y	N	Y	Y	N	N	Y	Y	N	N	Y	Y	N	Y	Y	3	1	N	13		3	1	1	14	0	N	N
10.3852:13-043	Mycologia	2014	N	N	N	Y	Y	N	Y	Y	Y	Y	N	N	N	N	N	Y	N	Y	Y	Y	N	N	Y	N	N	N	N	N	N	Y	Y	Y	N	Y	N	3			8	30	2	1	1	9	1	Y	N
10.3852:13-324	Mycologia	2014	N	N	N	Y	Y	Y	Y	Y	Y	Y	Y	N	N	N	Y	N	Y	Y	Y	Y	Y	Y	N	N	N	N	N	Y	Y	Y	Y	Y	N	N	Y	4	2	N	18	38	2	2	2	11	0	N	N
10.3852:106.2.276	Mycologia	2014	N	Y	N	Y	N	N	Y	Y	Y	N	Y	N	N	N	N	N	N	N	N	Y	N	Y	N	N	N	N	Y	Y	Y	Y	N	Y	Y	Y	Y	4	0	Y	9	31	2	1	1	6	0	N	N
10.3852:106.2.282	Mycologia	2014	N	N	N	Y	Y	N	Y	Y	Y	Y	Y	N	Y	N	N	N	N	Y	Y	Y	N	Y	N	N	N	N	Y	N	N	N	Y	Y	N	Y	Y	5	0	Y			4	2	1	9	3	N	Y
10.3852:13-314	Mycologia	2014	N	N	N	Y	Y	N	Y	Y	Y	Y	Y	N	N	N	N	N	N	Y	Y	Y	Y	N	N	Y	N	N	Y	Y	N	Y	Y	Y	N	Y	Y	6	0	Y		15	6	6	2	13	0	N	Y
10.3852:13-223	Mycologia	2014	Y	N	N	Y	Y	N	Y	Y	Y	N	Y	N	N	N	N	Y	N	Y	Y	Y	Y	Y	N	N	N	N	Y	N	N	Y	Y	Y	Y	Y	Y	3	1	Y	23		3	2	2	20	0	N	Y
10.3852:13-263	Mycologia	2014	N	Y	N	Y	Y	N	Y	Y	Y	Y	Y	N	N	N	N	Y	Y	Y	Y	Y	Y	N	N	N	N	N	Y	N	N	Y	Y	Y	N	Y	Y	4	3	N			1	1	1	11	0	N	Y
10.3852:13-340	Mycologia	2014	N	N	N	Y	N	N	Y	Y	Y	N	Y	N	N	N	N	N	N	Y	Y	Y	N	N	N	N	N	N	Y	N	Y	N	N	N	N	Y	Y	6	0	Y		19	6	4	3	5	0	N	N
10.3852:13-274	Mycologia	2014	N	N	N	N	Y	N	Y	Y	Y	N	N	N	N	N	N	Y	N	Y	Y	Y	N	N	Y	N	N	N	Y	N	Y	N	Y	Y	Y	Y	Y	5	3	N		32	2	2	2	13	0	Y	Y
10.3852:13-256	Mycologia	2014	N	Y	N	Y	Y	N	Y	Y	Y	Y	Y	N	N	N	Y	Y	N	Y	Y	Y	N	Y	Y	N	N	N	Y	N	N	Y	Y	Y	N	Y	N	5	1	Y		25	3	3	3	16	0	Y	N
10.3852:13-288	Mycologia	2014	N	N	N	Y	Y	N	Y	Y	Y	N	Y	N	N	N	N	Y	N	Y	Y	Y	Y	Y	Y	Y	N	N	Y	N	Y	Y	Y	Y	Y	N	Y	3	1	Y	10		3	3	2	11	0	N	Y
10.3852:13-202	Mycologia	2014	N	N	N	Y	Y	N	Y	Y	Y	N	N	N	N	N	N	Y	Y	Y	Y	Y	N	N	Y	N	N	N	Y	Y	N	Y	Y	Y	N	Y	Y	5	3	N			2	1	1	9	0	N	Y
10.3852:13-030	Mycologia	2014	N	N	N	N	Y	N	Y	Y	N	N	Y	N	N	N	N	Y	Y	Y	Y	Y	Y	N	N	Y	N	N	Y	Y	Y	N	Y	N	N	Y	Y	3	0	Y	37		2	1	1	8	0	N	Y
10.3852:106.2.307	Mycologia	2014	N	N	N	Y	Y	N	Y	Y	Y	Y	Y	N	N	N	Y	N	Y	Y	Y	Y	N	N	N	Y	N	N	Y	N	Y	N	Y	N	Y	Y	Y	9	5	Y	32		7	3	3	18	0	N	Y
10.3852:14-076	Mycologia	2014	N	N	N	Y	Y	N	Y	Y	Y	N	N	N	N	N	N	Y	N	Y	Y	Y	N	N	Y	N	N	N	Y	N	Y	N	Y	Y	N	Y	Y	10		N		36	5	5	2	13	0	N	Y
10.3852:14-075	Mycologia	2014	N	N	N	Y	Y	N	Y	Y	Y	N	Y	N	N	N	Y	N	N	Y	Y	Y	Y	N	N	Y	N	N	Y	Y	N	Y	Y	Y	Y	Y	Y	3	0	Y			3	3	2	8	0	N	Y
10.3852:13-306	Mycologia	2014	N	Y	N	Y	Y	N	Y	Y	Y	Y	Y	N	N	N	N	Y	Y	Y	Y	Y	Y	N	N	N	N	N	N	N	N	Y	Y	Y	N	Y	N	3	2	Y	16	23	1	1	1	9	0	N
10.3852:14-009	Mycologia	2014	N	N	Y	Y	Y	Y	Y	Y	N	N	Y	N	N	N	Y	Y	N	Y	Y	Y	N	Y	N	N	N	Y	Y	N	N	Y	Y	Y	N	N	Y	5					3	3	2	9	0	N	Y
10.3852:13-312	Mycologia	2014	Y	N	N	Y	Y	N	Y	Y	Y	Y	Y	N	N	N	N	Y	Y	Y	Y	Y	N	N	N	N	N	N	Y	Y	Y	Y	Y	N	N	N	Y	4	1	Y	46		4	2	2	12	0	N	Y
10.3852:13-178	Mycologia	2014	N	N	N	Y	Y	N	Y	Y	Y	Y	Y	N	N	N	N	Y	N	Y	Y	Y	Y	N	Y	N	N	N	Y	N	Y	N	Y	Y	N	Y	Y	5		N		38	4	3	2	15	0	N
10.3852:13-153	Mycologia	2014	Y	N	N	Y	Y	N	N	Y	Y	Y	N	N	N	N	Y	N	N	N	Y	Y	Y	N	N	N	N	N	N	N	N	Y	N	Y	N	N	N	1	1	N			1	1	1	10	0	N
10.3852:13-032	Mycologia	2014	N	N	N	N	N	N	N	Y	Y	N	Y	N	N	N	Y	N	N	Y	Y	Y	N	N	Y	N	N	N	Y	Y	N	Y	Y	Y	N	N	Y	8					3	2	2	14	3	Y	N
10.3852:13-226	Mycologia	2014	N	Y	N	Y	Y	Y	Y	Y	Y	Y	Y	N	N	N	Y	Y	N	Y	Y	Y	Y	N	N	N	N	N	Y	N	N	Y	Y	Y	N	Y	Y	5	2	N			3	3	2	12	0	N	Y
10.3852:16-011	Mycologia	2016	Y	N	N	Y	Y	Y	Y	Y	Y	Y	Y	N	N	N	Y	Y	N	Y	Y	Y	N	N	Y	Y	N	N	Y	N	N	Y	Y	Y	N	Y	Y	3					1	1	1	8	0	N	Y
10.3852:13-298	Mycologia	2014	N	N	N	Y	Y	Y	Y	Y	Y	N	Y	N	N	N	Y	N	Y	Y	Y	Y	Y	N	Y	Y	N	N	N	N	N	Y	Y	Y	N	Y	Y	5	2	Y		41	2	1	1	28	0	N	N
10.3852:13-134	Mycologia	2014	N	N	N	Y	N	N	Y	N	Y	N	Y	N	N	N	N	N	N	Y	Y	Y	Y	N	N	N	N	N	N	Y	Y	Y	Y	Y	N	Y	N	3	2	Y			2	1	1	9	0	N
10.3852:15-165	Mycologia	2016	N	N	N	Y	N	N	Y	Y	Y	N	Y	N	N	N	N	Y	N	Y	Y	Y	N	N	N	N	N	N	Y	Y	N	Y	Y	Y	N	Y	Y	4		Y		11	3	1	1	14	2	Y	N
10.3852:106.2.243	Mycologia	2014	N	Y	Y	Y	Y	N	Y	Y	Y	N	N	Y	N	Y	N	Y	Y	Y	Y	Y	Y	Y	Y	Y	N	N	Y	N	N	Y	Y	Y	N	Y	Y	6	1	N	6	12	3	3	2	17	0	N
10.3852:13-052	Mycologia	2014	Y	N	N	Y	Y	N	Y	Y	Y	Y	Y	N	Y	N	Y	Y	Y	Y	Y	Y	Y	N	Y	N	N	N	Y	N	N	N	Y	Y	Y	Y	Y	2	0	Y			2	1	1	17	0	N	N
10.3852:14-006	Mycologia	2014	N	N	N	Y	Y	N	Y	Y	Y	N	Y	N	N	N	N	Y	Y	Y	Y	Y	Y	N	Y	Y	N	N	Y	Y	Y	Y	Y	Y	N	N	Y	3	2	N	34	19	1	1	1	14	0	N	Y
10.3852:13-122	Mycologia	2014	N	Y	N	Y	Y	N	Y	N	Y	N	Y	N	N	N	N	Y	Y	Y	Y	Y	Y	N	Y	N	N	N	N	Y	Y	Y	Y	Y	Y	Y	Y	7	2	N	9		4	3	2	12	0	N
10.3852:12-119	Mycologia	2014	N	Y	N	Y	N	Y	Y	Y	Y	Y	Y	N	N	N	N	Y	N	Y	Y	Y	N	N	Y	N	N	N	Y	N	N	Y	Y	Y	N	Y	Y	27		N		13	19	10	4	17	0	Y	N
10.3852:12-260	Mycologia	2014	N	N	N	Y	Y	Y	Y	Y	N	N	Y	N	N	N	N	N	N	N	Y	Y	Y	N	Y	N	N	N	N	Y	N	Y	N	Y	Y	N	N	3		Y		15	3	2	2	8	0	N
10.3852:15-097	Mycologia	2015	Y	N	N	Y	Y	N	Y	Y	Y	Y	Y	N	N	N	Y	Y	N	Y	Y	Y	Y	N	N	Y	N	Y	Y	N	Y	Y	Y	Y	Y	Y	Y	4	3	N			4	4	1	19	0	N	N
10.3852:14-064	Mycologia	2015	N	N	N	N	N	N	N	Y	Y	N	N	N	N	N	N	Y	Y	Y	Y	Y	N	Y	N	Y	N	N	Y	Y	N	Y	Y	Y	N	Y	N	5	1	Y			2	1	1	10	0	N
10.3852:15-144	Mycologia	2016	N	N	N	Y	Y	N	Y	Y	N	N	Y	N	N	N	N	Y	N	Y	Y	Y	Y	Y	Y	Y	N	N	Y	N	N	Y	Y	Y	N	N	Y	2					2	1	1	10	0	Y	Y
10.3852:14-119	Mycologia	2015	N	Y	N	Y	Y	N	Y	Y	Y	N	Y	N	N	N	N	Y	Y	Y	Y	Y	Y	N	Y	Y	N	N	Y	N	N	Y	Y	Y	N	Y	Y	7					3	1	1	10	1	Y	N
10.3852:14-273	Mycologia	2015	N	N	N	Y	N	Y	Y	Y	Y	N	Y	N	N	N	N	N	N	N	Y	Y	Y	N	N	N	N	N	Y	N	N	Y	Y	Y	N	Y	Y	5				45	2	2	2	10	1	Y	N
10.3852:14-254	Mycologia	2015	N	N	N	Y	Y	Y	Y	Y	Y	Y	Y	N	N	N	N	Y	N	Y	Y	Y	N	Y	Y	Y	N	N	Y	N	Y	N	Y	Y	Y	Y	Y	1			12		1	1	1	9	0	N	Y
10.3852:14-351	Mycologia	2015	Y	Y	N	Y	Y	N	Y	Y	Y	Y	Y	N	N	N	Y	Y	Y	Y	Y	Y	Y	N	N	Y	N	N	N	N	Y	N	Y	Y	N	Y	N	6			18		3	3	2	12	0	N
10.3852:14-330	Mycologia	2015	N	N	N	Y	Y	N	Y	Y	Y	N	Y	N	N	N	Y	Y	N	Y	Y	Y	Y	N	N	Y	N	N	Y	Y	N	Y	Y	Y	Y	Y	Y	3	1	N	14		2	2	2	11	0	N
10.3852:14-171	Mycologia	2015	Y	N	N	Y	Y	N	Y	Y	N	N	Y	N	N	N	N	N	Y	Y	Y	Y	N	N	Y	Y	N	N	Y	N	N	Y	Y	Y	N	N	Y	8		Y	8	16	2	1	1	26	0	Y	Y
10.108000275514.2018.1521685	Mycologia	2018	N	N	N	Y	Y	Y	Y	Y	Y	Y	Y	N	N	N	Y	Y	Y	Y	Y	Y	Y	N	N	N	Y	N	Y	Y	Y	Y	Y	Y	N	N	Y	3	2	N			1	1	1	14	0	N	Y
10.3852:14-062	Mycologia	2015	N	N	N	Y	Y	N	Y	Y	Y	Y	Y	N	N	N	Y	Y	N	Y	Y	Y	N	N	N	Y	N	N	Y	N	N	N	Y	Y	N	Y	N	4	1	N	12	38	3	2	2	12	0	N	N
10.3852:14-242	Mycologia	2015	N	N	N	Y	Y	N	Y	Y	Y	N	Y	N	N	N	N	Y	Y	Y	Y	Y	N	N	Y	Y	N	N	Y	N	N	Y	Y	Y	N	Y	Y	4		Y	12		2	2	2	13	1	Y	Y
10.3852:13-393	Mycologia	2015	N	N	N	Y	Y	N	Y	N	N	N	Y	N	N	N	Y	Y	N	Y	Y	Y	Y	N	N	Y	N	N	Y	N	Y	N	Y	Y	N	Y	Y	4					4	4	2	18	0	N	N
10.3852:15-087	Mycologia	2015	Y	N	Y	Y	Y	N	Y	Y	N	Y	N	N	N	N	N	Y	N	Y	Y	Y	N	N	N	Y	N	N	N	N	N	N	Y	Y	N	Y	N	5	1	Y		48	2	1	1	15	2	N
10.3852:15-116	Mycologia	2015	N	Y	Y	Y	Y	N	Y	Y	N	N	Y	N	N	N	N	Y	N	Y	Y	Y	Y	Y	N	Y	N	N	Y	N	N	Y	Y	Y	N	Y	Y	7	2	N			5	2	1	9	0	Y	Y
10.3852:14-022	Mycologia	2015	N	N	N	Y	Y	N	N	Y	Y	N	N	N	N	N	N	N	N	N	N	Y	Y	Y	N	N	N	N	N	N	N	Y	N	N	N	Y	N	2	0	Y	9	46	2	2	2	7	0	N
10.3852:15-050	Mycologia	2015	N	N	N	Y	Y	Y	Y	Y	Y	N	N	N	Y	N	N	N	N	N	N	Y	Y	N	N	N	N	N	N	N	N	Y	N	Y	N	N	N	2					2	2	2	15	0	N
10.3852:14-012	Mycologia	2015	N	N	Y	Y	Y	N	Y	Y	N	N	Y	N	Y	N	Y	N	N	N	N	Y	Y	N	N	N	N	N	Y	Y	N	Y	N	Y	N	N	Y	2	0	Y			2	2	2	5	0	N
10.3852:14-305	Mycologia	2015	N	Y	Y	Y	Y	Y	Y	Y	Y	Y	N	N	N	N	Y	Y	Y	Y	Y	Y	Y	Y	Y	N	N	N	Y	N	N	Y	Y	Y	N	Y	N	6		Y			2	1	1	14	0	Y	N
10.3852:14-122	Mycologia	2015	N	Y	N	Y	Y	N	Y	Y	Y	Y	Y	N	N	N	Y	Y	N	Y	Y	Y	Y	Y	Y	Y	N	N	Y	N	N	Y	Y	Y	Y	Y	Y	5	2	Y		27	4	4	2	26	0	Y	Y
10.3852:14-245	Mycologia	2015	N	N	N	Y	Y	Y	Y	Y	N	Y	Y	N	N	N	N	N	Y	Y	Y	Y	Y	N	N	N	N	N	Y	Y	Y	Y	Y	Y	N	Y	Y	9	2	Y			7	2	1	15	0	Y	Y
10.3852:14-298	Mycologia	2015	Y	N	N	Y	Y	N	Y	Y	Y	Y	Y	N	N	Y	Y	Y	N	Y	Y	Y	Y	Y	N	Y	N	N	Y	N	Y	N	Y	Y	N	Y	Y	4	1	N			3	3	2	16	0	N	Y
10.3852:14-173	Mycologia	2015	N	N	N	N	Y	N	Y	N	N	N	Y	N	N	N	N	Y	N	Y	Y	Y	N	N	N	N	N	N	Y	N	N	Y	Y	Y	Y	Y	N	4					2	1	1	12	1	Y	N
10.3852:14-151	Mycologia	2015	Y	N	N	Y	Y	N	Y	Y	Y	N	Y	N	Y	N	Y	Y	N	Y	Y	Y	Y	N	N	Y	N	N	Y	Y	Y	N	Y	Y	N	Y	Y	5	3	N		5	2	1	1	13	2	N	Y
10.3852:12-371	Mycologia	2015	N	Y	N	Y	Y	Y	Y	Y	Y	N	Y	N	N	N	N	Y	N	Y	Y	Y	N	N	Y	Y	N	N	N	N	N	Y	Y	Y	N	Y	N	8	2	Y			3	2	1	12	2	Y	N
10.3852:14-280	Mycologia	2015	N	N	N	Y	Y	N	Y	Y	Y	Y	Y	N	N	N	N	Y	Y	Y	Y	Y	Y	N	N	Y	N	N	N	Y	Y	Y	Y	Y	Y	Y	N	3	1	Y		8	1	1	1	23	0	N
10.3852:14-271	Mycologia	2015	N	N	N	Y	Y	Y	Y	Y	Y	N	Y	N	N	N	Y	Y	N	Y	Y	Y	N	N	N	Y	N	N	Y	Y	Y	Y	Y	Y	Y	Y	Y	3	0	Y			3	3	2	27	1	N	Y
10.108000275514.2017.1286571	Mycologia	2017	N	N	N	Y	Y	N	Y	Y	Y	N	Y	N	N	N	N	Y	N	Y	Y	Y	Y	N	Y	N	N	N	Y	N	Y	N	Y	Y	Y	N	Y	2					1	1	1	11	0	N	Y
10.3852:15-021	Mycologia	2015	Y	N	Y	Y	Y	N	Y	Y	Y	Y	Y	N	Y	N	Y	Y	N	Y	Y	Y	Y	N	N	Y	N	N	Y	N	N	Y	Y	Y	N	Y	Y	3	2	N	14		3	3	2	21	0	Y	Y
10.3852:14-312	Mycologia	2015	N	Y	N	Y	Y	N	N	Y	N	N	Y	N	N	N	N	Y	N	Y	Y	Y	Y	N	N	N	N	N	Y	N	Y	Y	Y	N	N	Y	Y	3	1	Y	14		3	2	2	16	0	N	Y
10.3852:14-047	Mycologia	2015	N	N	N	Y	N	N	Y	Y	Y	Y	N	N	N	N	N	N	N	Y	Y	Y	Y	N	N	N	N	N	N	N	Y	Y	Y	Y	N	Y	N	1	0	Y			1	1	1	8	0	N	Y
10.3852:13-302	Mycologia	2015	N	Y	N	Y	Y	N	Y	Y	Y	Y	Y	N	N	N	Y	N	Y	Y	Y	Y	Y	Y	N	N	N	N	N	Y	Y	N	Y	Y	Y	Y	N	4	1	N	12		4	3	2	14	0	N
10.3852:14-059	Mycologia	2015	N	N	Y	Y	Y	N	Y	Y	Y	Y	N	N	N	N	Y	Y	Y	Y	Y	N	Y	N	Y	Y	N	N	Y	N	N	Y	Y	Y	Y	Y	N	5	1	Y	12	39	6	2	2	40	0	Y	N
10.3852:14-141	Mycologia	2015	N	N	N	Y	Y	N	Y	Y	N	N	N	N	N	N	Y	Y	N	Y	Y	Y	Y	N	Y	N	N	N	Y	N	N	Y	Y	Y	N	Y	Y	2					2	1	1	18	0	Y	Y
10.3852:14-344	Mycologia	2015	N	N	N	Y	N	N	Y	Y	Y	N	N	N	N	N	N	Y	N	N	Y	N	Y	Y	N	Y	N	N	Y	N	N	Y	Y	Y	N	Y	Y	11	3	N	28		3	2	2	12	0	N	Y
10.3852:15-115	Mycologia	2015	N	N	Y	Y	Y	N	Y	Y	Y	N	Y	N	N	N	N	Y	N	Y	Y	Y	N	N	Y	Y	N	N	Y	N	N	Y	Y	Y	N	Y	Y	4	1	Y			2	1	1	10	0	Y	N
10.3852:14-180	Mycologia	2015	N	Y	N	N	N	N	Y	Y	Y	N	N	N	N	N	Y	Y	N	Y	Y	Y	N	N	Y	N	N	N	Y	N	N	Y	Y	Y	N	Y	N	7			19		4	2	2	8	0	Y	N
10.3852:14-210	Mycologia	2015	N	Y	N	N	Y	N	N	Y	N	N	Y	N	N	N	N	Y	Y	Y	Y	Y	Y	Y	N	Y	N	N	N	Y	N	Y	Y	Y	Y	Y	N	3					2	1	1	15	0	Y	N
10.3852:14-185	Mycologia	2015	Y	N	N	Y	Y	N	Y	Y	Y	N	Y	N	N	N	Y	Y	Y	Y	Y	Y	Y	Y	N	N	N	N	Y	Y	Y	N	Y	N	Y	Y	Y	7	2	Y		32	5	1	1	16	0	N	Y
10.3852:14-175	Mycologia	2015	N	N	N	Y	Y	N	Y	Y	Y	Y	Y	N	N	N	N	Y	N	Y	Y	Y	Y	N	Y	N	N	N	N	N	N	Y	Y	Y	N	Y	Y	6				41	3	2	2	10	1	Y	N
10.3852:16-025	Mycologia	2016	N	Y	N	Y	Y	N	Y	Y	Y	Y	Y	N	N	N	Y	Y	N	Y	Y	Y	Y	N	N	Y	N	N	Y	N	N	Y	Y	Y	Y	Y	Y	5	2	N		55	3	1	1	24	0	N	Y
10.3852:14-228	Mycologia	2015	N	N	N	Y	Y	N	Y	N	Y	N	Y	N	N	N	N	Y	N	Y	Y	Y	Y	Y	Y	N	N	N	Y	Y	N	Y	Y	Y	Y	Y	N	5	1	N			2	2	2	14	0	N
10.3852:14-147	Mycologia	2015	N	Y	N	Y	Y	Y	Y	Y	Y	Y	N	N	N	N	Y	Y	N	N	Y	Y	Y	N	Y	Y	N	N	Y	N	Y	Y	Y	Y	N	Y	Y	6	2	N	25		7	5	3	33	0	Y	N
10.3852:14-213	Mycologia	2015	N	N	N	Y	Y	N	Y	Y	Y	N	N	N	N	N	N	Y	Y	Y	Y	Y	N	N	N	N	N	N	N	N	Y	Y	Y	Y	N	Y	N	9	3	Y		26	4	3	3	10	3	N
10.3852:14-270	Mycologia	2015	N	N	Y	Y	Y	N	Y	Y	Y	Y	Y	N	N	N	Y	N	N	N	N	Y	N	N	N	N	N	N	Y	Y	Y	Y	N	Y	N	N	Y	6					1	1	1	7	0	N	Y
10.3852:14-260	Mycologia	2015	N	Y	N	Y	Y	N	Y	Y	Y	N	Y	N	N	N	N	Y	Y	Y	Y	Y	Y	Y	Y	Y	N	N	Y	N	N	Y	Y	Y	N	Y	N	3	2	Y		27	2	1	1	12	0	Y	N
10.3852:15-177	Mycologia	2016	Y	N	Y	Y	Y	Y	Y	Y	Y	Y	Y	N	N	N	Y	Y	Y	Y	Y	Y	Y	N	N	Y	N	Y	Y	N	Y	N	Y	Y	Y	Y	Y	3	1	Y	7		2	1	1	27	0	N	Y
10.3852:15-340	Mycologia	2016	N	N	N	Y	N	N	Y	Y	Y	N	Y	N	N	N	N	Y	N	Y	Y	Y	N	N	Y	Y	N	N	N	Y	N	Y	Y	Y	N	N	N	8					3	2	2	15	2	Y	N
10.3852:16-008	Mycologia	2016	N	N	N	Y	Y	N	Y	Y	N	Y	Y	N	N	N	N	Y	N	Y	Y	Y	N	N	Y	Y	N	Y	Y	N	Y	N	Y	Y	Y	Y	Y	3					2	1	1	17	0	N	Y
10.3852:16-033	Mycologia	2016	Y	N	N	Y	Y	Y	Y	Y	Y	Y	Y	N	N	N	Y	Y	Y	Y	Y	Y	Y	N	N	N	N	N	Y	N	N	Y	Y	Y	N	Y	Y	6	1	N	22		6	4	2	10	0	N	Y
10.3852:16-100	Mycologia	2016	Y	N	N	Y	Y	Y	Y	Y	Y	Y	Y	N	N	N	Y	Y	Y	Y	Y	Y	N	Y	N	Y	N	N	Y	N	N	Y	Y	Y	Y	N	Y	3					2	2	1	27	2	N	N
10.3852:15-063	Mycologia	2016	N	N	N	Y	Y	N	Y	Y	Y	Y	Y	N	N	N	N	Y	Y	Y	Y	Y	Y	Y	Y	Y	N	N	Y	N	N	Y	Y	Y	N	Y	N	13		N	17	22	10	3	3	17	5	Y	N
10.3852:14-349	Mycologia	2016	N	N	N	Y	Y	N	Y	Y	N	Y	N	N	N	N	N	Y	N	Y	Y	Y	N	Y	Y	Y	N	N	Y	Y	N	Y	Y	Y	N	N	N	4					2	1	1	9	0	N	Y
10.3852:15-166	Mycologia	2016	N	N	N	Y	Y	N	Y	Y	Y	N	Y	N	N	N	Y	Y	N	Y	Y	Y	Y	N	Y	Y	N	N	Y	N	Y	N	Y	Y	Y	Y	Y	2			11		2	1	1	12	0	N	N
10.3852:15-303	Mycologia	2016	N	N	N	Y	Y	Y	Y	Y	Y	N	Y	N	N	N	N	Y	N	Y	Y	Y	Y	N	N	Y	N	N	Y	N	Y	Y	Y	Y	N	N	Y	3	1	Y		36	2	2	2	8	0	N	Y
10.3852:15-233	Mycologia	2016	N	N	N	N	N	N	Y	Y	N	N	N	N	N	N	Y	Y	Y	Y	Y	Y	N	N	Y	Y	N	N	Y	Y	N	Y	Y	Y	N	N	N	5					2	1	1	7	0	Y	N
10.3852:15-229	Mycologia	2016	N	N	N	Y	Y	N	N	Y	Y	Y	Y	N	N	N	N	Y	N	Y	Y	Y	Y	Y	N	Y	N	N	Y	Y	N	Y	Y	Y	N	Y	Y	6	2	Y		25	4	3	2	12	0	N	Y
10.3852:15-254	Mycologia	2016	N	Y	N	Y	Y	Y	Y	Y	Y	N	Y	N	N	N	Y	Y	Y	Y	Y	Y	Y	Y	N	Y	N	N	Y	N	N	Y	Y	N	Y	Y	N	5	1	Y		32	4	3	3	15	0	N	Y
10.3852:15-171	Mycologia	2016	N	N	N	Y	Y	N	Y	Y	Y	Y	Y	N	N	N	N	Y	Y	Y	Y	Y	N	N	N	N	N	N	Y	N	Y	N	Y	Y	N	N	Y	1	0	Y			1	1	1	9	0	N	Y
10.3852:15-206	Mycologia	2016	N	N	N	Y	Y	N	Y	Y	Y	N	Y	N	N	Y	N	Y	Y	Y	Y	N	N	N	N	Y	N	N	Y	Y	Y	Y	Y	Y	N	N	Y	5				19	4	2	2	12	0	N	Y
10.3852:15-060	Mycologia	2016	Y	Y	N	Y	Y	N	Y	Y	Y	Y	Y	N	N	N	Y	N	N	Y	Y	Y	Y	Y	N	Y	Y	N	Y	N	N	Y	Y	Y	Y	Y	Y	13	4	N	11		12	7	3	18	0	N	Y
10.3852:15-086	Mycologia	2016	N	N	N	N	Y	N	N	Y	N	N	Y	N	N	N	N	Y	N	Y	Y	Y	Y	N	N	Y	N	N	Y	Y	N	Y	Y	N	Y	Y	N	4					2	1	1	13	2	Y	N
10.3852:15-075	Mycologia	2016	N	N	N	Y	Y	Y	Y	Y	Y	Y	Y	N	N	N	Y	Y	Y	Y	Y	Y	Y	Y	N	Y	N	N	Y	Y	Y	N	Y	N	N	Y	N	7		Y	35	15	6	2	2	17	0	N	Y
10.3852:15-205	Mycologia	2016	N	N	N	N	Y	N	Y	Y	Y	Y	N	N	N	N	N	Y	N	Y	Y	Y	Y	Y	Y	N	N	N	N	Y	N	Y	Y	Y	N	N	N	3	1	Y	8		1	1	1	9	0	N
10.3852:14-216	Mycologia	2016	N	N	N	Y	Y	N	Y	Y	N	N	Y	N	N	N	N	Y	N	Y	Y	Y	Y	N	Y	Y	N	N	Y	Y	Y	Y	Y	Y	Y	Y	Y	8					4	3	2	12	0	N	Y
10.3852:15-090	Mycologia	2016	N	N	Y	Y	N	N	N	Y	Y	N	Y	N	N	N	N	Y	N	Y	Y	Y	Y	Y	N	N	N	N	Y	N	Y	Y	Y	Y	N	Y	Y	5	1	Y		20	4	2	1	16	0	N	Y
10.3852:15-149	Mycologia	2016	Y	N	Y	Y	Y	N	Y	Y	N	N	Y	N	N	N	N	Y	N	Y	Y	Y	Y	Y	N	Y	N	Y	Y	Y	N	Y	Y	Y	N	Y	Y	4	0	Y			4	2	1	7	0	N	Y
10.3852:15-072	Mycologia	2016	Y	N	N	Y	Y	N	Y	Y	N	N	Y	N	N	N	Y	Y	N	Y	Y	Y	Y	N	Y	N	N	N	Y	N	Y	N	Y	Y	Y	Y	Y	6		Y	18		3	1	1	18	0	N	N
10.3852:15-310	Mycologia	2016	Y	N	N	Y	Y	Y	Y	Y	Y	N	N	N	N	N	Y	Y	Y	Y	Y	Y	Y	N	N	Y	N	N	Y	N	Y	Y	Y	Y	N	N	Y	3	1	Y		15	1	1	1	14	0	N	Y
10.3852:14-192	Mycologia	2016	N	N	N	Y	Y	Y	Y	Y	Y	N	Y	N	N	N	Y	Y	N	Y	Y	Y	Y	N	Y	N	N	N	N	N	Y	N	Y	Y	Y	N	N	1					1	1	1	14	0	N
10.3852:15-143	Mycologia	2016	N	N	N	Y	Y	N	Y	Y	Y	N	Y	N	N	N	N	Y	Y	Y	Y	Y	Y	N	N	Y	N	N	Y	N	N	Y	Y	Y	N	Y	Y	7	0	Y		14	6	4	2	8	0	N	Y
10.3852:15-173	Mycologia	2016	Y	N	Y	Y	Y	N	Y	Y	N	Y	Y	N	N	N	Y	Y	N	Y	Y	Y	Y	Y	Y	Y	N	N	Y	N	Y	N	Y	N	N	Y	Y	4	1	N			3	2	2	15	0	N	Y
10.3852:16-082	Mycologia	2016	N	N	N	N	Y	N	Y	N	Y	Y	Y	N	N	N	N	Y	Y	Y	Y	Y	N	Y	Y	Y	N	N	N	N	N	Y	Y	Y	N	N	N	3		Y	16	17	2	1	1	14	0	N
10.3852:15-189	Mycologia	2016	N	Y	N	Y	Y	N	Y	Y	Y	N	Y	N	N	N	N	Y	Y	Y	Y	Y	N	N	Y	Y	Y	Y	Y	N	N	Y	Y	Y	N	Y	Y	6					5	3	2	14	2	N	Y
10.108000275514.2017.1369830	Mycologia	2017	Y	N	N	Y	Y	N	Y	Y	Y	Y	Y	N	N	N	Y	Y	Y	Y	Y	Y	Y	N	Y	Y	N	N	Y	N	Y	N	Y	Y	Y	Y	Y	5		Y			2	2	2	10	0	N	Y
10.3852:16-004	Mycologia	2016	N	N	N	Y	Y	N	Y	Y	Y	N	Y	N	N	N	Y	Y	N	Y	Y	Y	N	N	N	Y	N	N	Y	N	N	Y	Y	Y	N	Y	Y	2					1	1	1	11	0	Y	Y
10.3852:14-343	Mycologia	2016	N	N	N	Y	Y	N	Y	N	N	Y	N	N	N	N	N	Y	Y	Y	Y	Y	N	Y	Y	N	N	N	Y	Y	N	Y	Y	Y	Y	N	N	4					1	1	1	10	0	N	Y
10.3852:13-013	Mycologia	2014	N	N	N	Y	N	N	N	Y	Y	N	Y	N	N	N	N	N	Y	Y	Y	N	N	N	Y	Y	N	N	Y	N	N	Y	Y	Y	N	N	Y	3	1	N	14	37	4	1	1	11	0	Y	N
10.3852:16-110	Mycologia	2016	N	N	N	N	Y	N	Y	N	Y	N	N	N	N	N	N	Y	Y	Y	Y	Y	N	N	Y	Y	N	N	N	N	N	Y	Y	Y	N	Y	N	8	2	Y		47	3	3	2	11	3	N
10.3852:15-238	Mycologia	2016	N	Y	N	Y	Y	N	Y	Y	Y	N	N	N	N	N	N	Y	Y	Y	Y	Y	N	N	Y	Y	N	N	Y	N	N	Y	Y	Y	N	N	Y	4	1	N	30	19	3	1	1	10	0	Y	N
10.3852:15-073	Mycologia	2016	N	N	N	Y	Y	N	Y	Y	Y	Y	N	N	N	N	Y	N	Y	Y	Y	Y	Y	Y	N	N	N	N	N	Y	N	Y	Y	Y	N	N	N	4		Y		15	2	2	2	16	0	N
10.3852:16-077	Mycologia	2016	N	Y	N	Y	N	N	Y	Y	N	N	Y	N	N	N	N	N	Y	Y	Y	Y	N	N	N	N	N	N	Y	N	Y	N	N	N	N	N	Y	3	0	Y	37	28	3	2	2	10	0	N	Y
10.3852:16-020	Mycologia	2016	N	N	N	Y	Y	N	N	N	N	Y	Y	N	N	N	N	Y	N	Y	Y	Y	N	Y	Y	N	N	N	Y	N	N	Y	Y	Y	N	Y	Y	3					2	1	1	8	0	N	N
10.3852:15-265	Mycologia	2016	N	Y	Y	Y	Y	N	Y	Y	Y	Y	Y	N	Y	N	N	Y	Y	Y	Y	Y	Y	Y	N	Y	Y	Y	Y	Y	Y	Y	Y	Y	Y	Y	Y	7	1	Y		20	6	3	3	13	0	N	Y
10.3852:15-053	Mycologia	2016	N	N	N	Y	Y	Y	Y	Y	Y	Y	Y	N	N	N	Y	Y	Y	Y	Y	Y	Y	N	N	Y	N	N	Y	Y	N	Y	Y	Y	N	Y	Y	4	0	Y		19	2	1	1	12	0	N	Y
10.3852:15-333	Mycologia	2016	N	N	N	Y	Y	N	Y	Y	Y	N	Y	N	N	N	N	Y	Y	Y	Y	Y	N	N	Y	N	N	N	Y	N	Y	Y	Y	Y	N	Y	Y	8		N	22	47	4	3	3	12	1	N	Y
10.3852:15-099	Mycologia	2016	N	N	N	Y	Y	Y	Y	Y	N	Y	Y	N	N	N	Y	Y	N	Y	Y	Y	N	N	Y	Y	N	N	N	N	Y	N	Y	Y	N	N	N	4			12		2	2	2	13	0	N
10.3852:15.065	Mycologia	2016	N	N	N	Y	Y	N	Y	Y	Y	N	Y	N	N	N	N	Y	N	Y	Y	Y	Y	N	Y	Y	N	N	Y	Y	N	Y	Y	Y	Y	Y	N	4	0	Y			3	1	1	22	2	Y	N
10.108000275514.2017.1418577	Mycologia	2017	N	N	N	Y	Y	Y	Y	Y	Y	N	Y	N	N	N	N	Y	Y	Y	Y	Y	N	N	Y	Y	N	N	Y	N	N	Y	Y	Y	N	N	N	6	1	Y			2	2	2	23	3	Y	Y
10.108000275514.2017.1413891	Mycologia	2017	N	N	N	Y	Y	Y	Y	Y	Y	N	Y	N	N	N	Y	Y	Y	Y	Y	Y	Y	Y	Y	Y	N	N	Y	N	N	Y	Y	Y	Y	Y	Y	5	1	N	22	43	5	5	1	18	1	N	Y
10.108000275514.2017.1377586	Mycologia	2017	N	N	N	Y	Y	Y	N	Y	Y	Y	Y	N	N	N	N	N	Y	Y	Y	Y	Y	N	N	Y	N	N	Y	Y	N	Y	Y	Y	N	Y	Y	4	1	Y		19	2	1	1	10	0	N	Y
10.108000275514.2017.1317190	Mycologia	2017	N	N	N	Y	N	N	Y	Y	Y	Y	N	N	N	Y	N	Y	Y	Y	Y	N	N	Y	N	Y	N	N	Y	Y	N	Y	Y	Y	N	N	N	5	2	N	15		2	2	2	13	0	N
10.108000275514.2017.1400306	Mycologia	2017	N	Y	N	Y	Y	N	Y	Y	Y	Y	Y	N	N	N	N	Y	N	Y	Y	Y	Y	Y	N	Y	N	N	Y	N	N	Y	Y	Y	N	N	Y	10	4	Y	16	23	2	1	1	10	1	N	N
10.108000275514.2016.1262656	Mycologia	2017	N	N	N	Y	Y	N	Y	Y	Y	Y	Y	N	N	Y	Y	Y	N	Y	Y	Y	Y	N	Y	Y	N	N	Y	N	Y	Y	Y	Y	N	N	Y	4	4	N			2	2	1	17	0	N	Y
10.108000275514.2017.1286570	Mycologia	2017	N	N	N	Y	Y	N	Y	Y	Y	N	Y	N	N	Y	N	Y	N	Y	Y	Y	N	N	Y	Y	N	N	Y	N	Y	N	Y	Y	Y	N	Y	5					1	1	1	9	0	N	Y
10.108000275514.2017.1394789	Mycologia	2017	N	N	N	Y	Y	Y	Y	Y	N	N	Y	Y	N	N	Y	Y	N	Y	Y	N	N	N	Y	Y	N	N	Y	N	Y	N	Y	N	Y	Y	Y	6					5	2	1	11	0	N	Y
10.108000275514.2017.1387432	Mycologia	2017	N	N	N	Y	Y	N	Y	Y	Y	Y	Y	N	N	Y	Y	Y	Y	Y	Y	Y	Y	Y	Y	Y	N	N	Y	N	N	Y	Y	Y	N	N	Y	4					4	1	1	12	0	N	Y
10.108000275514.2016.1271689	Mycologia	2017	N	Y	N	Y	Y	N	Y	Y	Y	Y	N	N	N	N	N	Y	Y	Y	Y	Y	Y	Y	Y	Y	N	N	Y	Y	N	Y	Y	Y	N	Y	N	9	5	Y	19	38	6	2	2	9	2	Y	Y
10.108000275514.2017.1401892	Mycologia	2017	N	N	N	Y	Y	N	Y	Y	Y	N	Y	N	N	Y	N	Y	N	Y	Y	Y	Y	Y	N	Y	N	N	N	Y	Y	Y	Y	Y	Y	N	N	7		N			4	2	2	17	0	N
10.108000275514.2017.1406174	Mycologia	2017	Y	N	N	Y	Y	Y	Y	Y	Y	N	Y	N	N	N	N	Y	Y	Y	Y	Y	N	Y	Y	Y	N	N	Y	Y	N	Y	Y	Y	N	Y	N	12	2	Y			3	1	1	15	1	Y	Y
10.108000275514.2017.1369339	Mycologia	2017	N	Y	N	Y	Y	N	Y	Y	Y	Y	Y	N	N	N	Y	Y	Y	Y	Y	Y	N	N	Y	Y	N	N	Y	N	N	Y	Y	Y	N	Y	N	2	0	Y	39	27	2	1	1	20	0	Y	N
10.108000275514.2017.1416246	Mycologia	2017	Y	N	N	Y	Y	Y	Y	Y	Y	Y	N	N	Y	N	N	Y	N	Y	Y	Y	Y	N	N	N	N	Y	Y	Y	N	N	Y	Y	Y	Y	Y	6	1	Y		24	5	4	2	18	2	N	Y
10.108000275514.2017.1281682	Mycologia	2017	Y	N	Y	Y	Y	N	Y	Y	Y	Y	Y	N	N	N	Y	N	Y	Y	Y	Y	N	Y	N	Y	N	N	Y	N	Y	N	Y	Y	N	N	Y	4				15	3	2	1	8	0	N	Y
10.108000275514.2017.1305943	Mycologia	2017	N	N	N	Y	Y	N	Y	N	Y	Y	Y	N	N	N	N	Y	N	Y	Y	Y	N	N	Y	N	N	Y	Y	N	Y	N	Y	Y	Y	N	Y	5					3	2	2	15	0	N	Y
10.108000275514.2016.1274620	Mycologia	2017	N	N	N	Y	Y	N	Y	Y	N	N	N	N	N	Y	Y	Y	N	Y	Y	Y	Y	N	N	Y	N	N	Y	N	N	N	Y	Y	Y	Y	Y	3	0	Y			2	2	1	9	0	N	Y
10.108000275514.2017.1364958	Mycologia	2017	Y	N	N	Y	Y	N	Y	Y	Y	Y	Y	N	N	N	N	Y	Y	Y	Y	Y	N	Y	Y	Y	N	N	Y	Y	N	Y	Y	Y	N	Y	N	12	7	N	4	14	6	1	1	16	1	Y	Y
10.108000275514.2017.1349468	Mycologia	2017	Y	N	N	Y	Y	N	Y	Y	N	Y	Y	N	N	N	N	Y	N	Y	Y	Y	Y	N	Y	Y	N	N	Y	N	N	Y	Y	Y	Y	Y	Y	7	4	Y			6	4	2	16	0	N	N
10.108000275514.2017.1305942	Mycologia	2017	Y	N	N	Y	Y	Y	Y	Y	Y	Y	Y	N	Y	Y	N	Y	Y	Y	Y	Y	N	N	N	Y	N	N	Y	N	N	Y	Y	Y	N	N	Y	4					3	2	2	12	0	N	Y
10.108000275514.2017.1354169	Mycologia	2017	N	N	Y	Y	N	N	Y	Y	Y	N	Y	N	N	N	N	Y	N	Y	Y	Y	N	N	Y	Y	N	N	Y	Y	N	Y	Y	Y	Y	Y	N	4	2	N	7		2	2	2	13	0	Y	N
10.108000275514.2018.1512303	Mycologia	2018	N	N	N	Y	Y	Y	Y	Y	N	N	Y	N	N	N	Y	Y	N	Y	Y	Y	Y	N	Y	Y	N	N	Y	Y	Y	N	Y	Y	Y	N	Y	6		Y			4	1	1	17	0	N	N
10.108000275514.2017.1362314	Mycologia	2017	N	N	Y	Y	Y	N	Y	Y	Y	Y	Y	N	N	N	N	N	Y	Y	Y	Y	Y	N	Y	Y	N	N	Y	N	N	Y	Y	Y	N	N	Y	6	4	N		27	4	3	2	9	0	N	N
10.108000275514.2017.1415075	Mycologia	2017	N	N	N	Y	Y	N	Y	Y	Y	Y	Y	N	N	N	N	Y	N	Y	Y	Y	Y	N	Y	N	N	N	Y	N	N	Y	Y	Y	N	Y	N	4					3	2	1	10	0	N	N
10.108000275514.2018.1474326	Mycologia	2018	Y	N	Y	Y	Y	N	Y	Y	Y	Y	Y	N	N	N	Y	Y	N	Y	Y	Y	Y	Y	Y	N	N	N	Y	N	Y	N	Y	Y	Y	N	Y	4			12		4	2	2	18	0	N	Y
10.108000275514.2017.1302255	Mycologia	2017	N	N	N	Y	N	N	Y	Y	N	Y	Y	N	N	N	N	Y	Y	Y	Y	Y	Y	N	N	Y	N	N	Y	N	N	Y	Y	Y	Y	Y	Y	4	4	N			4	1	1	9	0	Y	N
10.108000275514.2017.1410692	Mycologia	2017	N	N	N	Y	Y	Y	Y	Y	Y	N	Y	N	N	N	N	Y	N	Y	Y	Y	Y	Y	Y	N	N	N	Y	N	Y	N	Y	Y	N	Y	Y	4		N			1	1	1	14	0	N	Y
10.108000275514.2017.1302254	Mycologia	2017	N	N	N	Y	Y	N	N	Y	Y	Y	Y	N	N	Y	N	Y	N	Y	Y	Y	Y	N	Y	Y	N	N	N	Y	N	Y	Y	Y	N	Y	N	8					5	1	1	17	0	N
10.108000275514.2017.1312196	Mycologia	2017	N	N	N	Y	Y	N	Y	Y	Y	N	Y	N	N	Y	N	Y	N	Y	Y	Y	N	Y	N	Y	N	N	Y	Y	Y	N	Y	Y	Y	Y	Y	2		Y	13		2	1	1	10	0	N	Y
10.108000275514.2017.1300086	Mycologia	2017	N	N	N	Y	Y	N	Y	Y	N	Y	Y	N	N	N	Y	Y	N	Y	Y	Y	N	N	Y	N	N	N	Y	N	Y	N	Y	Y	Y	N	Y	2			12		1	1	1	7	0	N	N
10.108000275514.2017.1330026	Mycologia	2017	N	N	N	Y	Y	Y	Y	Y	Y	N	Y	N	N	N	N	Y	N	Y	Y	N	N	N	Y	N	N	N	Y	Y	N	Y	Y	Y	N	N	Y	5					4	3	3	14	0	N	Y
10.108000275514.2018.1425067	Mycologia	2017	N	N	N	Y	Y	Y	Y	Y	Y	N	N	N	N	N	N	Y	Y	Y	Y	Y	N	N	Y	Y	N	Y	Y	Y	N	Y	Y	Y	N	N	Y	8			3		2	2	2	16	2	Y	N
10.108000275514.2017.1406767	Mycologia	2017	Y	N	N	Y	Y	N	Y	Y	Y	Y	Y	N	N	N	Y	Y	N	Y	Y	Y	Y	Y	N	Y	N	Y	Y	N	Y	Y	Y	Y	Y	Y	Y	10		Y			5	4	3	19	0	N	Y
10.108000275514.2017.1409023	Mycologia	2017	N	N	N	Y	Y	Y	Y	N	N	Y	N	N	N	N	N	Y	N	Y	Y	Y	N	N	Y	N	N	N	Y	N	N	Y	Y	Y	N	Y	Y	2					1	1	1	14	0	N	Y
10.108000275514.2017.1386526	Mycologia	2017	N	N	N	Y	N	N	Y	Y	Y	Y	Y	N	N	Y	N	Y	Y	Y	Y	Y	Y	N	Y	Y	N	N	Y	N	Y	Y	Y	Y	Y	Y	Y	8	0	Y		14	7	3	1	10	0	N	Y
10.108000275514.2018.1526619	Mycologia	2018	N	Y	N	Y	Y	N	Y	Y	Y	Y	Y	N	N	N	N	Y	Y	Y	Y	Y	N	N	Y	Y	N	N	N	Y	N	Y	Y	Y	N	N	N	8	3	N		47	4	3	2	16	0	N
10.108000275514.2016.1274619	Mycologia	2017	N	N	N	Y	Y	N	Y	Y	Y	Y	Y	N	N	N	N	Y	N	Y	Y	Y	Y	N	Y	Y	N	N	Y	N	Y	N	Y	Y	Y	Y	Y	9		N			4	2	2	8	0	N	Y
10.108000275514.2017.1326791	Mycologia	2017	N	N	N	Y	Y	N	Y	Y	Y	Y	Y	N	N	N	N	N	N	Y	Y	Y	Y	Y	N	Y	N	N	Y	Y	N	Y	Y	Y	Y	Y	Y	4					4	1	1	17	0	N	Y
10.108000275514.2017.1410422	Mycologia	2017	N	Y	N	Y	N	N	Y	Y	Y	Y	Y	N	N	N	Y	Y	N	Y	Y	Y	Y	Y	Y	Y	N	N	Y	N	N	Y	Y	Y	N	Y	N	4					4	2	2	14	0	Y	N
10.108000275514.2017.1300087	Mycologia	2017	N	N	Y	Y	Y	Y	Y	Y	N	Y	N	N	N	N	Y	N	N	Y	Y	Y	N	N	N	Y	N	N	Y	N	Y	N	Y	Y	N	Y	Y	3	0	Y			2	2	1	14	0	N	N
10.108000275514.2017.1331689	Mycologia	2017	Y	N	N	Y	Y	Y	Y	Y	N	Y	Y	N	N	N	Y	Y	N	Y	Y	Y	Y	N	Y	N	N	N	Y	N	Y	N	Y	Y	Y	N	Y	5		Y	18		4	1	1	21	0	N	N
10.108000275514.2017.1328220	Mycologia	2017	N	N	N	Y	N	N	Y	Y	Y	N	Y	N	N	N	N	Y	N	Y	Y	Y	N	N	N	Y	N	N	Y	N	Y	Y	Y	Y	Y	N	Y	5	1	Y			4	2	2	10	0	N	N
10.108000275514.2018.1507542	Mycologia	2018	N	N	N	Y	Y	N	Y	Y	Y	Y	Y	N	N	N	Y	Y	N	Y	Y	Y	Y	Y	Y	Y	N	N	Y	Y	Y	N	Y	Y	Y	N	Y	7					3	2	2	14	1	N	Y
10.108000275514.2018.1469879	Mycologia	2018	N	N	N	Y	Y	Y	Y	Y	Y	N	Y	N	N	N	N	N	N	Y	Y	Y	N	Y	N	N	N	N	Y	N	N	Y	N	Y	Y	N	Y	3		Y			2	2	2	24	0	Y	Y
10.108000275514.2018.1448198	Mycologia	2018	N	N	N	Y	N	N	Y	Y	Y	Y	Y	N	N	Y	Y	Y	N	Y	Y	Y	Y	Y	N	N	N	N	N	N	Y	Y	Y	Y	N	N	N	8	1	Y			5	4	3	32	0	N
10.108000275514.2018.1507371	Mycologia	2018	N	N	N	Y	Y	N	N	Y	N	N	Y	Y	N	N	N	Y	N	Y	Y	N	Y	N	Y	N	N	N	Y	N	N	Y	Y	N	N	N	Y	2					1	1	1	7	0	Y	N
10.108000275514.2018.1463064	Mycologia	2018	Y	N	N	Y	Y	N	Y	Y	Y	Y	Y	N	N	N	Y	Y	Y	Y	Y	Y	N	Y	Y	Y	N	N	Y	N	Y	N	Y	Y	Y	Y	Y	7			11		6	3	2	21	0	N	Y
10.108000275514.2018.1515450	Mycologia	2018	N	Y	N	Y	Y	N	Y	Y	Y	Y	Y	N	N	N	N	Y	N	Y	Y	Y	Y	N	Y	Y	N	Y	Y	N	N	Y	Y	Y	N	Y	Y	7		N	10	12	2	2	2	27	1	Y	Y
10.108000275514.2018.1481720	Mycologia	2018	N	N	N	Y	Y	N	Y	Y	Y	Y	Y	N	N	Y	Y	Y	N	Y	Y	Y	Y	Y	N	Y	N	N	Y	N	Y	Y	Y	Y	Y	N	Y	5	4	N	9	26	3	3	2	25	0	N	Y
10.108000275514.2018.1512295	Mycologia	2018	Y	Y	Y	Y	Y	Y	Y	Y	Y	N	Y	N	N	N	N	Y	Y	Y	Y	N	Y	Y	Y	N	N	Y	Y	N	Y	N	Y	Y	N	Y	Y	4		Y			4	2	2	29	0	N	Y
10.108000275514.2018.1486679	Mycologia	2018	N	N	N	Y	N	Y	Y	Y	Y	N	Y	N	N	N	N	Y	Y	Y	Y	Y	Y	N	Y	N	N	N	Y	Y	N	Y	Y	Y	N	N	N	4	1	Y	8		2	2	2	13	0	Y	N
10.108000275514.2018.1446650	Mycologia	2018	N	Y	N	Y	Y	N	Y	Y	Y	Y	Y	N	N	N	N	Y	Y	Y	Y	Y	Y	Y	Y	Y	N	N	Y	N	N	Y	Y	Y	N	N	N	5	2	N	27	13	3	1	1	11	0	Y	Y
10.108000275514.2018.1439651	Mycologia	2018	Y	Y	N	Y	Y	Y	Y	Y	Y	Y	N	N	N	Y	N	Y	Y	Y	Y	Y	Y	Y	Y	Y	N	N	Y	N	Y	N	Y	Y	N	Y	Y	7		Y		50	6	2	2	14	0	N	Y
10.108000275514.2017.1419779	Mycologia	2018	N	N	N	Y	Y	Y	Y	Y	Y	N	N	N	N	N	N	N	N	N	Y	Y	Y	Y	Y	N	N	N	Y	N	N	Y	N	Y	Y	Y	N	2	1	N		27	1	1	1	8	0	N
10.108000275514.2018.1466610	Mycologia	2018	N	N	N	Y	Y	N	Y	Y	Y	Y	N	N	N	N	N	Y	Y	Y	Y	Y	N	Y	N	Y	N	N	Y	Y	N	Y	Y	Y	N	N	N	3	2	N	5		1	1	1	13	0	Y	N
10.108000275514.2018.1511339	Mycologia	2018	N	N	N	Y	Y	N	Y	Y	Y	Y	Y	N	Y	N	Y	Y	N	Y	Y	Y	Y	N	N	Y	N	N	Y	N	N	N	Y	Y	N	Y	Y	15	3	Y			15	7	4	11	0	N	N
10.108000275514.2018.1464333	Mycologia	2018	N	N	N	Y	Y	N	Y	Y	Y	N	Y	N	N	N	N	Y	N	Y	Y	Y	Y	N	Y	N	N	N	Y	N	Y	N	Y	Y	N	Y	N	5					1	1	1	8	0	N	Y
10.108000275514.2018.1490121	Mycologia	2018	Y	Y	N	Y	Y	N	Y	Y	Y	Y	Y	N	N	N	N	Y	Y	Y	Y	Y	Y	Y	Y	Y	N	N	Y	N	N	Y	Y	Y	N	N	Y	6	1	Y		15	4	3	3	11	0	N	Y
10.108000275514.2017.1400353	Mycologia	2018	N	Y	N	Y	Y	Y	Y	Y	Y	N	Y	N	N	N	Y	Y	Y	Y	Y	Y	Y	N	Y	N	N	N	Y	N	N	Y	Y	Y	N	Y	Y	3	0	Y	6		2	1	1	16	0	Y	N
10.108000275514.2018.1512296	Mycologia	2018	N	N	Y	Y	Y	N	Y	Y	Y	N	N	N	N	N	Y	Y	Y	Y	Y	Y	N	N	Y	N	N	N	N	Y	N	Y	Y	Y	N	Y	N	11	4	N		47	2	1	1	12	3	N	N
10.108000275514.2018.1533772	Mycologia	2018	Y	Y	N	Y	Y	Y	Y	Y	Y	Y	Y	N	N	N	Y	Y	Y	Y	Y	Y	Y	Y	Y	N	N	N	Y	Y	N	Y	Y	Y	N	Y	Y	11	5	Y	46	47	10	3	3	17	0	N	Y
10.108000275514.2018.1490120	Mycologia	2018	N	N	N	Y	Y	N	Y	Y	N	N	Y	N	N	N	Y	N	Y	Y	Y	Y	N	Y	Y	N	N	N	Y	Y	N	Y	Y	Y	N	Y	Y	3		N			2	1	1	9	0	N	Y
10.108000275514.2018.1463059	Mycologia	2018	N	N	Y	Y	N	Y	Y	Y	Y	Y	Y	N	N	N	N	Y	Y	Y	Y	Y	Y	N	Y	Y	N	N	Y	N	Y	Y	Y	Y	N	Y	N	5	3	Y		25	4	3	3	25	0	Y	N
10.108000275514.2018.1496387	Mycologia	2018	N	N	N	Y	Y	N	Y	Y	Y	Y	Y	Y	N	N	N	Y	N	Y	Y	Y	Y	N	N	Y	N	N	Y	Y	Y	N	Y	Y	Y	Y	Y	4					3	3	2	11	0	N	Y
10.108000275514.2017.1406748	Mycologia	2018	N	N	Y	Y	Y	N	Y	Y	Y	Y	N	N	N	N	N	Y	Y	Y	Y	Y	Y	N	N	Y	N	N	N	N	N	Y	Y	Y	N	N	N	7	3	N		23	3	2	2	14	0	N
10.108000275514.2018.1465773	Mycologia	2018	N	N	N	Y	N	N	N	Y	Y	N	N	N	N	N	N	Y	N	Y	Y	Y	N	Y	N	Y	N	N	N	Y	N	Y	Y	Y	N	N	N	4	3	N	5		1	1	1	11	0	N
10.108000275514.2018.1474683	Mycologia	2018	N	N	N	Y	Y	N	Y	Y	Y	Y	Y	N	N	N	N	Y	N	Y	Y	Y	Y	Y	Y	N	N	N	Y	Y	Y	N	Y	Y	Y	Y	Y	3					3	2	2	15	0	N	N
10.108000275514.2018.1448167	Mycologia	2018	N	N	Y	Y	Y	N	Y	Y	Y	Y	Y	N	Y	N	Y	Y	Y	Y	Y	Y	Y	N	N	Y	N	N	Y	N	N	Y	Y	Y	N	Y	Y	9	0	Y		20	10	4	2	14	0	Y	N
10.108000275514.2018.1516969	Mycologia	2018	N	Y	N	Y	Y	Y	Y	Y	Y	Y	Y	N	N	N	N	Y	N	Y	Y	Y	Y	N	Y	Y	N	N	Y	N	N	Y	Y	Y	N	Y	Y	3	0	Y	4		2	2	2	17	0	Y	Y
10.108000275514.2018.1426960	Mycologia	2018	N	N	N	Y	Y	Y	N	Y	Y	N	Y	N	N	N	N	N	N	N	N	Y	Y	Y	N	N	N	N	Y	N	N	Y	N	Y	N	N	N	2	0	Y		15	1	1	1	9	0	N
10.108000275514.2018.1508979	Mycologia	2018	N	N	N	Y	Y	Y	Y	Y	Y	Y	Y	N	N	N	Y	Y	N	Y	Y	Y	Y	N	N	Y	N	N	Y	N	Y	N	Y	Y	N	Y	Y	6	3	N			5	3	2	23	0	N	Y
10.108000275514.2018.1478538	Mycologia	2018	N	N	N	Y	Y	Y	Y	Y	Y	N	Y	N	N	N	N	Y	N	Y	Y	Y	N	N	N	N	N	N	N	N	N	Y	Y	Y	Y	Y	N	2	1	N	17		1	1	1	18	0	N
10.108000275514.2018.1499991	Mycologia	2018	N	N	N	Y	Y	N	Y	Y	Y	Y	Y	N	N	N	Y	Y	Y	Y	Y	Y	Y	N	N	Y	N	Y	Y	N	N	Y	Y	Y	N	N	Y	2	1	Y	17	13	2	2	1	14	1	Y	Y
10.108000275514.2017.1419031	Mycologia	2018	Y	N	N	Y	Y	N	Y	Y	Y	Y	Y	N	Y	N	N	Y	Y	Y	Y	Y	Y	N	Y	Y	N	N	Y	Y	Y	N	Y	Y	N	Y	Y	7	4	Y		34	4	2	1	14	0	N	Y
10.1007:s11557-009-0606-4	Mycological Progress	2009	N	N	N	Y	Y	N	Y	N	Y	N	Y	N	N	N	N	N	N	N	N	Y	N	N	N	N	N	N	Y	Y	Y	Y	N	N	Y	Y	N	3	2	N			2	2	2	7	0	N	Y
10.1007:s11557-009-0598-0	Mycological Progress	2009	N	N	N	Y	Y	N	N	Y	N	Y	Y	N	N	N	N	N	N	N	N	Y	Y	N	Y	N	N	N	Y	N	Y	N	N	N	Y	Y	Y	3		Y			2	1	1	7	0	N	N
10.1007:s11557-009-0586-4	Mycological Progress	2009	N	N	Y	Y	Y	N	Y	Y	Y	Y	Y	N	N	Y	N	Y	N	Y	Y	Y	Y	Y	N	N	N	N	N	Y	N	Y	Y	Y	N	Y	N	2	1	N		28	1	1	1	11	0	N	Y
10.1007:s11557-009-0587-3	Mycological Progress	2009	N	N	N	Y	Y	N	Y	Y	N	Y	Y	N	N	N	N	N	N	N	N	N	N	Y	Y	N	N	N	N	N	Y	N	N	N	Y	Y	N	3					3	1	1	5	0	N
10.1007:s11557-009-0608-2	Mycological Progress	2009	Y	Y	N	Y	Y	Y	N	Y	Y	Y	Y	N	N	N	Y	N	N	N	Y	N	Y	Y	N	N	N	N	Y	N	Y	Y	N	N	Y	Y	Y	2	1	Y	19	29	1	1	1	7	0	N	N
10.1007:s11557-009-0592-6	Mycological Progress	2009	N	N	N	Y	Y	N	Y	Y	Y	Y	Y	N	N	Y	N	Y	N	Y	Y	N	N	N	Y	N	N	N	N	N	N	Y	Y	Y	N	Y	N	4					1	1	1	8	0	N
10.1007:s11557-009-0600-x	Mycological Progress	2009	N	N	N	N	Y	N	N	Y	Y	N	N	N	N	N	N	N	N	N	N	Y	N	N	Y	N	N	N	N	N	N	Y	N	Y	N	Y	N	4					3	2	2	4	0	N
10.1007:s11557-009-0601-9	Mycological Progress	2009	Y	N	N	Y	Y	Y	Y	Y	Y	Y	Y	N	Y	N	Y	N	N	N	N	Y	N	N	N	N	N	N	N	Y	N	Y	N	Y	N	Y	Y	2	1	N			1	1	1	12	0	N	Y
10.1007:s11557-009-0593-5	Mycological Progress	2009	Y	N	N	Y	Y	N	Y	Y	Y	N	Y	N	N	N	Y	N	N	N	N	N	Y	N	N	N	N	N	N	Y	N	Y	N	Y	Y	Y	Y	4	0	Y			2	2	2	5	0	N	Y
10.1007:s11557-009-0591-7	Mycological Progress	2009	N	N	N	Y	Y	Y	Y	Y	Y	Y	Y	N	N	N	Y	N	Y	Y	Y	Y	Y	N	N	N	N	N	N	Y	Y	Y	Y	Y	Y	Y	Y	7		N	41		5	3	2	11	0	N	N
10.1007:s11557-008-0582-0	Mycological Progress	2009	N	N	N	Y	Y	N	N	Y	Y	N	Y	N	N	N	N	N	N	N	N	N	Y	N	N	N	N	N	N	N	Y	Y	N	N	Y	Y	N	1	0	Y			1	1	1	16	0	N
10.1007:s11557-008-0580-2	Mycological Progress	2009	N	N	N	Y	Y	N	N	Y	Y	N	Y	N	N	N	N	N	N	N	N	N	Y	Y	N	N	N	N	Y	N	N	Y	N	N	Y	Y	Y	2	0	Y			2	2	2	4	0	N	N
10.1007:s11557-009-0588-2	Mycological Progress	2009	Y	N	N	Y	Y	N	N	Y	Y	N	Y	N	N	N	N	N	N	Y	Y	N	Y	N	N	N	N	N	N	Y	N	Y	Y	Y	N	Y	N	6	3	Y			2	2	1	8	0	N
10.1007:s11557-008-0575-z	Mycological Progress	2009	Y	N	Y	Y	N	N	Y	Y	Y	Y	Y	N	N	N	N	N	N	Y	Y	N	Y	N	Y	N	N	N	Y	N	Y	N	Y	Y	N	Y	Y	3				26	2	2	2	6	0	N	Y
10.1007:s11557-010-0655-8	Mycological Progress	2010	N	N	N	Y	Y	N	Y	Y	N	Y	Y	N	N	N	N	N	N	N	N	Y	N	N	N	N	N	N	N	Y	Y	Y	N	N	N	Y	N	3					2	1	1	6	0	N
10.1007:s11557-009-0627-z	Mycological Progress	2010	N	Y	N	Y	Y	Y	Y	Y	Y	Y	N	N	N	N	N	N	N	Y	Y	Y	Y	Y	N	N	N	Y	Y	N	Y	Y	Y	N	Y	Y	Y	2	1	N			2	2	1	9	0	N	N
10.1007:s11557-009-0633-1	Mycological Progress	2010	N	N	N	N	N	N	Y	Y	N	N	Y	N	N	N	N	Y	N	Y	Y	N	N	N	Y	Y	N	N	N	N	Y	Y	Y	Y	N	Y	Y	5					2	2	2	7	0	Y	N
10.1007:s11557-010-0667-4	Mycological Progress	2010	N	N	N	Y	Y	N	N	Y	Y	Y	N	N	N	N	N	N	N	N	N	Y	Y	N	N	N	N	N	N	N	N	Y	N	N	N	Y	N	2	0	Y	46		2	2	1	5	0	N
10.1007:s11557-009-0634-0	Mycological Progress	2010	N	N	N	Y	Y	Y	Y	Y	Y	Y	Y	N	N	N	N	Y	Y	Y	Y	Y	Y	Y	N	N	N	Y	Y	Y	Y	Y	Y	Y	N	Y	Y	2	1	N		18	3	1	1	8	0	Y	N
10.1007:s11557-009-0645-x	Mycological Progress	2010	N	N	N	Y	Y	Y	Y	Y	Y	N	Y	N	N	N	N	N	Y	Y	Y	N	Y	N	N	N	N	N	Y	N	N	Y	Y	Y	N	Y	N	1	1	Y			1	1	1	10	0	Y	Y
10.1007:s11557-009-0613-5	Mycological Progress	2010	N	N	N	Y	Y	N	Y	Y	Y	N	Y	N	N	Y	Y	N	N	Y	Y	N	Y	N	N	N	N	N	Y	N	Y	Y	Y	N	N	Y	Y	2	1	Y	16		1	1	1	9	0	N
10.1007:s11557-009-0635-z	Mycological Progress	2010	N	N	N	N	Y	N	N	N	Y	N	N	N	N	N	N	Y	Y	Y	Y	N	N	N	Y	N	N	N	N	N	Y	Y	Y	Y	N	Y	Y	7					4	2	2	5	0	N
10.1007:s11557-010-0661-x	Mycological Progress	2010	N	N	N	Y	N	Y	Y	Y	Y	Y	Y	N	N	N	N	Y	N	Y	Y	N	Y	Y	Y	N	N	N	N	N	Y	Y	Y	Y	Y	Y	N	5		Y			4	4	2	22	0	N
10.1007:s11557-009-0629-x	Mycological Progress	2010	N	N	N	Y	Y	N	Y	Y	N	N	Y	N	N	N	N	N	N	N	N	N	Y	N	N	N	N	N	Y	N	Y	Y	N	N	Y	Y	Y	1	0	Y			1	1	1	6	0	N	Y
10.1007:s11557-009-0620-6	Mycological Progress	2010	N	N	N	Y	Y	Y	Y	Y	Y	Y	N	N	N	N	N	N	N	Y	Y	Y	N	N	Y	N	N	N	Y	N	Y	Y	Y	Y	N	Y	N	4	1	N	25		3	2	2	10	0	N
10.1007:s11557-010-0656-7	Mycological Progress	2010	Y	N	N	Y	Y	N	Y	Y	Y	Y	Y	N	N	N	N	N	N	Y	Y	N	N	N	N	N	N	Y	N	N	Y	Y	N	N	N	Y	N	4	0	Y	16		4	4	2	9	0	N	Y
10.1007:s11557-009-0643-z	Mycological Progress	2010	N	N	N	Y	Y	N	N	N	Y	N	Y	N	N	N	N	N	Y	Y	Y	N	Y	N	Y	N	N	N	N	N	N	Y	Y	Y	N	Y	Y	2					2	2	2	7	0	Y	Y
10.1007:s11557-010-0657-6	Mycological Progress	2010	N	N	N	Y	Y	N	Y	Y	Y	N	N	N	N	N	N	N	Y	Y	Y	Y	Y	N	Y	N	N	N	N	N	N	Y	Y	Y	N	Y	N	4	1	Y			2	2	2	11	0	Y	N
10.1007:s11557-009-0641-1	Mycological Progress	2010	N	N	N	Y	Y	N	Y	Y	Y	N	Y	N	N	N	N	N	N	Y	Y	Y	N	N	N	N	N	N	Y	N	N	Y	Y	Y	Y	Y	N	3		Y		35	2	2	1	7	0	Y	N
10.1007:s11557-009-0619-z	Mycological Progress	2010	Y	Y	N	Y	Y	Y	Y	Y	N	Y	N	N	N	N	N	N	N	Y	Y	N	Y	N	N	N	N	N	N	N	Y	Y	N	N	N	Y	N	5		N		27	2	2	2	11	0	N
10.1007:s11557-009-0650-0	Mycological Progress	2010	Y	Y	N	Y	Y	Y	N	Y	Y	N	N	N	N	N	N	N	N	N	N	Y	Y	N	N	N	N	N	N	N	N	Y	N	N	N	Y	N	1	0	Y	46		1	1	1	9	0	N
10.1007:s11557-010-0696-z	Mycological Progress	2011	Y	N	N	Y	Y	N	Y	Y	Y	Y	N	N	N	N	N	N	N	N	N	Y	Y	N	Y	N	N	N	N	N	N	Y	N	Y	Y	Y	Y	6					2	2	2	5	0	N
10.1007:s11557-010-0670-9	Mycological Progress	2011	N	N	Y	Y	N	Y	N	Y	Y	N	N	N	N	N	N	Y	N	Y	Y	N	N	N	Y	Y	N	N	Y	N	N	Y	Y	Y	N	Y	N	8					6	2	2	11	2	Y	N
10.1007:s11557-010-0718-x	Mycological Progress	2011	N	N	N	N	N	N	N	N	N	N	N	N	N	N	N	N	N	N	N	N	Y	N	Y	N	N	N	N	N	Y	Y	N	N	Y	Y	N	4	2	Y	36		3	3	2	4	0	N
10.1007:s11557-010-0681-6	Mycological Progress	2011	N	N	N	Y	Y	N	N	N	N	Y	Y	N	N	N	N	N	N	N	N	Y	Y	N	Y	N	N	N	N	N	Y	N	N	N	Y	Y	N	3		Y			1	1	1	8	0	N
10.1007:s11557-010-0673-6	Mycological Progress	2011	N	N	N	Y	Y	N	Y	Y	N	N	Y	N	N	N	Y	N	N	N	N	Y	Y	Y	Y	N	N	N	Y	Y	N	Y	N	N	N	Y	Y	2	0	Y	27		2	2	2	4	0	N	Y
10.1007:s11557-011-0805-7	Mycological Progress	2011	Y	N	N	N	Y	N	Y	Y	Y	N	N	N	N	Y	N	N	N	N	Y	Y	N	N	Y	N	N	N	Y	N	N	Y	N	N	Y	Y	N	3	1	Y	33		3	3	2	7	0	N
10.1007:s11557-011-0804-8	Mycological Progress	2011	N	N	N	Y	Y	N	Y	Y	Y	Y	Y	N	N	N	Y	N	N	Y	Y	Y	Y	N	N	N	N	Y	Y	N	Y	N	Y	Y	N	Y	Y	3	2	Y		33	3	2	1	11	0	N	N
10.1007:s11557-010-0706-1	Mycological Progress	2011	N	N	Y	Y	Y	N	N	N	Y	Y	N	N	N	N	N	N	Y	Y	Y	Y	Y	N	Y	N	N	N	N	N	N	Y	Y	N	N	Y	N	3					2	2	2	7	0	Y	Y
10.1007:s11557-010-0674-5	Mycological Progress	2011	N	N	N	Y	Y	N	Y	Y	Y	N	Y	N	N	N	Y	N	N	Y	Y	Y	Y	N	N	N	N	N	N	N	Y	N	Y	Y	Y	Y	N	2	1	N	17		3	2	1	6	0	N
10.1007:s11557-010-0708-z	Mycological Progress	2011	Y	N	N	Y	Y	N	Y	Y	N	Y	Y	N	N	N	Y	Y	N	Y	Y	Y	Y	N	N	N	N	N	Y	N	Y	N	Y	N	N	Y	Y	4	2	N			3	3	2	12	0	N	Y
10.1007:s11557-010-0701-6	Mycological Progress	2011	Y	Y	N	Y	Y	Y	Y	Y	Y	N	Y	N	N	N	N	N	N	Y	Y	Y	Y	N	Y	N	N	N	Y	N	Y	N	Y	N	N	Y	Y	7		Y	9	35	7	4	2	10	0	N	Y
10.1007:s11557-010-0697-y	Mycological Progress	2011	N	Y	N	Y	Y	N	N	N	N	N	N	N	N	N	Y	N	N	Y	Y	Y	Y	N	Y	N	N	N	N	N	Y	N	Y	Y	Y	Y	N	3		Y			2	1	1	5	0	N
10.1007:s11557-010-0686-1	Mycological Progress	2011	N	N	N	Y	Y	N	N	Y	N	N	N	N	N	N	N	Y	Y	Y	Y	Y	Y	N	Y	N	N	N	N	N	N	Y	Y	Y	N	Y	N	5					2	2	2	11	0	N
10.1007:s11557-010-0710-5	Mycological Progress	2011	Y	N	Y	Y	Y	N	Y	Y	N	N	Y	N	N	N	N	N	N	N	N	Y	N	N	N	N	N	N	Y	N	N	Y	N	N	N	Y	Y	8					3	2	2	9	0	N	N
10.1007:s11557-011-0803-9	Mycological Progress	2011	N	N	N	Y	N	N	Y	Y	N	N	Y	N	N	N	Y	N	N	N	N	Y	Y	Y	N	N	N	N	Y	N	Y	N	N	N	Y	Y	N	3	2	N			2	2	2	7	0	N	Y
10.1007:s11557-011-0801-y	Mycological Progress	2011	N	N	Y	Y	Y	N	Y	Y	N	N	Y	N	N	N	Y	Y	N	Y	Y	Y	Y	Y	N	N	N	N	Y	N	Y	Y	Y	N	N	Y	Y	4		Y	25	12	2	2	2	10	0	N	Y
10.1007:s11557-010-0704-3	Mycological Progress	2011	N	N	N	Y	Y	N	Y	Y	Y	Y	Y	N	N	N	N	N	Y	Y	Y	Y	Y	N	Y	N	Y	N	Y	Y	Y	Y	N	Y	N	Y	Y	4		Y			2	1	1	7	0	N	N
10.1007:s11557-010-0685-2	Mycological Progress	2011	N	N	Y	Y	Y	N	N	Y	N	N	N	N	N	N	N	N	N	N	N	Y	Y	N	Y	N	N	N	N	N	N	Y	N	Y	Y	Y	N	6					2	2	2	6	0	N
10.1007:s11557-010-0671-8	Mycological Progress	2011	N	N	Y	Y	Y	Y	Y	Y	Y	Y	Y	N	N	Y	Y	N	Y	Y	Y	N	Y	Y	N	Y	N	N	Y	N	N	Y	Y	Y	N	Y	Y	4	1	Y			3	2	1	20	0	Y	Y
10.1007:s11557-010-0672-7	Mycological Progress	2011	N	N	N	N	N	N	Y	Y	Y	Y	Y	N	N	N	Y	N	N	N	N	N	Y	N	Y	N	N	N	Y	Y	N	Y	N	Y	Y	Y	Y	4					1	1	1	3	0	N	Y
10.1007:s11557-010-0709-y	Mycological Progress	2011	Y	N	N	Y	Y	Y	Y	Y	Y	N	N	N	N	N	Y	N	N	Y	Y	Y	N	N	N	N	N	N	Y	N	N	Y	Y	Y	Y	Y	Y	4	1	N		24	1	1	1	9	0	N	Y
10.1007:s11557-010-0719-9	Mycological Progress	2011	N	N	N	Y	Y	N	Y	Y	Y	Y	N	N	N	N	Y	N	N	N	Y	N	Y	N	Y	N	N	N	N	N	Y	Y	N	N	Y	Y	Y	1	0	Y			1	1	1	21	0	N	Y
10.1007:s11557-012-0807-0	Mycological Progress	2012	N	N	N	Y	Y	Y	Y	Y	N	N	Y	N	N	N	N	N	N	Y	Y	Y	Y	N	Y	N	N	N	Y	N	Y	N	Y	N	N	Y	Y	4					2	1	1	11	0	N	Y
10.1007:s11557-011-0767-9	Mycological Progress	2012	N	N	Y	Y	Y	Y	Y	Y	Y	Y	Y	N	N	N	Y	N	Y	Y	Y	N	Y	N	Y	N	N	Y	N	Y	N	Y	Y	Y	N	Y	N	4	1	Y		41	1	1	1	19	0	N
10.1007:s11557-012-0806-1	Mycological Progress	2012	Y	N	N	Y	Y	Y	N	Y	Y	Y	Y	N	N	N	Y	N	N	Y	Y	Y	N	N	Y	N	N	N	N	N	Y	N	Y	Y	N	Y	N	2			12		2	1	1	7	0	N
10.1007:s11557-011-0751-4	Mycological Progress	2012	Y	N	N	Y	Y	Y	Y	Y	Y	N	Y	N	N	Y	N	N	Y	Y	Y	Y	Y	N	Y	N	N	N	Y	Y	Y	Y	Y	Y	N	Y	Y	3	1	Y	27		3	3	2	11	0	N	N
10.1007:s11557-012-0808-z	Mycological Progress	2012	N	Y	Y	Y	Y	Y	N	Y	Y	N	N	N	N	N	N	N	N	N	N	Y	Y	N	Y	N	N	N	Y	Y	Y	Y	N	N	Y	Y	N	4	3	N	37	24	3	2	1	9	0	N
10.1007:s11557-011-0763-0	Mycological Progress	2012	N	N	Y	Y	Y	N	Y	Y	Y	Y	Y	N	N	N	N	N	N	N	Y	N	Y	Y	N	N	N	N	N	N	Y	Y	N	Y	N	Y	N	1	0	Y			1	1	1	9	0	N
10.1007:s11557-012-0810-5	Mycological Progress	2012	N	N	N	Y	Y	N	Y	Y	N	Y	N	N	N	N	Y	N	Y	Y	Y	Y	N	N	N	N	N	N	N	N	Y	N	Y	Y	Y	Y	N	2					2	1	1	6	0	N
10.1007:s11557-011-0766-x	Mycological Progress	2012	N	N	N	Y	Y	N	Y	Y	Y	N	Y	N	N	N	N	N	Y	Y	Y	Y	Y	N	N	N	N	N	Y	N	N	Y	N	Y	N	Y	Y	3	1	N		50	3	2	2	5	0	N	Y
10.1007:s11557-011-0788-4	Mycological Progress	2012	N	N	N	N	Y	N	Y	Y	Y	Y	Y	N	N	N	N	Y	Y	Y	Y	Y	N	N	Y	N	N	N	Y	Y	Y	Y	Y	Y	N	Y	N	3	0	Y	23	35	2	1	1	6	0	N	Y
10.1007:s11557-011-0764-z	Mycological Progress	2012	N	N	N	Y	Y	N	Y	Y	Y	N	Y	N	N	N	Y	N	N	N	N	N	Y	N	N	N	N	N	N	N	N	Y	N	N	N	Y	Y	2	0	Y			2	2	2	15	0	N
10.1007:s11557-010-0729-7	Mycological Progress	2012	N	N	Y	Y	N	N	N	Y	N	N	N	N	N	N	N	N	N	N	Y	Y	Y	N	Y	N	N	N	N	N	N	Y	N	Y	Y	Y	Y	4					1	1	1	4	0	N
10.1007:s11557-010-0731-0	Mycological Progress	2012	N	N	N	Y	N	Y	Y	Y	Y	N	N	N	N	N	N	Y	N	Y	Y	Y	Y	N	N	N	N	N	N	Y	N	Y	Y	Y	N	Y	N	2		Y	22		3	2	2	8	0	N
10.1007:s11557-011-0759-9	Mycological Progress	2012	Y	N	Y	Y	Y	N	N	Y	N	N	N	N	N	N	N	N	N	N	N	Y	Y	N	Y	N	N	N	N	N	N	Y	N	Y	Y	Y	Y	5					1	1	1	6	0	N
10.1007:s11557-011-0748-z	Mycological Progress	2012	N	Y	Y	Y	Y	Y	Y	Y	Y	Y	Y	N	Y	N	N	N	N	Y	Y	Y	Y	N	N	N	N	N	N	N	Y	Y	N	Y	N	Y	Y	1	0	Y		19	3	1	1	9	0	N
10.1007:s11557-011-0777-7	Mycological Progress	2012	N	Y	N	Y	Y	Y	Y	Y	Y	N	N	N	N	N	N	Y	N	Y	Y	Y	N	N	Y	N	N	N	Y	N	N	Y	Y	Y	Y	Y	N	5	3	N			4	2	1	34	0	N
10.1007:s11557-011-0778-6	Mycological Progress	2012	N	Y	N	N	Y	N	Y	N	Y	N	Y	N	N	N	N	N	N	N	Y	Y	Y	Y	Y	N	N	N	Y	N	N	Y	Y	Y	N	Y	N	6					4	1	1	10	0	N
10.1007:s11557-011-0738-1	Mycological Progress	2012	N	N	Y	Y	Y	N	Y	Y	Y	N	Y	N	N	N	N	Y	Y	Y	Y	Y	N	N	Y	N	Y	N	Y	N	Y	Y	Y	Y	N	Y	Y	5	3	N			3	1	1	11	0	Y	Y
10.1007:s11557-011-0770-1	Mycological Progress	2012	N	N	N	Y	Y	N	N	Y	N	N	N	N	N	N	N	N	N	Y	Y	Y	Y	N	Y	N	N	N	N	N	Y	N	Y	Y	N	Y	N	2	0	Y	19		1	1	1	6	0	N
10.1007:s11557-011-0768-8	Mycological Progress	2012	Y	Y	Y	Y	N	N	N	N	Y	N	Y	N	N	N	N	Y	Y	Y	Y	Y	Y	N	Y	N	N	N	Y	N	Y	Y	Y	N	Y	Y	N	4	1	Y	15		1	1	1	7	0	Y	N
10.1007:s11557-011-0776-8	Mycological Progress	2012	N	N	N	Y	Y	N	Y	N	N	N	Y	N	N	N	N	N	N	Y	Y	Y	N	N	N	N	N	N	Y	Y	N	Y	Y	Y	N	Y	Y	6	2	N		11	2	1	1	7	0	N	Y
10.1007:s11557-011-0775-9	Mycological Progress	2012	Y	N	N	Y	Y	N	N	Y	Y	N	Y	N	N	N	N	N	N	N	N	Y	Y	N	Y	N	N	N	N	N	N	Y	N	Y	Y	Y	Y	6		Y			2	2	2	7	0	N
10.1007:s11557-011-0740-7	Mycological Progress	2012	N	N	N	Y	Y	N	Y	Y	Y	Y	Y	N	N	Y	Y	Y	N	N	Y	Y	Y	Y	N	N	N	N	Y	Y	Y	Y	Y	Y	Y	Y	Y	6	1	Y	40		4	2	2	9	0	N	N
10.1007:s11557-011-0784-8	Mycological Progress	2012	N	N	Y	Y	N	N	Y	Y	Y	Y	Y	N	N	N	Y	N	Y	Y	Y	N	Y	Y	Y	N	N	N	Y	N	Y	Y	Y	Y	N	Y	N	6	1	Y			1	1	1	7	0	Y	Y
10.1007:s11557-010-0737-7	Mycological Progress	2012	N	N	N	Y	Y	N	Y	Y	Y	N	Y	N	N	N	N	N	N	Y	Y	Y	Y	N	N	N	N	N	N	Y	Y	Y	Y	Y	Y	Y	Y	3	0	Y	18	39	2	1	1	10	0	N
10.1007:s11557-010-0736-8	Mycological Progress	2012	Y	N	N	Y	Y	Y	Y	Y	Y	Y	N	N	N	N	N	N	N	Y	Y	Y	Y	N	Y	N	N	N	Y	N	Y	N	Y	Y	N	Y	Y	2	0	Y		38	2	2	2	17	1	N	N
10.1007:s11557-011-0792-8	Mycological Progress	2012	N	N	N	Y	Y	Y	Y	N	N	Y	Y	N	N	N	Y	N	N	Y	Y	Y	Y	N	Y	N	N	N	N	N	Y	N	Y	Y	Y	Y	N	2			12		1	1	1	8	0	N
10.1007:s11557-011-0791-9	Mycological Progress	2012	N	N	N	Y	Y	N	N	Y	Y	Y	Y	N	N	N	N	N	N	N	N	Y	Y	Y	N	N	N	N	Y	N	Y	Y	N	Y	N	Y	Y	3	2	Y		26	3	3	3	6	0	N	Y
10.1007:s11557-011-0760-3	Mycological Progress	2012	N	N	N	Y	Y	Y	Y	Y	Y	N	Y	N	N	N	N	N	Y	Y	Y	Y	Y	Y	N	N	N	N	N	Y	Y	N	Y	Y	N	Y	N	5	1	Y	19		3	3	2	14	0	N
10.1007:s11557-011-0800-z	Mycological Progress	2012	N	N	N	Y	Y	N	Y	Y	Y	N	Y	N	N	N	N	Y	Y	Y	Y	Y	N	Y	N	Y	N	N	Y	N	Y	Y	Y	Y	Y	Y	Y	3	1	Y		15	4	1	1	7	0	N	Y
10.1007:s11557-011-0741-6	Mycological Progress	2012	Y	Y	Y	Y	N	N	Y	N	N	N	Y	N	N	N	Y	N	N	N	N	Y	Y	N	N	N	N	N	N	Y	Y	Y	N	N	Y	Y	N	6	4	N	9		2	2	2	9	0	N
10.1007:s11557-012-0809-y	Mycological Progress	2012	Y	Y	N	Y	Y	N	Y	Y	Y	N	Y	N	N	N	Y	Y	N	Y	Y	Y	Y	Y	N	N	N	N	Y	N	Y	N	Y	Y	N	Y	N	5					2	1	1	9	0	N	N
10.1007:s11557-012-0821-2	Mycological Progress	2013	N	N	N	N	Y	Y	N	N	Y	N	Y	N	N	N	N	Y	Y	Y	Y	Y	N	N	Y	Y	N	N	N	N	N	Y	Y	Y	N	Y	N	8					5	4	2	6	0	Y	N
10.1007:s11557-012-0863-5	Mycological Progress	2013	N	N	N	N	Y	N	Y	Y	Y	N	Y	N	N	N	N	N	N	N	Y	Y	Y	N	Y	N	N	N	N	N	N	Y	Y	Y	Y	Y	N	7					4	1	1	6	0	N
10.1007:s11557-012-0845-7	Mycological Progress	2013	N	N	N	Y	Y	N	N	Y	Y	Y	Y	N	N	N	N	N	N	N	Y	Y	N	N	N	N	N	N	Y	N	Y	Y	N	Y	Y	Y	Y	2	0	Y			1	1	1	5	0	N	Y
10.1007:s11557-012-0866-2	Mycological Progress	2013	Y	N	Y	Y	Y	Y	Y	Y	N	Y	Y	N	N	N	Y	N	N	Y	Y	N	Y	Y	N	N	N	N	Y	N	Y	N	Y	N	Y	Y	Y	2	0	Y		18	3	1	1	9	1	N	N
10.1007:s11557-012-0849-3	Mycological Progress	2013	N	N	N	Y	Y	Y	Y	Y	Y	N	N	N	N	Y	N	N	Y	Y	Y	Y	Y	Y	Y	N	N	N	Y	N	Y	Y	N	Y	N	Y	Y	2	0	Y	27		2	2	1	6	0	N	Y
10.1007:s11557-012-0876-0	Mycological Progress	2013	N	N	N	N	Y	N	Y	N	N	N	N	N	N	N	N	N	N	Y	Y	Y	Y	Y	N	N	N	N	N	N	Y	N	Y	N	Y	Y	N	7	7	N	45	33	4	2	1	6	0	N
10.1007:s11557-012-0832-z	Mycological Progress	2013	N	N	N	Y	Y	Y	Y	Y	Y	N	Y	N	N	N	N	Y	N	Y	Y	Y	N	N	Y	N	N	N	Y	N	N	Y	Y	N	Y	Y	N	2	2	N			1	1	1	6	0	N
10.1007:s11557-012-0864-4	Mycological Progress	2013	N	N	N	Y	Y	N	Y	N	Y	N	Y	N	N	N	Y	N	N	Y	Y	Y	N	Y	N	N	N	N	Y	Y	Y	N	Y	Y	Y	Y	Y	3					2	2	2	6	0	N	Y
10.1007:s11557-012-0854-6	Mycological Progress	2013	Y	N	N	Y	Y	N	Y	Y	Y	Y	Y	N	N	N	Y	N	N	Y	Y	Y	Y	Y	N	N	N	Y	Y	N	Y	Y	Y	Y	N	Y	Y	4	1	Y			3	3	2	14	0	N	Y
10.1007:s11557-012-0865-3	Mycological Progress	2013	Y	Y	N	Y	Y	N	Y	Y	Y	Y	Y	Y	N	Y	Y	N	Y	Y	Y	Y	N	Y	N	N	N	N	Y	Y	Y	Y	Y	Y	Y	Y	Y	6		Y			4	2	2	14	0	N	Y
10.1007:s11557-012-0818-x	Mycological Progress	2013	N	N	N	Y	Y	Y	N	Y	Y	N	Y	N	N	N	N	N	N	Y	Y	Y	Y	Y	N	N	N	Y	N	N	Y	Y	Y	Y	N	Y	Y	6	2	Y		23	5	3	1	11	0	N	N
10.1007:s11557-012-0874-2	Mycological Progress	2013	N	N	N	Y	Y	N	Y	Y	Y	Y	Y	N	N	N	Y	Y	N	Y	Y	Y	Y	N	N	N	N	N	Y	N	Y	Y	Y	Y	N	Y	Y	4	2		50		3	2	2	8	0	N	N
10.1007:s11557-012-0843-9	Mycological Progress	2013	N	N	N	Y	Y	N	Y	Y	Y	N	Y	N	N	Y	N	N	Y	Y	Y	Y	N	Y	N	N	N	N	Y	N	Y	N	Y	Y	N	Y	Y	4	0	Y	23	27	3	1	1	7	0	N	Y
10.1007:s11557-012-0886-y	Mycological Progress	2013	N	Y	N	Y	Y	N	Y	Y	Y	Y	N	N	N	N	Y	Y	N	Y	Y	Y	N	Y	Y	Y	N	N	Y	N	N	Y	Y	Y	N	Y	Y	5			13		2	1	1	15	0	Y	Y
10.1007:s11557-012-0811-4	Mycological Progress	2013	N	Y	Y	Y	Y	N	Y	Y	Y	Y	Y	N	N	N	N	N	N	Y	Y	Y	Y	N	Y	N	N	N	N	N	N	Y	Y	Y	N	Y	N	6	2	Y	19	19	5	2	2	8	0	N
10.1007:s11557-012-0819-9	Mycological Progress	2013	N	N	N	Y	Y	N	Y	N	Y	Y	Y	N	N	Y	N	Y	N	Y	Y	Y	Y	N	Y	N	N	N	N	N	Y	N	Y	Y	N	Y	N	2					2	1	1	6	0	N
10.1007:s11557-012-0829-7	Mycological Progress	2013	Y	N	N	Y	Y	N	Y	Y	N	N	Y	N	N	N	Y	Y	N	Y	Y	Y	Y	N	Y	N	N	N	N	N	Y	N	Y	Y	N	Y	N	1	0	Y			1	1	1	8	0	N
10.1007:s11557-012-0842-x	Mycological Progress	2013	N	N	N	Y	Y	N	Y	Y	N	N	N	N	N	N	Y	N	N	Y	Y	Y	Y	N	Y	N	N	N	Y	N	Y	N	Y	Y	N	Y	Y	2					1	1	1	8	0	N	N
10.1007:s11557-012-0861-7	Mycological Progress	2013	N	Y	N	Y	Y	Y	Y	Y	Y	N	Y	N	N	N	Y	Y	Y	Y	Y	Y	Y	N	Y	Y	N	N	Y	N	N	Y	Y	Y	N	Y	Y	3		N			1	1	1	10	0	Y	N
10.1007:s11557-012-0824-z	Mycological Progress	2013	N	N	N	Y	Y	N	Y	N	N	Y	Y	N	N	N	Y	N	Y	Y	Y	Y	N	N	N	Y	N	N	Y	N	Y	N	Y	N	N	Y	Y	2	0	Y	27		2	2	2	8	0	N	Y
10.1007:s11557-012-0831-0	Mycological Progress	2013	N	N	N	Y	N	N	N	N	N	N	N	N	N	N	N	N	N	N	N	Y	Y	N	Y	N	N	N	Y	N	Y	Y	N	N	N	Y	Y	5	4	N	37		4	2	1	5	0	N
10.1007:s11557-012-0882-2	Mycological Progress	2013	N	N	N	Y	Y	N	Y	Y	N	Y	Y	N	N	N	N	Y	N	Y	Y	Y	Y	N	Y	N	N	N	Y	N	Y	N	Y	Y	Y	Y	Y	3		Y			1	1	1	10	0	N	Y
10.1007:s11557-012-0879-x	Mycological Progress	2013	N	N	N	Y	Y	N	Y	Y	N	N	Y	N	N	N	N	Y	N	Y	Y	Y	N	N	N	N	N	Y	Y	Y	N	Y	Y	Y	Y	Y	Y	1	1	Y	30		1	1	1	9	0	N	N
10.1007:s11557-012-0856-4	Mycological Progress	2013	N	N	N	Y	Y	N	Y	Y	N	N	Y	N	N	N	Y	N	N	Y	Y	N	N	N	N	N	N	Y	Y	Y	N	Y	Y	Y	N	Y	Y	3	1	N	30	32	2	1	1	8	0	N	N
10.1007:s11557-012-0875-1	Mycological Progress	2013	N	N	N	Y	Y	N	N	Y	Y	Y	Y	N	N	N	N	N	N	Y	Y	Y	Y	Y	N	Y	N	N	Y	Y	N	Y	Y	Y	Y	Y	Y	8	0	Y	10	18	5	2	1	12	0	N	N
10.1007:s11557-012-0848-4	Mycological Progress	2013	N	N	N	Y	Y	N	Y	Y	N	Y	N	N	N	N	N	N	Y	Y	Y	Y	Y	N	Y	N	N	N	Y	N	N	Y	Y	Y	N	Y	Y	3	0	Y			2	2	2	8	0	Y	Y
10.1007:s11557-012-0884-0	Mycological Progress	2013	N	N	Y	Y	N	Y	Y	N	Y	Y	Y	N	N	N	N	N	Y	Y	Y	Y	Y	N	N	N	N	N	Y	N	Y	N	Y	Y	N	Y	Y	4		N			1	1	1	6	0	N	N
10.1007:s11557-012-0868-0	Mycological Progress	2013	N	N	N	Y	N	N	Y	Y	N	N	Y	N	N	N	Y	Y	N	Y	Y	N	Y	Y	Y	N	N	N	Y	N	Y	N	Y	Y	Y	Y	Y	3					2	2	2	7	0	N	Y
10.1007:s11557-012-0839-5	Mycological Progress	2013	N	Y	N	Y	Y	N	Y	Y	Y	Y	Y	N	N	N	N	Y	N	Y	Y	Y	Y	N	Y	N	N	N	Y	N	Y	N	Y	Y	Y	Y	Y	2	0	Y			2	2	2	11	0	N	Y
10.1007:s11557-012-0878-y	Mycological Progress	2013	N	N	N	Y	Y	N	N	N	Y	N	N	N	N	N	N	Y	N	Y	Y	Y	N	N	Y	N	N	N	N	N	N	Y	Y	Y	N	Y	N	10					8	5	3	6	0	N
10.1007:s11557-013-0936-0	Mycological Progress	2013	N	Y	N	Y	Y	N	Y	Y	Y	Y	Y	Y	N	N	N	N	N	Y	Y	Y	N	Y	N	N	N	N	Y	Y	Y	Y	Y	N	N	Y	Y	5	0	Y		25	2	2	2	14	0	N	Y
10.1007:s11557-012-0855-5	Mycological Progress	2013	N	N	N	N	N	N	N	Y	Y	N	Y	N	N	N	N	Y	N	Y	Y	Y	N	N	N	N	N	N	Y	N	Y	Y	Y	Y	N	Y	Y	6					2	2	2	7	0	Y	Y
10.1007:s11557-012-0827-9	Mycological Progress	2013	N	Y	N	Y	Y	N	Y	Y	N	N	Y	N	N	N	N	N	N	Y	Y	Y	Y	N	Y	N	N	N	Y	Y	N	Y	Y	N	N	Y	N	2					1	1	1	9	0	Y	N
10.1007:s11557-012-0838-6	Mycological Progress	2013	N	N	N	Y	Y	N	N	Y	N	N	Y	N	N	N	N	Y	N	Y	Y	Y	Y	N	Y	N	N	N	Y	N	Y	N	Y	Y	N	Y	Y	2					1	1	1	9	0	N	N
10.1007:s11557-012-0815-0	Mycological Progress	2013	N	N	N	Y	Y	Y	Y	Y	N	Y	N	N	N	N	N	N	Y	Y	Y	N	Y	Y	Y	Y	N	N	Y	N	Y	N	Y	N	N	Y	Y	5	0	Y			3	1	1	9	0	N	N
10.1007:s11557-012-0862-6	Mycological Progress	2013	Y	Y	N	Y	Y	N	Y	N	Y	Y	N	N	N	N	Y	N	N	Y	Y	Y	Y	N	Y	N	N	N	Y	Y	Y	Y	Y	Y	N	Y	N	4					4	2	2	5	0	N	Y
10.1007:s11557-012-0852-8	Mycological Progress	2013	N	N	N	Y	Y	Y	Y	N	Y	Y	N	N	N	N	N	N	Y	Y	Y	Y	N	N	N	N	N	N	Y	N	Y	N	Y	Y	Y	Y	Y	1					1	1	1	7	0	N	Y
10.1007:s11557-012-0871-5	Mycological Progress	2013	N	Y	N	Y	Y	N	Y	Y	Y	Y	Y	N	N	N	Y	N	N	Y	Y	Y	Y	Y	N	N	N	N	Y	Y	N	Y	Y	Y	N	Y	Y	5	2	Y	22		4	3	2	12	0	N	Y
10.1007:s11557-013-0911-9	Mycological Progress	2013	N	N	N	Y	Y	N	Y	Y	Y	Y	Y	N	N	N	N	N	Y	Y	Y	Y	Y	N	Y	N	N	N	Y	N	N	Y	Y	Y	N	Y	Y	7					7	1	1	7	0	Y	Y
10.1007:s11557-012-0885-z	Mycological Progress	2013	N	N	N	Y	N	N	N	Y	Y	N	Y	N	N	N	N	Y	Y	Y	Y	Y	Y	N	N	N	N	N	Y	N	Y	Y	Y	Y	N	Y	Y	9					2	2	2	6	0	Y	N
10.1007:s11557-012-0817-y	Mycological Progress	2013	N	Y	N	Y	N	Y	Y	Y	Y	N	Y	N	N	N	N	N	N	Y	Y	N	Y	Y	Y	N	Y	N	Y	N	Y	N	Y	Y	Y	Y	Y	4					4	1	1	9	0	N	Y
10.1007:s11557-012-0847-5	Mycological Progress	2013	N	Y	N	Y	Y	Y	Y	Y	Y	N	Y	N	N	Y	N	N	Y	Y	Y	Y	N	N	N	N	N	N	N	N	N	Y	Y	Y	N	Y	N	8	3	Y		27	4	2	2	10	0	N
10.1007:s11557-013-0915-5	Mycological Progress	2014	N	N	Y	Y	Y	Y	Y	Y	Y	Y	Y	N	N	N	N	N	Y	Y	Y	Y	Y	N	N	N	N	N	Y	N	N	Y	Y	N	N	Y	Y	4		N	11		3	2	2	9	0	N	N
10.1007:s11557-013-0935-1	Mycological Progress	2014	Y	N	N	Y	Y	Y	Y	N	N	N	Y	N	N	Y	N	Y	N	Y	Y	Y	Y	Y	Y	N	N	N	Y	Y	Y	N	Y	Y	N	Y	N	2		Y	25		2	2	2	13	0	N	Y
10.1007:s11557-013-0945-z	Mycological Progress	2014	N	N	N	Y	Y	Y	Y	Y	Y	N	Y	N	N	N	N	N	N	Y	Y	Y	N	N	Y	N	N	N	Y	N	N	Y	Y	Y	N	Y	Y	2	2	N			1	1	1	14	0	N	Y
10.1007:s11557-013-0932-4	Mycological Progress	2014	N	N	N	Y	Y	Y	Y	N	Y	Y	Y	N	Y	Y	N	N	Y	Y	Y	Y	Y	N	N	N	N	N	Y	Y	Y	N	Y	Y	N	Y	Y	5					4	4	2	12	0	N	N
10.1007:s11557-013-0926-2	Mycological Progress	2014	N	N	N	Y	Y	Y	Y	N	Y	Y	N	N	N	Y	Y	N	Y	Y	Y	Y	Y	Y	N	N	N	N	Y	N	Y	N	Y	Y	N	Y	Y	3	0	Y			3	2	1	8	0	N	N
10.1007:s11557-014-0967-1	Mycological Progress	2014	N	N	N	Y	N	N	Y	Y	Y	N	N	N	N	N	N	Y	N	Y	Y	Y	N	N	Y	N	N	N	Y	Y	N	Y	Y	Y	N	Y	N	2	0	Y	10		2	1	1	8	1	Y	N
10.1007:s11557-013-0912-8	Mycological Progress	2014	N	N	N	Y	Y	N	N	N	N	N	Y	N	N	N	N	N	N	Y	Y	Y	N	Y	N	N	N	N	Y	Y	Y	Y	Y	Y	N	Y	Y	5	2	N			3	2	2	7	0	N	Y
10.1007:s11557-013-0898-2	Mycological Progress	2014	N	N	N	Y	Y	N	N	Y	Y	N	N	N	N	Y	N	N	N	Y	Y	Y	N	N	N	N	N	N	Y	N	N	Y	Y	Y	N	Y	Y	4					1	1	1	11	0	Y	N
10.1007:s11557-014-0975-1	Mycological Progress	2014	Y	N	N	Y	Y	N	Y	Y	Y	Y	Y	N	Y	Y	Y	N	Y	Y	Y	Y	Y	N	N	N	N	N	Y	N	Y	N	Y	Y	N	Y	Y	4	1	N	28		3	2	1	6	0	N	Y
10.1007:s11557-013-0894-6	Mycological Progress	2014	N	N	N	Y	N	Y	N	Y	N	N	Y	N	N	N	Y	N	N	N	N	Y	N	N	N	N	N	N	N	N	Y	N	N	Y	Y	Y	Y	2	0	Y			2	1	1	5	0	N
10.1007:s11557-014-0991-1	Mycological Progress	2014	N	Y	N	Y	Y	N	Y	Y	Y	N	Y	N	N	N	N	Y	Y	Y	Y	Y	N	N	Y	N	N	N	Y	N	N	Y	Y	Y	N	Y	Y	9		Y	8		4	2	1	8	0	Y	N
10.1007:s11557-013-0917-3	Mycological Progress	2014	N	N	N	Y	Y	Y	Y	Y	Y	N	Y	N	N	N	Y	N	N	N	Y	Y	Y	Y	N	N	N	N	N	Y	Y	Y	N	N	N	Y	N	2	0	Y			1	1	1	11	0	N
10.1007:s11557-013-0914-6	Mycological Progress	2014	N	N	N	Y	Y	Y	Y	Y	Y	Y	Y	N	N	N	Y	N	Y	Y	Y	Y	Y	Y	Y	N	N	N	Y	Y	Y	Y	Y	Y	N	Y	Y	2	1	N			2	1	1	12	0	N	Y
10.1007:s11557-014-0985-z	Mycological Progress	2014	Y	N	N	Y	Y	N	Y	Y	Y	Y	Y	Y	N	Y	N	N	Y	Y	Y	Y	N	Y	Y	N	N	N	Y	N	N	Y	Y	N	N	Y	Y	5	1	Y			3	2	1	11	0	N
10.1007:s11557-013-0910-x	Mycological Progress	2014	N	Y	N	Y	Y	N	Y	Y	Y	Y	Y	N	N	N	N	Y	N	Y	Y	N	N	N	Y	N	N	N	N	N	Y	Y	y	Y	Y	Y	N	4	0	Y	9		3	2	2	20	0	N
10.1007:s11557-013-0943-1	Mycological Progress	2014	N	N	N	Y	Y	N	Y	Y	N	Y	Y	N	N	N	Y	Y	N	Y	Y	Y	Y	N	Y	N	N	N	Y	N	Y	N	Y	Y	Y	Y	Y	5	2	N			4	3	2	15	0	N	Y
10.1007:s11557-013-0905-7	Mycological Progress	2014	N	Y	N	Y	Y	N	Y	Y	N	N	Y	Y	N	Y	Y	N	Y	Y	Y	Y	Y	Y	Y	Y	N	N	Y	N	Y	N	Y	Y	N	Y	Y	8		Y	23		7	4	3	9	0	N	Y
10.1007:s11557-014-0964-4	Mycological Progress	2014	N	N	N	Y	Y	Y	Y	N	N	Y	Y	N	N	N	N	Y	N	Y	Y	Y	N	N	N	N	N	N	Y	N	Y	N	Y	Y	N	Y	Y	2					1	1	1	7	0	N	Y
10.1007:s11557-013-0924-4	Mycological Progress	2014	N	Y	N	Y	Y	N	Y	Y	Y	Y	Y	N	N	Y	N	N	N	Y	Y	Y	Y	N	Y	N	N	N	Y	N	Y	Y	Y	Y	N	Y	N	8		N		32	11	4	3	11	1	Y	N
10.1007:s11557-013-0937-z	Mycological Progress	2014	N	N	Y	Y	Y	N	N	Y	N	N	Y	N	N	N	N	N	N	N	N	Y	Y	N	Y	N	N	N	N	N	N	Y	N	Y	Y	Y	N	5					2	2	2	6	0	N
10.1007:s11557-013-0890-x	Mycological Progress	2014	N	Y	N	Y	Y	N	Y	Y	N	N	Y	N	N	N	Y	Y	N	Y	Y	Y	N	N	Y	N	Y	N	Y	Y	Y	N	Y	Y	N	Y	Y	5					4	1	1	9	0	N	N
10.1007:s11557-013-0889-3	Mycological Progress	2014	Y	N	N	Y	N	N	Y	Y	Y	N	Y	N	N	Y	N	N	Y	Y	Y	Y	Y	N	Y	N	N	N	Y	Y	N	Y	Y	Y	N	Y	Y	7					2	1	1	11	0	N
10.1007:s11557-014-0994-y	Mycological Progress	2014	N	N	N	N	Y	Y	N	Y	Y	N	Y	N	N	N	N	N	N	Y	Y	Y	N	N	N	N	N	N	Y	N	N	Y	Y	N	N	Y	Y	7		Y			4	1	1	5	0	N	Y
10.1007:s11557-013-0903-9	Mycological Progress	2014	N	N	N	Y	N	N	N	Y	Y	N	Y	N	N	N	Y	Y	Y	Y	Y	Y	Y	N	Y	N	N	N	N	N	Y	Y	Y	Y	Y	Y	N	6	3	N	9		2	2	2	8	0	N
10.1007:s11557-013-0939-x	Mycological Progress	2014	Y	Y	N	Y	Y	N	Y	N	N	N	N	N	N	N	N	N	Y	Y	Y	Y	N	Y	Y	Y	N	N	Y	N	Y	N	Y	Y	N	Y	Y	4		Y			3	1	1	7	2	N	Y
10.1007:s11557-013-0929-z	Mycological Progress	2014	N	N	N	N	Y	N	N	Y	Y	Y	Y	N	N	N	N	N	N	Y	Y	Y	N	N	Y	N	N	N	Y	N	N	Y	Y	Y	N	Y	Y	6		Y			4	2	1	6	0	Y	N
10.1007:s11557-013-0940-4	Mycological Progress	2014	N	N	N	Y	Y	N	Y	Y	N	Y	Y	N	N	N	N	Y	Y	Y	Y	Y	Y	N	Y	N	N	N	Y	N	Y	N	Y	Y	Y	Y	Y	2	1	N			1	1	1	11	0	N	Y
10.1007:s11557-013-0901-y	Mycological Progress	2014	N	N	N	N	Y	N	Y	N	Y	N	Y	N	N	N	N	N	N	Y	Y	Y	Y	Y	Y	Y	N	N	Y	N	N	Y	Y	Y	N	Y	N	7		Y			5	1	1	11	0	N
10.1007:s11557-013-0920-8	Mycological Progress	2014	N	N	Y	Y	N	Y	Y	Y	N	N	Y	N	N	N	N	Y	Y	Y	Y	N	Y	N	N	N	N	N	Y	N	N	Y	Y	Y	N	Y	N	8	3	Y			3	2	2	10	2	Y	N
10.1007:s11557-013-0947-x	Mycological Progress	2014	N	N	N	Y	Y	N	Y	Y	N	N	Y	N	N	N	Y	N	Y	Y	Y	Y	N	Y	N	N	N	N	Y	N	Y	Y	Y	Y	N	Y	Y	5	0	Y		23	4	2	1	7	0	N	Y
10.1007:s11557-013-0908-4	Mycological Progress	2014	N	N	N	Y	Y	N	Y	N	N	N	Y	N	N	N	N	N	N	Y	Y	Y	N	Y	Y	N	N	N	Y	Y	N	Y	Y	Y	N	Y	N	3					1	1	1	6	0	N	Y
10.1007:s11557-014-0970-6	Mycological Progress	2014	N	N	N	Y	Y	Y	Y	Y	Y	Y	Y	N	N	N	Y	Y	Y	Y	Y	Y	Y	N	N	N	N	N	Y	N	Y	N	Y	N	Y	Y	Y	5	1	Y	15		3	2	2	13	0	N	N
10.1007:s11557-014-0974-2	Mycological Progress	2014	N	N	N	Y	Y	N	Y	Y	Y	N	Y	N	N	N	N	N	Y	Y	Y	Y	Y	Y	Y	N	N	N	Y	N	Y	N	Y	Y	N	Y	Y	3					1	1	1	6	0	N	N
10.1007:s11557-013-0913-7	Mycological Progress	2014	N	Y	Y	Y	Y	N	N	Y	Y	Y	Y	N	N	N	N	N	N	Y	Y	Y	Y	N	Y	N	N	N	Y	N	N	Y	Y	Y	N	Y	Y	4	1	N			4	2	2	5	0	N	N
10.1007:s11557-013-0896-4	Mycological Progress	2014	Y	N	N	Y	Y	N	Y	Y	N	N	Y	Y	N	Y	N	N	N	Y	Y	Y	Y	Y	N	Y	N	N	Y	N	Y	Y	Y	Y	N	Y	Y	4	0	Y	23	24	2	1	1	15	0	N	Y
10.1007:s11557-013-0944-0	Mycological Progress	2014	N	N	N	Y	N	N	Y	Y	Y	N	Y	N	N	N	N	Y	N	Y	Y	Y	N	N	Y	N	N	N	N	N	N	Y	Y	Y	N	Y	Y	4	0	Y	10	35	3	2	1	8	0	N
10.1007:s11557-013-0930-6	Mycological Progress	2014	N	N	N	Y	Y	N	Y	Y	Y	Y	Y	N	N	N	Y	N	Y	Y	Y	Y	N	Y	N	N	N	N	Y	Y	Y	N	N	N	N	Y	Y	1	0	Y	27		1	1	1	9	0	N	Y
10.1007:s11557-013-0950-2	Mycological Progress	2014	N	N	N	Y	Y	N	Y	Y	N	N	Y	Y	N	Y	Y	N	Y	Y	Y	Y	N	N	N	N	N	N	Y	N	Y	Y	Y	Y	N	Y	Y	3	0	Y	23	24	1	1	1	8	0	N	Y
10.1007:s11557-014-0960-8	Mycological Progress	2014	N	N	Y	Y	Y	N	Y	N	Y	N	Y	N	N	N	N	Y	N	Y	Y	Y	Y	N	Y	N	N	N	Y	N	Y	N	Y	Y	N	Y	Y	5		Y	9		3	1	1	10	0	N	Y
10.1007:s11557-014-1012-0	Mycological Progress	2014	N	Y	N	Y	N	Y	Y	Y	Y	Y	Y	N	N	N	N	N	Y	Y	Y	Y	Y	N	Y	N	N	N	Y	N	N	Y	Y	Y	N	Y	N	6	1	N	26	27	5	4	3	10	0	Y	N
10.1007:s11557-013-0904-8	Mycological Progress	2014	N	Y	N	Y	Y	N	Y	Y	Y	N	N	N	N	N	N	N	N	Y	Y	Y	N	N	N	N	N	N	Y	N	N	Y	Y	Y	Y	Y	N	5					3	1	1	6	0	Y	N
10.1007:s11557-014-0965-3	Mycological Progress	2014	N	N	N	Y	Y	N	Y	Y	Y	Y	Y	N	N	N	Y	Y	Y	Y	Y	N	Y	Y	Y	N	N	Y	Y	N	N	Y	Y	Y	N	Y	N	7	3	N		18	5	3	3	13	2	Y	N
10.1007:s11557-014-1011-1	Mycological Progress	2014	N	N	N	Y	Y	N	Y	Y	N	N	Y	N	N	N	Y	N	N	Y	Y	Y	N	N	Y	N	N	N	Y	Y	Y	N	Y	Y	N	Y	Y	5			13		3	1	1	10	0	N	N
10.1007:s11557-014-0959-1	Mycological Progress	2014	N	N	N	Y	N	N	N	Y	Y	N	Y	N	N	N	N	Y	N	Y	Y	Y	N	N	Y	Y	N	N	Y	N	N	Y	Y	Y	N	Y	N	4					4	1	1	11	1	Y	N
10.1007:s11557-013-0907-5	Mycological Progress	2014	N	N	N	Y	Y	N	Y	Y	Y	Y	Y	N	N	N	N	Y	Y	Y	Y	N	Y	N	Y	Y	N	N	Y	N	N	Y	Y	Y	N	Y	N	5	2	Y		41	3	2	1	22	2	N
10.1007:s11557-014-0977-z	Mycological Progress	2014	N	N	N	Y	N	N	Y	Y	Y	N	Y	N	N	N	N	Y	Y	Y	Y	Y	Y	N	N	N	N	N	Y	Y	N	Y	Y	Y	N	Y	Y	3		Y	31	30	2	1	1	7	0	N	Y
10.1007:s11557-013-0921-7	Mycological Progress	2014	Y	N	N	Y	Y	N	Y	Y	Y	Y	N	N	N	N	Y	N	Y	Y	Y	Y	N	N	N	N	N	N	Y	N	Y	N	Y	Y	N	Y	Y	1					1	1	1	12	0	N	Y
10.1007:s11557-012-0881-3	Mycological Progress	2014	N	N	N	Y	Y	N	Y	Y	N	N	N	N	N	N	N	N	N	Y	Y	Y	Y	N	Y	N	N	N	Y	N	Y	Y	Y	N	Y	Y	Y	2	1	N	17		2	2	2	11	0	N	Y
10.1007:s11557-014-0997-8	Mycological Progress	2014	N	N	N	Y	N	N	Y	Y	Y	Y	Y	N	N	N	N	N	Y	Y	Y	Y	Y	N	N	N	N	N	N	N	Y	Y	Y	Y	N	Y	Y	4	0	Y			2	2	2	8	0	N	N
10.1007:s11557-014-0999-6	Mycological Progress	2014	N	Y	N	Y	Y	N	Y	Y	Y	N	N	N	N	Y	N	N	N	Y	Y	Y	N	N	Y	N	N	N	N	N	Y	Y	Y	Y	N	Y	N	7					5	3	2	7	0	Y	N
10.1007:s11557-013-0906-6	Mycological Progress	2014	Y	Y	N	Y	Y	N	Y	Y	N	N	N	N	N	N	Y	Y	N	Y	Y	Y	Y	N	Y	N	N	N	Y	N	Y	N	Y	Y	N	Y	Y	4					2	1	1	7	0	N	Y
10.1007:s11557-013-0949-8	Mycological Progress	2014	N	Y	N	Y	Y	N	N	Y	Y	N	Y	N	N	N	Y	Y	Y	Y	Y	Y	Y	N	N	N	N	N	Y	N	N	Y	Y	Y	Y	Y	Y	1	1	N			1	1	1	11	0	N
10.1007:s11557-014-0966-2	Mycological Progress	2014	N	N	N	Y	Y	N	Y	Y	N	N	N	N	N	N	Y	Y	N	Y	Y	Y	Y	N	Y	N	N	N	Y	N	Y	N	Y	Y	Y	Y	Y	3					2	2	2	7	0	N	Y
10.1007:s11557-013-0955-x	Mycological Progress	2014	N	Y	N	N	Y	N	Y	Y	N	N	Y	N	N	Y	Y	N	N	Y	Y	Y	N	N	Y	N	N	N	N	N	Y	Y	Y	Y	Y	Y	N	6		N			1	1	1	14	0	N
10.1007:s11557-014-0998-7	Mycological Progress	2014	Y	Y	N	Y	Y	N	Y	Y	Y	Y	Y	N	N	N	Y	N	N	Y	Y	Y	Y	Y	Y	N	N	N	Y	Y	Y	N	Y	Y	N	Y	N	5	1	Y			2	2	2	13	0	N	Y
10.1007:s11557-013-0922-6	Mycological Progress	2014	N	N	N	Y	Y	N	Y	Y	Y	N	Y	N	N	N	Y	N	N	N	N	Y	Y	N	N	N	N	N	N	N	N	N	N	N	Y	Y	Y	2	0	Y			2	1	1	7	0	N
10.1007:s11557-014-0993-z	Mycological Progress	2014	N	Y	N	Y	N	Y	Y	Y	Y	N	Y	N	N	N	N	N	N	Y	Y	Y	Y	N	Y	N	N	N	Y	N	N	Y	Y	Y	N	Y	Y	5	4	Y	10		3	1	1	11	0	N
10.1007:s11557-013-0919-1	Mycological Progress	2014	N	Y	N	Y	Y	N	Y	Y	Y	Y	Y	Y	N	Y	Y	N	Y	Y	Y	Y	Y	Y	N	N	N	N	Y	N	Y	N	Y	Y	N	Y	Y	6					4	3	2	10	0	N	Y
10.1007:s11557-014-0981-3	Mycological Progress	2014	N	Y	N	N	Y	N	Y	Y	Y	N	Y	N	N	N	N	N	Y	Y	Y	Y	Y	N	N	Y	N	N	Y	N	N	Y	Y	Y	N	Y	N	5	2	Y	14	31	3	1	1	6	0	N
10.1007:s11557-012-0887-x	Mycological Progress	2014	N	N	N	Y	Y	N	Y	Y	Y	N	Y	N	N	N	Y	N	N	Y	Y	Y	Y	Y	Y	N	N	N	Y	N	N	Y	Y	Y	N	Y	N	3		Y			3	1	1	7	0	N
10.1007:s11557-013-0941-3	Mycological Progress	2014	N	Y	N	Y	Y	Y	Y	Y	Y	N	Y	N	N	N	N	Y	Y	Y	Y	Y	Y	Y	Y	Y	N	N	Y	Y	N	Y	Y	Y	N	Y	N	5	2	Y	12		4	1	1	13	0	Y	N
10.1007:s11557-014-0980-4	Mycological Progress	2014	N	N	N	N	Y	N	Y	Y	Y	N	Y	N	N	N	N	N	N	Y	Y	N	N	N	Y	N	N	N	Y	N	Y	Y	Y	Y	N	Y	Y	2	1	Y			1	1	1	7	0	Y	Y
10.1007:s11557-014-0979-x	Mycological Progress	2014	N	N	Y	Y	Y	Y	Y	Y	N	N	Y	N	N	N	Y	N	Y	N	Y	Y	N	N	N	N	N	N	Y	N	Y	N	N	Y	N	Y	Y	5					2	2	2	8	0	N	Y
10.1007:s11557-013-0888-4	Mycological Progress	2014	Y	N	Y	Y	Y	N	Y	Y	Y	N	N	N	N	N	Y	Y	N	Y	Y	Y	N	N	Y	N	N	N	Y	N	Y	N	Y	Y	N	Y	Y	7					2	1	1	11	0	N	N
10.1007:s11557-013-0958-7	Mycological Progress	2014	Y	Y	N	Y	Y	N	Y	Y	Y	Y	Y	N	N	N	N	N	N	N	N	Y	Y	N	Y	N	N	N	N	N	N	Y	N	N	Y	Y	Y	4		Y			3	2	2	6	0	N
10.1007:s11557-014-1008-9	Mycological Progress	2014	N	N	N	Y	Y	N	Y	Y	N	N	Y	N	N	N	Y	N	Y	Y	Y	Y	N	N	N	N	N	N	Y	N	Y	N	Y	Y	N	Y	Y	2					2	1	1	7	0	N	Y
10.1007:s11557-014-1004-0	Mycological Progress	2014	Y	N	N	N	Y	Y	Y	Y	Y	Y	N	N	N	N	N	N	N	Y	Y	Y	N	N	Y	N	N	N	Y	Y	N	Y	Y	Y	N	Y	N	11					6	2	2	7	0	N	Y
10.1007:s11557-013-0918-2	Mycological Progress	2014	N	N	N	Y	N	Y	N	Y	Y	N	N	N	N	N	Y	N	N	Y	Y	N	N	N	N	N	N	N	Y	N	Y	Y	Y	Y	N	Y	Y	4	0	Y			2	1	1	8	0	N	Y
10.1007:s11557-014-0976-0	Mycological Progress	2014	N	N	N	Y	Y	N	Y	Y	N	Y	Y	N	N	N	Y	Y	N	Y	Y	Y	N	N	Y	N	N	N	Y	N	Y	N	Y	Y	N	Y	Y	3					1	1	1	10	0	N	Y
10.1007:s11557-013-0948-9	Mycological Progress	2014	N	N	N	Y	Y	N	Y	N	Y	N	Y	N	N	Y	N	N	N	Y	Y	Y	Y	N	Y	N	N	N	Y	N	Y	N	Y	N	N	Y	N	3		N			2	1	1	13	0	Y	N
10.1007:s11557-013-0946-y	Mycological Progress	2014	N	N	N	Y	Y	N	Y	Y	Y	Y	Y	N	N	N	Y	N	N	Y	Y	Y	N	N	N	N	N	N	Y	N	Y	N	Y	Y	N	Y	Y	4			11	13	2	1	1	9	0	N	Y
10.1007:s11557-015-1091-6	Mycological Progress	2015	N	N	N	Y	Y	Y	Y	Y	N	N	Y	N	N	N	Y	N	N	Y	Y	Y	Y	N	Y	Y	N	N	Y	Y	N	Y	Y	Y	N	Y	Y	6		Y			5	2	1	11	0	N	Y
10.1007:s11557-015-1080-9	Mycological Progress	2015	N	N	N	Y	Y	N	Y	Y	Y	N	Y	N	N	N	Y	Y	N	Y	Y	Y	N	N	N	N	N	N	Y	N	Y	N	Y	N	N	Y	Y	3	0	Y	17		3	2	2	9	0	N	Y
10.1007:s11557-015-1104-5	Mycological Progress	2015	N	N	N	Y	Y	Y	Y	Y	Y	Y	N	N	N	Y	N	Y	N	Y	Y	Y	Y	N	Y	N	N	N	Y	N	N	Y	Y	Y	N	Y	Y	5		Y	7		4	2	1	8	0	N	Y
10.1007:s11557-015-1022-6	Mycological Progress	2015	N	N	N	Y	N	N	Y	N	N	N	Y	N	N	N	Y	N	N	Y	Y	Y	Y	N	Y	N	N	N	Y	N	Y	Y	Y	Y	N	Y	Y	7		Y			3	2	2	7	0	N
10.1007:s11557-015-1029-z	Mycological Progress	2015	N	N	N	Y	Y	N	N	Y	Y	N	N	N	N	N	N	N	N	Y	Y	Y	N	N	Y	N	N	N	N	Y	N	Y	Y	Y	N	Y	N	7					2	1	1	8	0	N
10.1007:s11557-015-1124-1	Mycological Progress	2015	N	N	N	Y	Y	N	Y	Y	Y	Y	N	N	N	N	N	N	Y	Y	Y	Y	Y	Y	Y	N	N	N	Y	N	Y	N	Y	Y	Y	Y	Y	4	1	Y			3	2	2	8	0	N	Y
10.1007:s11557-015-1114-3	Mycological Progress	2015	N	N	N	Y	Y	Y	Y	Y	Y	Y	Y	N	N	N	N	Y	Y	Y	Y	Y	Y	N	Y	N	N	N	Y	Y	N	Y	Y	Y	N	Y	Y	3	0	Y	27	19	3	3	2	15	0	N	Y
10.1007:s11557-015-1142-z	Mycological Progress	2015	N	N	N	Y	Y	N	Y	Y	N	N	Y	N	N	N	Y	N	N	Y	Y	Y	N	Y	N	N	N	N	Y	N	Y	N	Y	Y	N	Y	Y	5		Y			2	1	1	7	0	N	Y
10.1007:s11557-015-1121-4	Mycological Progress	2015	N	N	N	Y	Y	Y	Y	Y	N	N	Y	N	N	N	Y	N	N	Y	Y	Y	Y	N	Y	N	N	N	Y	Y	N	Y	Y	Y	N	Y	Y	6		Y			5	2	1	13	0	N	Y
10.1007:s11557-015-1026-2	Mycological Progress	2015	N	N	N	Y	Y	N	N	Y	Y	N	N	N	N	N	N	N	N	N	N	Y	Y	Y	N	N	N	N	N	N	N	Y	N	N	N	Y	N	3	0	Y	46		2	2	2	5	0	N
10.1007:s11557-015-1054-y	Mycological Progress	2015	Y	N	N	Y	Y	Y	Y	Y	Y	N	Y	N	N	Y	Y	Y	N	Y	Y	Y	N	N	Y	N	N	N	Y	Y	Y	N	Y	N	N	Y	Y	4		Y			2	1	1	14	0	N	Y
10.1007:s11557-015-1110-7	Mycological Progress	2015	N	N	N	Y	Y	Y	Y	Y	Y	N	Y	N	N	Y	N	N	Y	Y	Y	N	N	N	Y	N	N	N	Y	N	Y	Y	Y	Y	N	Y	Y	4		Y	10	35	4	3	2	8	0	N	N
10.1007:s11557-015-1034-2	Mycological Progress	2015	Y	N	Y	Y	Y	N	Y	Y	Y	Y	Y	N	N	N	Y	N	N	Y	Y	Y	Y	Y	N	N	N	Y	Y	N	Y	Y	Y	Y	Y	Y	Y	2	0	Y	9	20	1	1	1	11	0	N
10.1007:s11557-015-1058-7	Mycological Progress	2015	Y	N	N	Y	Y	N	Y	Y	Y	N	Y	N	N	N	N	Y	Y	Y	Y	Y	N	N	N	N	N	N	Y	N	Y	Y	Y	Y	N	Y	Y	3		Y	13		2	1	1	9	0	N	N
10.1007:s11557-015-1051-1	Mycological Progress	2015	N	N	N	Y	Y	N	Y	Y	N	Y	Y	N	N	N	Y	N	Y	Y	Y	Y	Y	N	N	N	N	N	Y	N	N	Y	Y	N	N	Y	Y	8	0	Y		18	8	4	1	8	0	N	Y
10.1007:s11557-015-1122-3	Mycological Progress	2015	N	N	N	Y	Y	N	Y	Y	Y	Y	Y	Y	N	Y	Y	N	Y	Y	Y	Y	Y	Y	N	N	N	N	Y	N	N	Y	Y	N	N	Y	Y	6	2	Y		20	3	3	2	12	0	N
10.1007:s11557-015-1116-1	Mycological Progress	2015	Y	N	N	Y	Y	Y	Y	N	N	Y	Y	N	N	N	N	Y	N	Y	Y	Y	N	N	Y	N	N	N	Y	N	Y	N	Y	Y	N	Y	Y	1			12		1	1	1	8	0	N	Y
10.1007:s11557-015-1053-z	Mycological Progress	2015	N	N	N	Y	Y	N	N	Y	N	N	Y	N	N	N	N	Y	Y	Y	Y	Y	Y	N	N	N	N	N	Y	N	Y	N	Y	Y	N	Y	Y	6					4	1	1	4	0	N	Y
10.1007:s11557-015-1057-8	Mycological Progress	2015	N	N	Y	N	Y	N	Y	N	Y	Y	Y	N	N	N	N	Y	Y	Y	Y	Y	Y	N	N	Y	N	N	Y	Y	N	Y	Y	Y	N	Y	N	4				19	4	3	2	8	0	N	Y
10.1007:s11557-015-1059-6	Mycological Progress	2015	N	Y	N	Y	Y	N	Y	Y	Y	Y	Y	N	N	Y	N	N	Y	Y	Y	Y	Y	N	N	N	Y	N	Y	N	N	Y	Y	Y	N	Y	N	2	1	Y			3	2	1	7	0	N
10.1007:s11557-015-1070-y	Mycological Progress	2015	N	N	N	Y	Y	N	N	Y	Y	N	Y	N	N	N	N	Y	N	Y	Y	Y	N	N	Y	Y	N	N	Y	N	N	Y	Y	Y	N	Y	Y	5					2	2	2	8	0	Y	Y
10.1007:s11557-015-1056-9	Mycological Progress	2015	N	N	N	Y	N	Y	N	N	Y	N	N	N	N	N	Y	N	N	N	Y	N	N	N	N	N	N	N	Y	N	Y	Y	Y	Y	N	Y	Y	4					3	1	1	6	0	N	Y
10.1007:s11557-014-1018-7	Mycological Progress	2015	Y	N	Y	Y	Y	N	Y	Y	Y	Y	Y	N	N	N	Y	N	N	N	Y	Y	Y	N	N	N	Y	N	Y	Y	N	Y	N	Y	N	Y	Y	3	1	Y			3	2	1	7	0	N
10.1007:s11557-015-1075-6	Mycological Progress	2015	N	N	N	Y	N	N	N	Y	N	N	Y	N	N	N	N	N	N	Y	Y	N	Y	Y	N	N	N	N	Y	N	N	Y	Y	Y	N	Y	Y	3					3	2	1	11	0	N
10.1007:s11557-015-1055-x	Mycological Progress	2015	N	N	N	Y	Y	N	Y	Y	N	N	Y	N	Y	N	N	N	N	Y	Y	Y	Y	Y	Y	N	N	N	Y	N	Y	N	Y	Y	N	Y	Y	7		Y			3	1	1	11	0	N	N
10.1007:s11557-015-1046-y	Mycological Progress	2015	N	N	N	Y	Y	N	N	Y	Y	N	Y	N	N	N	N	N	N	Y	Y	Y	N	N	Y	N	N	N	Y	N	N	Y	Y	N	N	Y	N	5					1	1	1	4	0	Y	N
10.1007:s11557-015-1039-x	Mycological Progress	2015	Y	Y	Y	Y	Y	N	Y	Y	Y	Y	Y	N	N	N	Y	Y	N	Y	Y	Y	N	N	N	N	N	Y	Y	N	N	Y	Y	N	N	Y	N	3	0	Y			3	3	1	15	0	N	Y
10.1007:s11557-015-1071-x	Mycological Progress	2015	N	Y	Y	Y	Y	N	N	Y	Y	N	Y	N	N	N	N	N	Y	Y	Y	Y	Y	N	Y	N	N	N	N	N	Y	Y	N	Y	Y	Y	N	7					2	2	2	5	0	N
10.1007:s11557-015-1138-8	Mycological Progress	2015	N	N	N	Y	Y	N	Y	Y	N	N	Y	N	N	N	N	N	N	N	N	Y	Y	N	N	N	N	N	Y	Y	N	Y	N	N	N	Y	Y	1	0	Y	42		1	1	1	4	0	N	N
10.1007:s11557-015-1111-6	Mycological Progress	2015	N	N	N	Y	Y	N	Y	Y	Y	Y	Y	N	N	N	Y	Y	Y	Y	Y	N	Y	Y	Y	N	N	N	Y	N	N	Y	Y	Y	N	Y	Y	5			7		5	1	1	17	0	N	Y
10.1007:s11557-015-1038-y	Mycological Progress	2015	N	N	Y	Y	N	N	Y	Y	Y	Y	Y	N	N	N	Y	N	Y	Y	Y	Y	Y	N	N	N	N	N	Y	N	Y	Y	Y	Y	N	Y	Y	3	0	Y			3	3	1	13	0	Y	N
10.1007:s11557-015-1067-6	Mycological Progress	2015	N	Y	N	Y	N	N	Y	N	Y	N	Y	N	N	N	N	Y	Y	Y	Y	Y	Y	Y	Y	N	N	N	N	Y	Y	Y	Y	N	Y	Y	N	5	2	N	9		5	4	3	7	0	N
10.1007:s11557-015-1131-2	Mycological Progress	2015	Y	N	N	Y	Y	N	Y	Y	N	Y	Y	N	Y	Y	Y	N	Y	Y	Y	Y	Y	Y	N	N	N	N	Y	N	Y	N	Y	Y	N	Y	Y	4	1	Y			2	1	1	9	0	N	Y
10.1007:s11557-014-1017-8	Mycological Progress	2015	N	N	N	Y	N	N	Y	Y	Y	N	Y	N	N	N	N	N	N	Y	Y	Y	Y	N	Y	Y	N	N	Y	Y	N	Y	Y	Y	N	Y	Y	3					3	1	1	12	0	Y	Y
10.1007:s11557-015-1043-1	Mycological Progress	2015	N	N	N	Y	Y	Y	Y	Y	Y	N	Y	N	N	N	N	N	N	Y	Y	Y	Y	Y	N	N	N	N	Y	Y	N	Y	Y	Y	N	Y	Y	5	0	Y		29	5	3	3	12	1	N	Y
10.1007:s11557-015-1133-0	Mycological Progress	2015	N	N	N	Y	Y	Y	Y	Y	Y	Y	Y	N	N	N	N	N	N	Y	Y	N	Y	Y	N	N	N	N	Y	N	Y	Y	Y	Y	N	Y	Y	3	0	Y		28	2	2	1	11	0	N	Y
10.1007:s11557-015-1078-3	Mycological Progress	2015	N	N	N	N	Y	N	Y	Y	N	N	Y	N	N	N	N	Y	N	Y	Y	Y	Y	Y	Y	N	N	N	Y	N	Y	N	Y	Y	N	Y	Y	4					2	1	1	6	0	N
10.1007:s11557-015-1126-z	Mycological Progress	2015	N	N	N	Y	Y	N	Y	Y	N	Y	Y	N	Y	N	N	Y	N	Y	Y	Y	Y	Y	N	N	N	N	Y	N	Y	Y	Y	Y	Y	Y	Y	5	1	N			1	1	1	7	0	N	Y
10.1007:s11557-015-1042-2	Mycological Progress	2015	Y	N	Y	Y	Y	N	Y	Y	Y	Y	Y	Y	N	Y	N	Y	Y	Y	Y	Y	N	Y	N	N	N	N	Y	N	N	Y	Y	Y	N	Y	Y	3	1	Y			1	1	1	11	0	N
10.1007:s11557-015-1036-0	Mycological Progress	2015	N	N	N	Y	Y	Y	Y	Y	N	Y	Y	N	N	N	Y	Y	Y	Y	Y	Y	Y	N	N	N	N	N	Y	Y	Y	Y	Y	Y	N	Y	Y	4	0	Y		11	3	2	1	12	0	N	Y
10.1007:s11557-015-1107-2	Mycological Progress	2015	Y	Y	N	Y	N	Y	Y	N	Y	Y	Y	N	N	Y	N	Y	Y	Y	Y	Y	Y	Y	N	N	N	N	Y	Y	N	Y	Y	Y	N	Y	Y	3		Y			1	1	1	12	0	N	Y
10.1007:s11557-015-1040-4	Mycological Progress	2015	Y	N	Y	Y	Y	Y	Y	Y	Y	Y	N	N	Y	N	Y	Y	Y	Y	Y	Y	Y	N	N	N	N	N	Y	N	Y	N	Y	Y	Y	Y	Y	3	0	Y	19		3	3	1	12	0	N	Y
10.1007:s11557-015-1064-9	Mycological Progress	2015	Y	N	N	Y	Y	N	Y	Y	N	Y	Y	N	N	N	Y	Y	Y	Y	Y	N	Y	N	N	N	N	N	Y	N	N	Y	Y	Y	N	Y	Y	3	0	Y	12	11	3	3	1	8	0	N	N
10.1007:s11557-015-1106-3	Mycological Progress	2015	N	N	Y	Y	N	N	Y	Y	Y	Y	Y	N	N	Y	Y	Y	N	Y	Y	Y	Y	N	Y	Y	N	Y	N	N	N	Y	Y	Y	N	Y	N	6					3	2	2	11	1	N
10.1007:s11557-015-1129-9	Mycological Progress	2015	N	N	N	Y	Y	N	Y	Y	Y	N	N	N	N	N	N	Y	N	Y	Y	Y	N	Y	Y	N	N	N	Y	N	N	Y	Y	Y	N	Y	N	4		N	7	30	2	2	2	12	1	Y	N
10.1007:s11557-015-1140-1	Mycological Progress	2015	N	Y	N	Y	Y	N	Y	Y	Y	Y	Y	N	N	N	Y	N	N	Y	Y	Y	Y	N	N	N	N	N	Y	Y	N	Y	Y	Y	N	Y	Y	4			27		2	2	1	9	0	N	Y
10.1007:s11557-015-1118-z	Mycological Progress	2015	N	Y	Y	Y	Y	Y	Y	Y	N	N	N	N	N	N	Y	Y	N	Y	Y	Y	N	N	Y	Y	N	N	Y	N	Y	Y	Y	Y	N	Y	Y	5	1	Y	12	25	3	3	3	23	0	Y	N
10.1007:s11557-015-1134-z	Mycological Progress	2015	N	N	N	Y	Y	Y	Y	N	Y	N	Y	N	N	N	N	N	N	Y	Y	Y	N	Y	Y	N	N	N	Y	Y	N	Y	Y	Y	N	Y	N	3					3	1	1	6	0	N	Y
10.1007:s11557-015-1041-3	Mycological Progress	2015	N	N	Y	Y	Y	Y	Y	Y	Y	Y	Y	N	N	N	N	Y	Y	Y	Y	Y	Y	N	N	Y	N	N	Y	N	Y	Y	Y	Y	N	Y	Y	4					3	3	2	15	0	N	Y
10.1007:s11557-015-1085-4	Mycological Progress	2015	N	Y	N	Y	Y	N	Y	Y	Y	Y	Y	N	N	Y	N	N	Y	Y	Y	N	Y	N	Y	N	N	N	Y	N	Y	N	Y	Y	N	Y	Y	2	0	Y			2	2	1	10	0	N	Y
10.1007:s11557-015-1024-4	Mycological Progress	2015	N	N	N	Y	Y	N	Y	Y	Y	Y	Y	N	N	N	Y	N	Y	Y	Y	Y	Y	N	N	N	N	N	Y	N	Y	N	Y	N	N	Y	Y	10	1	Y		23	9	6	2	16	0	N	N
10.1007:s11557-015-1090-7	Mycological Progress	2015	N	N	N	N	Y	N	Y	Y	Y	Y	Y	N	N	N	Y	N	N	Y	Y	Y	Y	N	Y	N	N	N	Y	N	N	Y	Y	Y	N	Y	Y	7		Y			2	1	1	9	0	Y	Y
10.1007:s11557-015-1035-1	Mycological Progress	2015	Y	N	N	Y	Y	Y	Y	Y	Y	Y	N	N	N	N	N	Y	N	Y	Y	Y	N	N	Y	Y	N	Y	Y	N	N	Y	Y	Y	N	Y	N	2					2	2	2	13	0	Y	Y
10.1007:s11557-015-1103-6	Mycological Progress	2015	N	Y	N	Y	Y	N	Y	Y	Y	Y	Y	N	N	Y	N	Y	Y	Y	Y	Y	Y	N	Y	N	N	N	N	Y	N	Y	Y	Y	N	Y	N	8		N		15	5	3	2	12	0	N
10.1007:s11557-015-1112-5	Mycological Progress	2015	N	N	N	N	Y	N	Y	Y	Y	N	N	N	N	N	N	N	N	N	N	Y	N	N	N	N	N	N	Y	Y	Y	Y	N	Y	N	Y	N	2	0	Y			1	1	1	6	0	N
10.1007:s11557-015-1095-2	Mycological Progress	2015	N	N	N	Y	Y	N	Y	Y	Y	Y	Y	N	N	Y	Y	N	N	Y	Y	Y	Y	Y	Y	N	N	N	Y	N	Y	Y	Y	Y	N	Y	Y	5	3			26	4	3	2	12	0	N	Y
10.1007:s11557-015-1023-5	Mycological Progress	2015	N	Y	Y	Y	N	N	Y	Y	Y	Y	Y	N	N	N	N	N	N	Y	Y	Y	Y	N	Y	N	N	N	Y	N	N	Y	Y	Y	Y	Y	N	10					13	7	3	10	0	Y	Y
10.1007:s11557-015-1032-4	Mycological Progress	2015	Y	N	N	Y	Y	N	Y	N	N	Y	Y	N	N	N	N	Y	N	Y	Y	Y	Y	N	Y	N	N	N	Y	N	Y	N	Y	Y	Y	Y	Y	3	2	N			1	1	1	8	0	N	Y
10.1007:s11557-015-1132-1	Mycological Progress	2015	N	N	N	Y	Y	Y	Y	Y	Y	Y	Y	N	N	N	N	N	Y	Y	Y	Y	Y	N	Y	Y	N	N	Y	N	Y	Y	Y	Y	N	Y	Y	9	2	Y	16		8	3	3	7	0	N	Y
10.1007:s11557-015-1100-9	Mycological Progress	2015	N	N	Y	Y	Y	Y	Y	Y	N	Y	N	N	N	Y	N	N	N	Y	Y	N	N	N	Y	N	N	N	Y	N	Y	N	Y	Y	N	Y	Y	1	1	N	17		1	1	1	5	0	N	Y
10.1007:s11557-015-1098-z	Mycological Progress	2015	N	N	N	Y	Y	Y	Y	Y	Y	N	N	N	Y	N	Y	Y	N	Y	Y	Y	Y	N	N	N	N	Y	Y	N	N	Y	Y	Y	N	Y	Y	3	0	Y	18	15	4	3	1	7	0	N	N
10.1007:s11557-015-1079-2	Mycological Progress	2015	N	Y	N	Y	Y	N	Y	Y	Y	N	Y	N	N	N	N	Y	N	Y	Y	Y	Y	N	Y	N	N	N	Y	N	Y	N	Y	Y	N	Y	Y	2					2	1	1	7	0	N	Y
10.1007:s11557-015-1027-1	Mycological Progress	2015	N	N	Y	Y	N	N	N	N	Y	N	Y	N	N	N	N	Y	N	Y	Y	N	Y	N	Y	N	N	N	Y	N	N	Y	Y	Y	N	Y	N	7		Y			5	2	1	12	1	Y	N
10.1007:s11557-015-1031-5	Mycological Progress	2015	N	Y	N	Y	Y	N	Y	Y	Y	N	Y	N	N	N	N	N	Y	Y	Y	Y	Y	Y	N	N	N	N	Y	N	N	Y	Y	Y	N	Y	N	5	4	N	15		4	3	2	8	0	N
10.1007:s11557-015-1037-z	Mycological Progress	2015	N	Y	Y	Y	Y	Y	Y	Y	N	N	Y	N	N	N	N	N	Y	Y	Y	Y	Y	N	N	N	N	N	Y	N	Y	N	Y	Y	N	Y	Y	4					3	2	2	6	0	N	Y
10.1007:s11557-016-1194-8	Mycological Progress	2016	N	N	N	Y	Y	N	Y	Y	Y	N	Y	N	N	N	N	Y	Y	Y	Y	N	Y	N	N	N	N	N	Y	N	N	Y	Y	Y	N	Y	Y	3	0	Y	19		2	2	2	27	0	Y	Y
10.1007:s11557-016-1161-4	Mycological Progress	2016	N	Y	N	Y	Y	N	Y	Y	Y	Y	Y	N	N	N	Y	N	N	Y	Y	N	Y	Y	N	Y	N	N	Y	N	Y	Y	Y	Y	N	Y	N	3	2	Y	18	26	2	1	1	12	1	Y	Y
10.1007:s11557-016-1208-6	Mycological Progress	2016	Y	N	Y	Y	Y	N	Y	Y	Y	Y	Y	Y	N	Y	N	N	Y	Y	Y	Y	Y	Y	N	N	N	N	Y	N	N	Y	Y	Y	N	Y	Y	10				33	4	3	2	8	0	N
10.1007:s11557-016-1187-7	Mycological Progress	2016	Y	N	N	Y	Y	N	N	Y	Y	N	Y	N	N	Y	N	N	N	Y	Y	N	Y	N	Y	N	N	N	Y	N	N	Y	Y	Y	N	Y	Y	7		N	7	9	11	4	2	11	0	N	N
10.1007:s11557-016-1223-7	Mycological Progress	2016	N	N	N	Y	Y	N	N	N	N	N	N	N	N	N	N	N	Y	Y	Y	Y	N	N	Y	N	N	N	Y	N	Y	N	Y	Y	Y	Y	Y	4	1	Y			4	3	2	9	0	N	Y
10.1007:s11557-015-1146-8	Mycological Progress	2016	Y	N	N	Y	Y	Y	N	Y	Y	N	N	N	N	N	N	N	N	N	N	Y	Y	Y	N	N	N	N	N	N	N	Y	N	Y	N	Y	N	3	0	Y	46		2	2	2	7	0	N
10.1007:s11557-016-1204-x	Mycological Progress	2016	N	N	Y	Y	Y	Y	Y	Y	Y	Y	Y	N	N	N	N	N	N	Y	Y	Y	N	Y	N	Y	N	N	Y	N	N	Y	Y	Y	Y	Y	N	4	1	Y	9	20	3	2	1	12	0	N	Y
10.1007:s11557-016-1200-1	Mycological Progress	2016	N	N	N	Y	Y	N	N	Y	Y	Y	Y	N	N	N	N	Y	N	Y	Y	Y	N	N	Y	N	N	N	Y	N	Y	N	Y	Y	Y	Y	Y	1			12		1	1	1	11	0	N	Y
10.1007:s11557-016-1189-5	Mycological Progress	2016	N	N	N	N	Y	N	Y	Y	Y	N	N	N	N	N	N	Y	Y	Y	Y	Y	N	N	Y	N	N	N	Y	N	Y	Y	Y	Y	N	Y	N	3		Y			1	1	1	7	0	Y	N
10.1007:s11557-016-1158-z	Mycological Progress	2016	N	N	N	Y	Y	N	Y	Y	Y	N	Y	N	N	N	N	N	Y	Y	Y	Y	Y	Y	Y	N	N	N	Y	N	N	Y	Y	Y	N	Y	Y	6				46	3	2	2	15	0	Y	N
10.1007:s11557-016-1170-3	Mycological Progress	2016	N	N	N	Y	Y	N	Y	Y	Y	Y	Y	N	N	N	Y	N	N	Y	Y	Y	Y	N	N	Y	N	N	Y	N	N	Y	Y	Y	N	Y	Y	6					2	1	1	8	0	Y	Y
10.1007:s11557-016-1218-4	Mycological Progress	2016	N	Y	Y	Y	Y	Y	Y	Y	N	Y	Y	N	N	N	Y	N	N	Y	Y	Y	Y	Y	Y	N	N	N	Y	N	N	Y	Y	Y	N	Y	Y	3	0	Y			3	2	1	17	0	N	Y
10.1007:s11557-016-1167-y	Mycological Progress	2016	N	N	N	Y	Y	N	Y	N	N	Y	Y	N	N	N	Y	Y	N	Y	Y	Y	N	N	Y	N	N	N	Y	N	Y	N	Y	Y	Y	Y	Y	5		Y			2	1	1	8	0	N	Y
10.1007:s11557-016-1198-4	Mycological Progress	2016	N	Y	Y	Y	N	N	Y	Y	Y	N	Y	N	N	N	Y	N	Y	Y	Y	Y	Y	Y	N	N	N	N	Y	Y	Y	Y	Y	Y	N	Y	Y	3	0	Y			5	4	2	10	0	N	N
10.1007:s11557-016-1191-y	Mycological Progress	2016	N	Y	N	Y	N	Y	N	Y	Y	N	Y	N	N	N	N	N	Y	Y	Y	Y	Y	N	Y	N	N	N	Y	N	N	Y	Y	N	Y	Y	N	4	1	Y	27	4	2	1	1	5	0	N
10.1007:s11557-016-1228-2	Mycological Progress	2016	N	N	N	Y	Y	N	Y	Y	Y	N	Y	N	N	N	Y	Y	N	Y	Y	Y	N	N	Y	N	N	N	Y	N	Y	Y	Y	Y	N	Y	Y	3					2	2	2	9	0	N	Y
10.1007:s11557-015-1153-9	Mycological Progress	2016	Y	N	N	Y	Y	N	Y	Y	N	Y	Y	N	N	N	Y	N	N	Y	Y	Y	N	N	Y	N	N	N	Y	N	Y	N	Y	Y	Y	Y	Y	3					1	1	1	8	0	N	Y
10.1007:s11557-016-1212-x	Mycological Progress	2016	Y	Y	N	Y	Y	N	Y	Y	Y	Y	Y	N	N	Y	N	Y	Y	Y	Y	Y	Y	Y	Y	Y	N	N	Y	Y	N	Y	Y	Y	N	Y	Y	5		Y			3	2	2	8	0	N	Y
10.1007:s11557-016-1230-8	Mycological Progress	2016	N	Y	N	Y	Y	N	Y	Y	N	Y	N	N	N	N	N	N	N	Y	Y	Y	Y	N	Y	N	N	N	Y	N	N	Y	Y	Y	N	Y	N	5		Y	16		4	3	2	12	0	Y	N
10.1007:s11557-016-1202-z	Mycological Progress	2016	Y	N	N	Y	Y	N	Y	Y	N	N	Y	N	N	Y	Y	N	N	Y	Y	Y	Y	N	Y	N	N	N	Y	N	Y	N	Y	Y	N	Y	Y	2					1	1	1	14	0	N	Y
10.1007:s11557-016-1174-z	Mycological Progress	2016	Y	Y	Y	Y	Y	N	Y	Y	Y	Y	Y	N	N	N	N	N	Y	Y	Y	Y	Y	Y	N	N	N	N	Y	N	N	Y	Y	N	N	Y	Y	5	2	Y	25	21	2	2	2	25	0	N	Y
10.1007:s11557-015-1151-y	Mycological Progress	2016	N	N	N	Y	Y	N	N	Y	Y	N	Y	N	N	Y	N	Y	N	Y	Y	N	Y	N	N	N	N	N	Y	N	N	Y	Y	Y	N	Y	Y	8		N	6	35	8	6	2	8	0	Y
10.1007:s11557-016-1211-y	Mycological Progress	2016	N	N	N	N	Y	Y	Y	Y	Y	N	Y	N	N	N	Y	N	N	Y	Y	Y	Y	Y	Y	N	N	N	Y	N	Y	N	Y	Y	N	Y	Y	2					1	1	1	15	0	Y	Y
10.1007:s11557-016-1238-0	Mycological Progress	2016	N	Y	N	Y	Y	Y	N	Y	Y	Y	Y	N	N	N	N	Y	N	Y	Y	Y	Y	Y	Y	N	N	N	Y	N	N	Y	Y	Y	N	Y	Y	6		Y		35	5	3	1	10	0	N
10.1007:s11557-016-1168-x	Mycological Progress	2016	N	N	N	Y	Y	N	Y	Y	N	N	N	N	N	N	N	N	Y	Y	Y	Y	Y	N	N	N	N	N	Y	N	Y	Y	Y	Y	N	Y	Y	5		N	11		3	2	2	9	0	N	N
10.1007:s11557-016-1233-5	Mycological Progress	2016	N	N	N	Y	Y	N	N	N	Y	N	Y	N	N	Y	N	N	N	Y	Y	N	N	N	N	N	N	N	Y	N	Y	N	Y	Y	N	Y	Y	9					4	1	1	15	0	N	Y
10.1007:s11557-016-1213-9	Mycological Progress	2016	N	N	N	Y	Y	Y	Y	Y	N	Y	Y	N	N	N	N	N	Y	Y	Y	Y	N	N	N	Y	N	N	Y	N	Y	Y	Y	Y	Y	Y	Y	5	2	Y	23		4	1	1	19	0	N	Y
10.1007:s11557-016-1235-3	Mycological Progress	2016	N	Y	N	Y	Y	Y	N	Y	Y	N	Y	N	N	N	Y	N	Y	Y	Y	N	Y	N	N	N	N	N	Y	N	N	Y	Y	Y	N	Y	N	5					4	3	1	8	0	N
10.1007:s11557-015-1152-x	Mycological Progress	2016	N	N	Y	Y	N	Y	Y	Y	Y	Y	Y	N	N	N	N	N	Y	Y	Y	Y	N	N	N	Y	N	Y	Y	Y	Y	Y	Y	Y	N	Y	Y	5	3	N	5	24	5	2	2	11	0	N	N
10.1007:s11557-016-1175-y	Mycological Progress	2016	N	N	N	Y	Y	Y	N	Y	Y	N	Y	N	N	N	Y	N	N	Y	Y	N	Y	N	Y	N	N	N	N	Y	N	Y	Y	N	N	Y	Y	5		Y			5	2	1	13	0	N	Y
10.1007:s11557-016-1210-z	Mycological Progress	2016	N	N	N	Y	Y	N	Y	N	N	N	Y	N	N	N	N	Y	N	Y	Y	Y	Y	Y	Y	N	N	N	Y	N	Y	N	Y	Y	Y	Y	Y	3		Y	9		1	1	1	11	0	N	Y
10.1007:s11557-016-1224-6	Mycological Progress	2016	N	Y	N	Y	N	N	N	Y	Y	N	Y	N	N	N	Y	Y	N	Y	Y	Y	Y	N	Y	Y	N	N	Y	N	N	Y	Y	Y	N	Y	N	5		N	6		3	2	2	9	0	Y	Y
10.1007:s11557-016-1166-z	Mycological Progress	2016	N	Y	N	Y	Y	N	N	Y	Y	N	Y	N	N	N	Y	Y	N	Y	Y	Y	Y	N	N	N	N	N	Y	N	N	Y	Y	Y	Y	Y	Y	3	1	N			3	2	1	18	0	Y	Y
10.1007:s11557-016-1182-z	Mycological Progress	2016	N	Y	Y	Y	Y	Y	Y	Y	N	N	Y	N	N	N	Y	N	N	Y	Y	Y	Y	Y	N	N	N	N	Y	Y	N	Y	Y	N	Y	Y	Y	6	2	Y		29	5	2	2	19	3	N	Y
10.1007:s11557-016-1217-5	Mycological Progress	2016	N	N	N	Y	Y	Y	Y	Y	Y	Y	Y	N	N	N	Y	Y	Y	Y	Y	Y	Y	Y	Y	N	N	N	Y	N	N	N	Y	N	Y	Y	Y	8	1	Y	15	22	7	4	1	17	0	N	Y
10.1007:s11557-016-1201-0	Mycological Progress	2016	N	N	N	Y	Y	N	Y	Y	N	N	Y	N	N	N	N	N	N	Y	Y	Y	N	N	N	N	N	N	Y	N	N	Y	Y	Y	N	Y	Y	2	1	Y			1	1	1	7	0	Y	Y
10.1007:s11557-016-1185-9	Mycological Progress	2016	N	N	Y	Y	Y	N	N	Y	Y	N	Y	N	N	N	Y	N	N	Y	Y	Y	Y	N	Y	N	N	N	N	N	N	Y	N	Y	Y	Y	N	4		Y		37	4	2	2	8	0	N
10.1007:s11557-016-1244-2	Mycological Progress	2016	N	N	Y	Y	Y	Y	N	Y	Y	Y	Y	N	N	N	Y	Y	Y	Y	Y	N	Y	N	Y	Y	N	N	Y	Y	N	Y	Y	Y	N	Y	Y	4	1	Y	4	25	2	2	2	8	0	N	N
10.1007:s11557-016-1162-3	Mycological Progress	2016	N	N	N	Y	Y	N	Y	Y	Y	N	Y	N	N	Y	N	N	Y	Y	Y	N	N	N	Y	N	N	N	Y	N	N	Y	Y	Y	N	Y	Y	4		Y	10	35	4	2	1	7	0	N
10.1007:s11557-016-1172-1	Mycological Progress	2016	Y	N	Y	Y	Y	Y	Y	Y	Y	N	Y	N	Y	N	N	Y	Y	Y	Y	Y	N	Y	N	N	Y	N	Y	N	N	Y	Y	Y	Y	Y	Y	3	0	Y		35	1	1	1	12	1	Y	Y
10.1007:s11557-016-1240-6	Mycological Progress	2016	N	Y	N	Y	Y	N	Y	Y	Y	Y	Y	N	N	N	Y	Y	N	Y	Y	Y	N	N	Y	N	N	N	Y	N	N	Y	Y	Y	N	Y	N	3	1	N		47	3	2	2	12	0	N
10.1007:s11557-016-1232-6	Mycological Progress	2016	N	Y	N	Y	Y	Y	N	Y	Y	N	Y	N	N	N	Y	Y	N	Y	Y	N	Y	N	Y	N	Y	N	Y	Y	N	Y	Y	Y	N	Y	Y	4	0	Y	9		6	3	3	29	0	Y	N
10.1007:s11557-016-1165-0	Mycological Progress	2016	N	Y	N	N	N	N	Y	Y	N	N	Y	N	N	N	N	N	N	Y	Y	Y	Y	N	Y	Y	N	N	Y	Y	N	N	Y	Y	N	Y	N	3	0	Y	14		3	3	1	8	1	N	N
10.1007:s11557-016-1180-1	Mycological Progress	2016	Y	Y	Y	Y	Y	Y	Y	Y	Y	Y	Y	N	N	N	Y	N	N	Y	Y	Y	N	N	Y	N	N	Y	Y	N	N	Y	Y	Y	N	Y	Y	5	0	Y	12		5	2	1	28	1	N	N
10.1007:s11557-016-1177-9	Mycological Progress	2016	N	N	Y	Y	Y	Y	Y	Y	Y	Y	Y	N	Y	N	Y	N	Y	Y	Y	N	N	N	N	N	N	N	Y	Y	N	Y	Y	Y	N	Y	Y	4	1	Y			4	2	2	7	0	N	Y
10.1007:s11557-016-1229-1	Mycological Progress	2016	N	Y	N	N	Y	Y	Y	Y	Y	N	Y	N	N	N	N	Y	Y	Y	Y	Y	N	N	Y	N	N	N	Y	N	N	Y	Y	Y	N	Y	Y	4		N		12	1	1	1	23	2	Y	Y
10.1007:s11557-015-1139-7	Mycological Progress	2016	Y	Y	N	Y	N	N	N	Y	Y	N	Y	N	N	N	N	N	N	Y	Y	Y	Y	Y	N	N	N	N	Y	Y	Y	N	Y	N	N	Y	Y	6		Y		26	3	2	2	8	0	N	Y
10.1007:s11557-016-1173-0	Mycological Progress	2016	N	N	N	Y	Y	N	Y	N	Y	N	N	N	N	N	Y	Y	N	Y	Y	Y	Y	N	Y	N	N	N	Y	N	Y	N	Y	Y	Y	Y	Y	3					1	1	1	8	0	N	Y
10.1007:s11557-016-1227-3	Mycological Progress	2016	N	Y	N	Y	Y	Y	Y	Y	Y	N	Y	N	N	N	N	N	N	Y	Y	Y	N	N	Y	N	N	N	Y	N	N	Y	Y	Y	N	Y	N	8	2	N	17	29	6	5	3	16	0	Y	N
10.1007:s11557-017-1310-4	Mycological Progress	2017	N	N	N	Y	Y	N	Y	Y	N	N	N	N	N	N	Y	N	N	Y	Y	Y	N	N	N	N	N	N	Y	N	Y	N	Y	Y	N	Y	Y	3	0	Y			2	1	1	6	0	Y	Y
10.1007:s11557-016-1251-3	Mycological Progress	2017	N	Y	N	Y	Y	Y	Y	Y	Y	Y	N	Y	N	N	Y	Y	N	Y	Y	N	N	N	Y	Y	N	N	Y	N	N	Y	Y	Y	N	Y	N	4		Y			1	1	1	9	0	Y	N
10.1007:s11557-017-1290-4	Mycological Progress	2017	N	Y	N	Y	Y	N	Y	Y	Y	Y	Y	N	N	N	N	N	N	Y	Y	Y	Y	N	Y	Y	N	N	Y	N	N	Y	Y	N	Y	Y	Y	9					8	5	2	13	0	Y
10.1007:s11557-017-1307-z	Mycological Progress	2017	N	N	N	N	Y	Y	Y	Y	Y	N	Y	N	N	N	Y	Y	Y	Y	Y	Y	Y	N	Y	N	N	N	N	N	Y	Y	Y	Y	Y	Y	N	4	0	Y	7	22	3	2	2	8	0	N
10.1007:s11557-017-1333-x	Mycological Progress	2017	N	N	N	Y	Y	N	Y	Y	Y	Y	Y	N	N	N	N	Y	N	Y	Y	Y	Y	Y	Y	Y	N	N	Y	N	N	Y	Y	Y	N	Y	Y	3			10		3	1	1	12	0	Y	Y
10.1007:s11557-017-1294-0	Mycological Progress	2017	N	N	N	Y	Y	N	Y	Y	Y	N	Y	N	N	N	N	Y	N	Y	Y	Y	Y	N	Y	N	N	N	Y	N	N	Y	Y	Y	N	Y	Y	7		N			7	4	1	14	0	Y	N
10.1007:s11557-017-1312-2	Mycological Progress	2017	N	N	N	Y	Y	Y	Y	Y	Y	N	Y	N	N	N	N	N	Y	Y	Y	Y	Y	Y	N	N	N	N	Y	N	Y	N	Y	N	N	Y	Y	5		Y		38	4	4	2	7	0	N	N
10.1007:s11557-017-1326-9	Mycological Progress	2017	N	Y	Y	Y	Y	N	Y	Y	Y	Y	Y	N	N	N	N	N	N	Y	Y	N	N	N	Y	Y	N	N	N	N	N	Y	Y	Y	N	Y	N	4				19	5	3	2	8	0	N
10.1007:s11557-016-1264-y	Mycological Progress	2017	N	N	N	Y	Y	Y	Y	Y	N	Y	Y	N	N	N	Y	Y	Y	Y	Y	Y	Y	N	N	N	N	N	Y	N	N	N	Y	N	N	Y	Y	3	0	Y	18	15	4	4	1	9	0	N	N
10.1007:s11557-016-1255-z	Mycological Progress	2017	Y	N	N	Y	Y	Y	Y	Y	Y	N	Y	N	N	Y	N	Y	Y	Y	Y	Y	Y	Y	Y	N	N	N	Y	N	N	Y	Y	Y	N	Y	Y	6					1	1	1	9	0	Y	N
10.1007:s11557-017-1276-2	Mycological Progress	2017	Y	Y	N	Y	Y	N	Y	Y	Y	N	Y	N	N	Y	N	N	Y	Y	Y	Y	Y	Y	Y	Y	N	N	Y	N	N	Y	Y	Y	N	Y	N	2	1	Y	6	27	1	1	1	11	0	Y	Y
10.1007:s11557-017-1297-x	Mycological Progress	2017	N	N	N	Y	Y	Y	Y	Y	Y	Y	Y	N	N	N	Y	N	Y	Y	Y	Y	N	N	N	N	N	Y	Y	Y	Y	Y	N	N	N	Y	N	1	1	N			1	1	1	12	0	N	Y
10.1007:s11557-016-1247-z	Mycological Progress	2017	N	N	N	Y	Y	N	N	Y	N	N	N	N	N	N	N	Y	Y	Y	Y	N	N	N	Y	N	N	N	Y	N	N	Y	Y	Y	N	Y	N	3					3	1	2	12	0	Y	N
10.1007:s11557-016-1259-8	Mycological Progress	2017	N	Y	N	Y	Y	N	Y	N	N	N	Y	N	N	N	N	Y	N	Y	Y	N	Y	N	Y	N	N	N	Y	N	Y	N	Y	Y	N	Y	Y	2		Y	9		2	1	1	8	0	N	Y
10.1007:s11557-017-1343-8	Mycological Progress	2017	N	Y	N	Y	Y	Y	Y	Y	Y	Y	Y	N	N	N	N	Y	N	Y	Y	Y	Y	Y	Y	Y	N	N	Y	N	N	Y	Y	Y	N	Y	Y	2	1	Y		27	3	3	2	13	1	Y	Y
10.1007:s11557-016-1253-1	Mycological Progress	2017	N	N	N	Y	Y	Y	Y	Y	Y	N	Y	N	N	N	N	Y	N	Y	Y	Y	N	N	Y	N	N	N	Y	N	N	Y	Y	Y	N	Y	Y	3					2	1	1	11	0	Y	N
10.1007:s11557-017-1286-0	Mycological Progress	2017	N	N	Y	Y	Y	N	Y	Y	N	N	Y	N	Y	N	N	Y	N	Y	Y	Y	Y	N	N	N	N	Y	Y	N	Y	N	Y	Y	N	Y	N	3		Y	6		2	1	1	12	0	N	Y
10.1007:s11557-017-1313-1	Mycological Progress	2017	N	N	N	Y	Y	N	N	Y	N	N	Y	N	N	N	N	N	N	Y	Y	Y	Y	N	Y	N	N	N	Y	N	Y	N	Y	N	N	Y	Y	4					1	1	1	8	0	N	Y
10.1007:s11557-017-1321-1	Mycological Progress	2017	N	N	Y	Y	Y	Y	Y	N	Y	Y	Y	N	N	N	Y	Y	N	Y	Y	Y	Y	Y	Y	N	N	N	Y	N	Y	Y	Y	Y	N	Y	Y	3	1	Y	25	28	2	2	1	12	0	N
10.1007:s11557-017-1308-y	Mycological Progress	2017	N	Y	N	Y	Y	N	Y	Y	Y	N	Y	N	N	N	Y	N	N	Y	Y	Y	Y	Y	Y	N	N	N	Y	N	N	Y	Y	Y	N	Y	N	2	1	N	10	16	2	1	1	10	0	Y	N
10.1007:s11557-017-1314-0	Mycological Progress	2017	N	N	N	Y	Y	N	Y	Y	N	N	Y	N	N	N	N	N	N	Y	Y	Y	N	N	N	N	N	N	Y	Y	Y	N	N	N	N	Y	Y	5	1	Y			5	2	2	7	0	N	Y
10.1007:s11557-017-1282-4	Mycological Progress	2017	N	N	N	Y	Y	N	N	Y	Y	N	Y	N	N	N	N	N	Y	Y	Y	N	Y	N	Y	Y	N	N	Y	N	N	Y	Y	Y	N	Y	Y	4	1	Y	19		2	2	2	18	1	Y	N
10.1007:s11557-017-1292-2	Mycological Progress	2017	N	Y	N	Y	Y	N	N	Y	Y	Y	Y	N	N	N	N	Y	N	Y	Y	Y	Y	N	Y	N	N	N	Y	N	N	Y	Y	Y	N	Y	Y	10		Y		35	8	6	3	15	0	N
10.1007:s11557-017-1345-6	Mycological Progress	2017	N	Y	Y	N	N	N	N	Y	Y	Y	Y	N	N	N	N	N	N	Y	Y	Y	Y	Y	N	N	N	N	Y	N	Y	Y	Y	Y	N	Y	Y	7		Y		19	5	2	2	10	0	N
10.1007:s11557-017-1280-6	Mycological Progress	2017	N	Y	N	Y	Y	N	Y	Y	Y	N	Y	N	N	N	N	Y	Y	Y	Y	Y	N	N	Y	N	N	N	Y	N	N	Y	Y	Y	Y	Y	Y	8		Y			3	2	1	15	0	Y	Y
10.1007:s11557-017-1279-z	Mycological Progress	2017	N	Y	N	Y	Y	N	Y	Y	Y	N	Y	N	N	Y	N	N	Y	Y	Y	N	Y	N	Y	N	N	N	Y	N	N	Y	Y	Y	N	Y	Y	6			4		5	3	1	9	0	N	N
10.1007:s11557-017-1319-8	Mycological Progress	2017	N	N	N	N	Y	N	N	N	Y	N	Y	N	N	N	Y	Y	Y	Y	Y	Y	N	N	Y	Y	N	N	Y	N	N	Y	Y	Y	N	Y	N	3		Y			1	1	1	7	0	Y	N
10.1007:s11557-017-1306-0	Mycological Progress	2017	N	N	N	Y	Y	Y	Y	Y	Y	N	Y	N	N	N	Y	Y	N	Y	Y	Y	Y	N	Y	N	N	N	Y	N	Y	N	Y	Y	Y	Y	Y	2					1	1	1	15	0	N	Y
10.1007:s11557-016-1245-1	Mycological Progress	2017	N	Y	N	Y	Y	N	Y	Y	Y	Y	N	N	N	N	Y	N	Y	Y	Y	Y	N	N	Y	N	N	N	Y	N	N	Y	Y	Y	N	Y	Y	6		N			4	2	2	13	1	Y	N
10.1007:s11557-017-1370-5	Mycological Progress	2018	N	Y	Y	N	Y	Y	Y	Y	Y	Y	Y	N	N	N	Y	N	N	Y	Y	Y	Y	N	Y	N	N	N	Y	N	N	Y	Y	Y	N	Y	Y	6		Y			4	1	1	9	0	Y	Y
10.1007:s11557-018-1396-3	Mycological Progress	2018	Y	Y	N	Y	Y	N	Y	Y	Y	N	Y	N	N	N	Y	N	N	Y	Y	Y	N	N	Y	Y	N	N	Y	N	N	Y	Y	Y	Y	Y	Y	8		N			3	2	2	10	0	N	Y
10.1007:s11557-018-1438-x	Mycological Progress	2018	Y	Y	Y	Y	Y	N	Y	N	N	Y	Y	N	N	N	Y	N	N	Y	Y	Y	Y	N	Y	Y	N	N	Y	N	N	Y	Y	Y	N	Y	Y	7					2	2	2	11	0	Y	Y
10.1007:s11557-017-1369-y	Mycological Progress	2018	N	N	Y	Y	Y	N	Y	Y	Y	Y	Y	Y	N	Y	N	N	Y	Y	Y	N	Y	Y	Y	N	N	N	Y	N	N	Y	Y	Y	N	Y	Y	5	2		6		4	3	2	13	0	N
10.1007:s11557-017-1373-2	Mycological Progress	2018	N	N	N	Y	Y	N	Y	Y	Y	N	Y	N	N	N	N	N	Y	Y	Y	Y	Y	N	N	Y	N	N	Y	N	N	Y	Y	Y	N	Y	Y	4	1	Y		50	2	2	2	12	0	N	N
10.1007:s11557-017-1337-6	Mycological Progress	2018	N	N	N	Y	Y	Y	Y	Y	Y	Y	Y	N	N	N	N	Y	Y	Y	Y	Y	Y	Y	Y	N	N	N	Y	N	N	Y	Y	Y	N	Y	Y	10		Y	9	23	4	2	2	13	0	Y	Y
10.1007:s11557-017-1370-5	Mycological Progress	2018	N	Y	Y	N	Y	Y	Y	Y	Y	Y	Y	N	N	N	Y	N	N	Y	Y	Y	Y	N	Y	N	N	N	Y	N	N	Y	Y	Y	N	Y	Y	6		Y			4	1	1	9	0	N	Y
10.1007:s11557-018-1447-9	Mycological Progress	2018	N	N	N	Y	Y	N	Y	Y	N	Y	Y	N	N	N	N	N	Y	Y	Y	Y	Y	Y	Y	N	N	N	Y	Y	Y	N	Y	Y	N	Y	Y	2					1	1	1	17	0	N	Y
10.1007:s11557-018-1437-y	Mycological Progress	2018	Y	N	N	Y	N	Y	Y	Y	Y	Y	Y	N	N	N	N	Y	Y	Y	Y	Y	N	Y	Y	N	N	N	Y	N	N	Y	Y	Y	Y	Y	Y	4	3	N	28		2	2	1	12	0	N	N
10.1007:s11557-018-1386-5	Mycological Progress	2018	Y	Y	Y	Y	Y	N	Y	Y	Y	Y	Y	N	N	N	Y	N	Y	Y	Y	Y	N	Y	N	Y	Y	N	Y	N	N	Y	Y	Y	N	Y	Y	5		Y			2	2	2	16	0	N
10.1007:s11557-018-1406-5	Mycological Progress	2018	N	N	Y	Y	Y	Y	Y	Y	Y	N	Y	N	N	N	Y	Y	N	Y	Y	Y	Y	N	Y	N	N	N	Y	Y	N	Y	Y	Y	N	Y	Y	5					2	1	1	22	0	N	Y
10.1007:s11557-018-1392-7	Mycological Progress	2018	N	N	N	Y	Y	N	Y	Y	N	Y	Y	N	N	N	N	N	Y	Y	Y	Y	Y	N	N	N	N	N	Y	N	Y	N	Y	Y	N	Y	Y	2					1	1	1	8	0	N	N
10.1007:s11557-018-1426-1	Mycological Progress	2018	N	N	N	Y	Y	Y	Y	Y	Y	N	Y	N	N	Y	N	Y	Y	Y	Y	N	Y	Y	Y	N	N	N	Y	N	N	Y	Y	Y	N	Y	Y	2	0	Y	7	35	1	1	1	9	0	Y	N
10.1007:s11557-018-1444-z	Mycological Progress	2018	N	Y	N	Y	Y	N	Y	Y	Y	Y	Y	N	N	N	Y	N	N	Y	Y	Y	Y	Y	Y	N	N	N	Y	N	N	Y	Y	Y	N	Y	Y	4	4	N		15	3	1	1	9	0	N	N
10.1007:s11557-018-1419-0	Mycological Progress	2018	N	N	N	Y	Y	N	Y	Y	Y	N	Y	N	N	N	N	Y	N	Y	Y	Y	Y	N	N	N	N	N	Y	N	N	Y	Y	Y	N	Y	Y	5			6		3	2	1	10	0	N	N
10.1007:s11557-018-1400-y	Mycological Progress	2018	N	N	N	Y	Y	Y	Y	Y	N	Y	Y	N	N	Y	Y	N	N	Y	Y	Y	Y	N	Y	N	N	N	Y	N	Y	N	Y	Y	N	Y	Y	8					6	6	3	9	0	N	Y
10.1007:s11557-017-1360-7	Mycological Progress	2018	N	N	Y	Y	Y	N	Y	Y	Y	N	Y	N	N	N	N	N	N	Y	Y	Y	N	N	Y	N	N	N	Y	N	N	Y	Y	Y	N	Y	Y	3					2	1	1	15	0	Y	N
10.1007:s11557-018-1377-6	Mycological Progress	2018	N	N	N	N	Y	N	Y	Y	Y	Y	Y	N	N	N	N	Y	N	Y	Y	Y	Y	Y	Y	N	N	N	Y	N	N	Y	Y	Y	N	Y	Y	10		Y	6		6	5	2	20	0	Y	N
10.1007:s11557-017-1275-3	Mycological Progress	2018	N	N	Y	Y	Y	N	N	Y	Y	Y	Y	N	N	N	N	N	Y	Y	Y	Y	N	Y	Y	Y	N	N	Y	N	Y	Y	Y	Y	N	Y	Y	8				20	4	1	1	11	1	N
10.1007:s11557-017-1302-4	Mycological Progress	2018	N	N	N	Y	N	Y	Y	Y	N	N	Y	N	N	N	Y	N	N	Y	Y	Y	Y	N	N	N	N	N	N	N	N	Y	Y	N	N	Y	N	2	1	N			2	2	2	12	0	N
10.1007:s11557-017-1359-0	Mycological Progress	2018	N	Y	N	Y	Y	Y	Y	Y	Y	N	Y	N	N	N	N	Y	Y	Y	Y	Y	N	N	Y	N	N	N	Y	N	N	Y	Y	Y	N	Y	Y	6		N		22	2	2	2	10	1	Y	N
10.1007:s11557-018-1384-7	Mycological Progress	2018	N	N	N	Y	Y	Y	N	N	Y	Y	Y	N	N	Y	Y	N	N	Y	Y	Y	Y	Y	Y	N	N	N	Y	Y	N	Y	Y	N	N	Y	Y	2				33	1	1	1	13	0	N
10.1007:s11557-018-1390-9	Mycological Progress	2018	Y	Y	N	Y	Y	N	Y	Y	Y	N	Y	N	N	Y	N	Y	Y	Y	Y	N	Y	Y	Y	N	N	N	Y	N	N	Y	Y	Y	Y	Y	Y	7		N			3	2	1	9	0	N	N
10.1007:s11557-017-1339-4	Mycological Progress	2018	N	N	N	Y	Y	N	Y	Y	Y	N	Y	N	N	Y	N	Y	N	Y	Y	Y	N	Y	Y	N	N	N	Y	N	N	Y	Y	Y	N	Y	Y	7		N			6	3	1	26	0	Y	N
10.1007:s11557-018-1435-0	Mycological Progress	2018	N	Y	N	Y	Y	N	Y	Y	N	N	Y	N	N	N	N	N	Y	Y	Y	Y	Y	Y	N	N	N	N	Y	N	N	Y	Y	Y	Y	Y	Y	2	1	Y			2	2	1	13	0	Y	N
10.1007:s11557-018-1436-z	Mycological Progress	2018	N	N	N	Y	Y	N	Y	N	Y	N	Y	N	N	N	N	Y	N	Y	Y	Y	Y	Y	Y	N	N	N	N	N	N	Y	Y	Y	N	Y	N	5					3	1	1	9	0	Y	Y
10.1007:s11557-017-1352-7	Mycological Progress	2018	N	N	N	Y	Y	N	N	N	Y	N	N	N	N	N	N	N	Y	Y	Y	N	Y	Y	Y	Y	N	N	Y	N	N	Y	Y	Y	N	Y	N	3					2	1	1	12	0	Y	N
10.1007:s11557-017-1365-2	Mycological Progress	2018	N	Y	N	Y	Y	Y	Y	Y	Y	N	Y	N	N	Y	N	Y	N	Y	Y	Y	Y	Y	Y	N	N	N	Y	N	N	Y	Y	Y	N	Y	Y	8		N	10		8	3	2	14	0	Y	N
10.1007:s11557-018-1433-2	Mycological Progress	2018	N	N	N	Y	Y	N	Y	Y	N	Y	Y	N	N	N	N	N	Y	Y	Y	Y	Y	Y	Y	N	N	N	Y	N	N	Y	Y	Y	N	Y	Y	5		N			5	3	2	16	0	N
10.1007:s11557-018-1424-3	Mycological Progress	2018	N	N	N	Y	Y	Y	Y	Y	Y	N	Y	N	N	N	N	N	N	Y	Y	N	N	N	Y	N	N	N	Y	N	N	Y	Y	Y	N	Y	Y	2			10	19	1	1	1	9	0	Y	N
10.1007:s11557-018-1378-5	Mycological Progress	2018	N	N	N	Y	Y	Y	Y	Y	Y	Y	Y	N	N	N	N	Y	Y	Y	Y	Y	N	Y	Y	N	N	N	Y	Y	N	Y	Y	Y	N	Y	Y	7		Y			5	2	1	8	0	N	N
10.1007:s11557-018-1388-3	Mycological Progress	2018	N	N	N	Y	Y	N	N	Y	Y	N	Y	N	N	Y	N	Y	Y	Y	Y	Y	Y	Y	Y	N	N	N	Y	N	N	Y	Y	Y	N	Y	Y	9				35	8	4	2	15	0	Y	N
10.1007:s11557-018-1398-1	Mycological Progress	2018	N	N	N	Y	Y	N	Y	Y	N	N	Y	N	N	Y	N	Y	N	Y	Y	Y	N	N	Y	Y	N	N	Y	N	N	Y	Y	Y	N	Y	Y	4					3	2	1	6	0	Y	N
10.1007:s11557-018-1418-1	Mycological Progress	2018	N	Y	Y	Y	Y	Y	Y	Y	N	Y	Y	N	N	N	N	Y	N	Y	Y	Y	N	N	N	Y	Y	N	Y	N	Y	N	Y	Y	Y	Y	Y	7	2	Y			7	5	1	15	0	N	Y
10.1007:s11557-017-1363-4	Mycological Progress	2018	N	Y	N	Y	Y	N	Y	Y	Y	N	Y	N	N	N	N	Y	Y	Y	Y	Y	Y	Y	Y	N	N	N	Y	N	N	Y	Y	Y	N	Y	Y	7	2	N	13	39	6	4	1	11	0	N	Y
10.1007:s11557-017-1335-8	Mycological Progress	2018	N	N	N	Y	Y	Y	Y	Y	Y	Y	Y	N	N	N	Y	N	N	Y	Y	Y	N	Y	N	N	N	N	Y	N	Y	Y	Y	N	N	Y	Y	3	0	Y			3	3	1	12	0	N	N
10.1007:s11557-017-1362-5	Mycological Progress	2018	N	N	N	N	Y	N	Y	N	N	N	N	N	N	N	N	Y	N	Y	Y	Y	Y	Y	Y	N	N	N	N	N	Y	N	Y	Y	N	Y	N	3					2	2	2	8	0	N
10.1007:s11557-017-1366-1	Mycological Progress	2018	N	Y	N	N	Y	N	N	Y	Y	N	Y	N	N	N	N	Y	Y	Y	Y	Y	Y	Y	Y	N	N	N	Y	N	N	Y	Y	Y	N	Y	N	7		Y			7	3	2	16	0	Y	Y
10.1007:s11557-017-1364-3	Mycological Progress	2018	N	Y	N	Y	Y	N	Y	Y	Y	N	Y	N	Y	N	Y	N	N	Y	Y	Y	Y	N	N	N	N	N	Y	N	Y	Y	Y	N	Y	Y	Y	4					4	3	2	12	0	N	Y
10.1007:s11557-017-1353-6	Mycological Progress	2018	N	Y	N	Y	Y	N	Y	Y	Y	Y	Y	N	N	N	Y	Y	N	Y	Y	Y	Y	Y	N	N	N	N	Y	N	Y	Y	Y	Y	N	Y	Y	4		N	9	26	3	3	2	9	0	N	N
10.1007:s11557-017-1368-z	Mycological Progress	2018	N	N	N	Y	Y	N	Y	Y	Y	Y	N	N	N	Y	N	Y	N	Y	Y	Y	Y	Y	Y	N	N	N	Y	N	Y	N	Y	N	N	Y	Y	5					3	3	2	11	0	N	Y
10.1007:s11557-017-1341-x	Mycological Progress	2018	Y	Y	N	Y	Y	Y	Y	Y	Y	Y	Y	N	N	Y	N	Y	Y	Y	Y	Y	Y	Y	Y	N	N	Y	Y	N	N	Y	Y	Y	N	Y	N	6	1	Y	12	35	4	2	1	19	1	Y	Y
10.1016:j.mycres.2008.11.017	Mycological Research	2009	N	N	N	Y	Y	N	Y	Y	Y	N	N	N	N	N	N	N	N	Y	Y	Y	N	N	Y	N	N	N	Y	N	N	Y	Y	Y	N	Y	Y	6	1	Y	21	34	2	1	1	10	0	N	Y
10.1016:j.mycres.2008.10.005	Mycological Research	2009	N	N	N	Y	Y	N	Y	Y	Y	N	Y	N	N	N	N	N	N	Y	Y	N	Y	N	N	N	N	N	Y	N	Y	Y	Y	Y	N	Y	N	4	0	Y		35	1	1	1	15	0	N
10.1016:j.mycres.2009.07.018	Mycological Research	2009	N	N	N	N	N	N	N	Y	Y	Y	Y	N	N	N	N	N	N	Y	Y	Y	Y	N	Y	N	N	N	Y	N	N	Y	Y	N	Y	N	N	2		Y			1	1	1	9	0	Y	N
10.1016:j.mycres.2009.08.010	Mycological Research	2009	N	N	N	Y	Y	Y	Y	Y	Y	N	Y	N	N	N	N	Y	N	Y	Y	Y	N	N	Y	N	N	N	Y	N	N	Y	Y	Y	N	N	N	3	0	Y	17	19	2	2	2	11	0	N
10.1016:j.mycres.2008.10.004	Mycological Research	2009	N	N	N	N	Y	N	N	Y	Y	N	Y	N	N	N	N	Y	N	Y	Y	Y	N	Y	Y	Y	N	N	Y	N	Y	Y	Y	Y	N	N	Y	4					1	1	1	9	0	Y	N
10.1016:j.mycres.2009.08.013	Mycological Research	2009	N	Y	Y	Y	Y	N	Y	Y	Y	N	Y	N	N	N	N	N	N	N	Y	Y	Y	N	N	N	N	N	Y	N	N	Y	N	Y	N	Y	N	7					6	3	2	11	0	Y	N
10.1016:j.mycres.2008.11.010	Mycological Research	2009	N	Y	N	Y	Y	N	Y	Y	Y	N	Y	N	Y	N	Y	Y	Y	Y	Y	Y	N	N	Y	N	N	N	N	Y	Y	Y	Y	Y	N	N	N	4	2	N		30	1	1	1	17	1	N
10.1016:j.mycres.2009.01.008	Mycological Research	2009	N	N	N	Y	N	N	Y	Y	Y	N	N	N	N	N	N	N	N	Y	Y	N	N	N	Y	N	N	N	N	N	N	Y	Y	Y	N	N	N	5					4	1	1	8	0	N
10.1016:j.mycres.2009.04.006	Mycological Research	2009	Y	N	N	Y	N	N	Y	Y	Y	Y	Y	N	N	N	N	N	Y	Y	Y	Y	Y	Y	N	N	N	N	Y	Y	N	Y	Y	Y	N	N	N	2	1	Y	15	18	2	1	1	9	0	N	Y
10.1007:s10267-009-0491-3	Mycoscience	2009	N	N	N	Y	Y	N	Y	N	Y	Y	Y	N	N	N	N	N	N	N	Y	Y	Y	Y	Y	N	N	Y	N	N	Y	N	N	Y	N	N	Y	2	1	Y			2	2	2	4	0	N	N
10.1007:s10267-008-0476-7	Mycoscience	2009	Y	N	N	Y	Y	N	Y	Y	Y	Y	N	N	N	N	Y	N	N	N	N	N	Y	N	Y	N	N	N	N	N	Y	N	N	Y	Y	N	N	5				38	5	3	2	13	0	N
10.1007:s10267-009-0485-1	Mycoscience	2009	N	N	N	N	Y	N	Y	Y	Y	N	N	N	N	N	N	Y	N	Y	Y	N	N	N	Y	N	N	N	N	N	N	Y	Y	N	N	Y	Y	2					2	1	1	8	1	Y	N
10.1007:s10267-009-0503-3	Mycoscience	2009	N	Y	N	Y	Y	Y	Y	Y	Y	Y	Y	N	N	N	Y	Y	N	N	Y	Y	Y	N	Y	N	N	Y	Y	Y	Y	Y	Y	N	N	Y	Y	4			20	19	4	1	1	8	1	N	Y
10.1007:s10267-008-0466-9	Mycoscience	2009	N	N	N	Y	Y	Y	Y	Y	N	N	Y	N	N	N	N	Y	N	Y	Y	N	Y	N	N	N	N	N	N	N	N	Y	Y	N	N	Y	Y	3		Y		16	2	2	2	9	0	N	Y
10.1007:s10267-009-0499-8	Mycoscience	2009	N	N	N	Y	Y	N	Y	Y	N	N	Y	N	N	N	N	Y	N	Y	Y	Y	Y	N	Y	N	N	N	N	N	N	Y	Y	Y	N	Y	N	2					1	1	1	6	0	N
10.1007:s10267-009-0493-1	Mycoscience	2009	N	N	N	Y	Y	Y	Y	N	Y	N	Y	N	N	N	Y	N	N	Y	Y	Y	Y	N	Y	N	N	N	N	N	Y	Y	Y	Y	N	Y	N	12		N	27		6	2	1	11	0	N
10.1007:s10267-008-0469-6	Mycoscience	2009	N	N	N	Y	Y	N	Y	Y	Y	Y	Y	N	N	N	Y	Y	N	Y	Y	N	Y	N	Y	N	N	N	N	Y	Y	N	Y	N	N	Y	Y	2			18		2	1	1	6	0	N	Y
10.1007:s10267-008-0462-0	Mycoscience	2009	N	N	Y	Y	Y	N	N	Y	Y	N	Y	N	N	N	Y	Y	N	Y	Y	N	Y	N	Y	N	N	N	Y	N	Y	Y	Y	Y	N	Y	N	5				49	2	1	1	10	0	Y	Y
10.1007:s10267-009-0492-2	Mycoscience	2009	N	N	N	Y	Y	Y	N	Y	N	N	Y	N	N	N	Y	N	N	N	N	Y	Y	N	Y	N	N	N	N	N	Y	Y	N	N	N	Y	Y	1					1	1	1	12	1	N
10.1007:s10267-009-0025-z	Mycoscience	2010	N	N	N	N	Y	N	N	Y	Y	N	N	N	N	Y	N	Y	N	Y	Y	Y	N	N	Y	N	N	N	N	Y	N	Y	Y	Y	N	N	N	3					3	1	1	7	0	N
10.1007:s10267-009-0027-x	Mycoscience	2010	N	N	N	Y	Y	N	Y	Y	N	N	Y	N	N	N	N	N	N	Y	Y	Y	Y	N	Y	N	N	N	N	N	N	Y	Y	Y	N	Y	Y	4	2	Y	19	20	2	1	1	7	0	N
10.1007:s10267-010-0055-6	Mycoscience	2010	N	Y	N	Y	Y	Y	Y	Y	Y	N	N	N	N	N	N	N	Y	Y	Y	Y	Y	Y	Y	N	N	N	Y	N	N	Y	Y	Y	Y	Y	Y	6		Y			2	1	1	10	0	N
10.1007:s10267-010-0058-3	Mycoscience	2010	N	N	N	Y	N	Y	N	Y	Y	Y	N	N	N	N	N	Y	Y	Y	Y	Y	N	N	Y	N	N	N	Y	N	Y	Y	Y	Y	N	Y	Y	5				49	2	1	1	11	2	Y	Y
10.1007:s10267-009-0003-5	Mycoscience	2010	N	N	Y	Y	Y	Y	Y	Y	Y	N	N	N	N	N	N	Y	Y	Y	Y	Y	N	N	Y	N	N	N	Y	N	N	Y	Y	Y	N	Y	Y	5		Y	14		3	2	2	15	1	N	N
10.1007:s10267-010-0037-8	Mycoscience	2010	N	N	N	Y	Y	N	Y	N	Y	N	N	N	N	N	N	Y	N	Y	Y	Y	Y	N	Y	Y	N	N	N	Y	Y	Y	Y	N	N	N	N	6		Y			3	2	1	10	0	N
10.1007:s10267-010-0059-2	Mycoscience	2010	N	N	N	N	Y	N	N	Y	Y	N	Y	N	N	N	N	Y	Y	Y	Y	N	Y	Y	Y	N	N	N	Y	Y	N	Y	Y	Y	N	N	Y	3					1	1	1	13	5	N	N
10.1007:s10267-009-0006-2	Mycoscience	2010	N	N	N	Y	Y	N	Y	Y	N	N	Y	N	N	N	Y	Y	N	Y	Y	Y	Y	N	Y	N	N	N	Y	N	Y	N	Y	N	N	Y	Y	5					4	1	1	6	0	N	Y
10.1007:s10267-010-0057-4	Mycoscience	2010	N	N	Y	N	Y	Y	Y	Y	Y	N	Y	N	N	N	N	N	N	Y	Y	Y	N	N	Y	N	N	Y	Y	Y	N	N	Y	Y	N	N	Y	7		N			5	3	2	11	0	Y	N
10.1007:s10267-010-0080-5	Mycoscience	2011	N	N	Y	Y	Y	N	Y	Y	Y	Y	Y	N	N	N	N	Y	Y	Y	Y	Y	N	N	Y	Y	N	Y	Y	Y	Y	Y	Y	N	N	Y	Y	3			23		2	1	1	5	0	N	Y
10.1007:s10267-011-0116-5	Mycoscience	2011	N	N	N	Y	Y	Y	Y	Y	Y	N	N	N	N	N	Y	Y	N	N	Y	Y	Y	N	Y	N	N	N	N	N	N	Y	Y	N	N	Y	N	2					2	1	1	5	0	N
10.1007:s10267-010-0077-0	Mycoscience	2011	N	N	N	Y	Y	N	Y	Y	Y	Y	N	N	N	N	Y	N	N	N	Y	Y	Y	N	Y	N	N	N	N	Y	Y	Y	N	N	N	Y	N	6		Y			6	3	2	6	0	Y	Y
10.1007:s10267-010-0063-6	Mycoscience	2011	N	N	N	Y	Y	N	N	Y	N	N	Y	N	N	N	Y	N	N	Y	Y	Y	N	N	Y	N	N	N	Y	N	N	Y	Y	N	Y	Y	Y	6		Y	14		4	1	1	17	1	Y	N
10.1007:s10267-011-0109-4	Mycoscience	2011	N	N	N	Y	Y	N	Y	Y	N	N	Y	N	N	N	Y	N	N	N	N	Y	Y	N	N	N	N	N	N	N	Y	Y	N	N	N	Y	Y	2	0	Y			2	1	1	7	0	N	Y
10.1007:s10267-011-0117-4	Mycoscience	2011	N	N	N	Y	Y	Y	Y	Y	Y	Y	Y	N	N	N	N	N	Y	Y	Y	Y	Y	N	N	N	N	N	N	Y	Y	N	Y	Y	N	Y	N	3		Y	19		2	2	2	13	0	N
10.1007:s10267-011-0119-2	Mycoscience	2011	N	N	N	Y	Y	N	Y	Y	N	N	N	N	N	Y	N	N	N	N	N	Y	Y	N	N	N	N	N	N	N	Y	Y	N	N	N	Y	Y	3		Y			3	1	1	6	0	N	Y
10.1007:s10267-010-0072-5	Mycoscience	2011	N	N	N	Y	Y	N	Y	Y	Y	Y	Y	N	N	N	N	N	Y	Y	Y	Y	Y	N	N	N	N	N	N	N	N	Y	Y	Y	N	Y	Y	5			15	28	4	2	2	9	0	N	Y
10.1007:s10267-011-0125-4	Mycoscience	2011	Y	N	Y	Y	Y	N	Y	Y	N	N	Y	N	N	N	Y	N	N	N	N	Y	Y	N	N	N	N	N	Y	N	Y	Y	N	N	N	Y	Y	1	0	Y			1	1	1	9	0	N	Y
10.1007:s10267-010-0082-3	Mycoscience	2011	N	N	N	Y	N	Y	N	Y	Y	Y	N	N	N	N	N	Y	Y	Y	Y	Y	N	N	Y	N	N	N	Y	N	Y	Y	Y	Y	N	Y	Y	5				49	2	1	1	13	0	Y	Y
10.1007:s10267-011-0171-y	Mycoscience	2012	Y	N	Y	Y	Y	N	N	Y	Y	N	Y	N	N	N	N	N	N	N	N	Y	Y	N	Y	N	N	N	N	N	N	Y	N	N	Y	N	N	4					1	1	1	5	0	N
10.1007:s10267-012-0188-x	Mycoscience	2012	N	N	N	Y	Y	N	N	N	N	N	N	N	N	N	N	N	N	Y	Y	N	N	N	Y	N	N	N	N	Y	Y	Y	Y	Y	N	Y	N	6					2	2	1	13	0	N
10.1007:s10267-011-0138-z	Mycoscience	2012	N	N	Y	Y	Y	N	N	Y	Y	N	Y	N	N	N	N	N	N	N	Y	Y	Y	N	Y	N	N	N	N	N	N	Y	N	Y	N	N	N	4					1	1	1	6	0	N
10.1007:s10267-011-0159-7	Mycoscience	2012	N	Y	N	Y	Y	N	N	N	N	N	Y	N	N	N	Y	Y	N	Y	Y	Y	Y	Y	Y	N	N	N	N	N	N	Y	Y	N	N	Y	N	7					2	1	1	7	1	N
10.1007:s10267-011-0180-x	Mycoscience	2012	N	N	N	N	Y	Y	Y	Y	N	N	N	N	N	N	Y	Y	N	Y	Y	Y	Y	N	Y	N	N	N	N	N	Y	N	Y	Y	N	Y	N	2	0	Y		9	1	1	1	8	0	N
10.1007:s10267-011-0168-6	Mycoscience	2012	N	N	N	Y	Y	N	Y	Y	Y	Y	Y	N	N	N	N	N	N	Y	Y	Y	Y	N	N	N	N	Y	Y	N	Y	N	N	Y	N	Y	Y	2	1	N	17		2	2	2	10	2	N	Y
10.1007:s10267-011-0167-7	Mycoscience	2012	N	Y	N	Y	Y	N	Y	N	Y	N	Y	N	N	N	N	Y	N	Y	Y	Y	Y	Y	N	N	N	N	Y	N	Y	N	Y	Y	N	Y	Y	3		Y	18		2	1	1	6	0	N	Y
10.1007:s10267-011-0165-9	Mycoscience	2012	N	Y	N	Y	N	N	N	Y	Y	Y	Y	N	N	N	N	N	Y	Y	Y	Y	N	N	Y	N	N	N	N	Y	N	N	N	N	N	Y	N	5	1	N	8		3	1	1	7	0	N
10.1007:s10267-011-0139-y	Mycoscience	2012	N	N	N	Y	Y	N	Y	N	N	Y	N	N	N	N	N	N	N	N	N	Y	Y	N	N	N	N	N	N	N	N	Y	N	N	Y	N	N	2					3	2	1	6	0	N
10.1007:s10267-011-0152-1	Mycoscience	2012	N	Y	Y	Y	Y	N	N	Y	Y	N	Y	N	N	N	N	N	N	N	N	Y	Y	N	Y	N	N	N	N	N	N	Y	N	Y	Y	N	N	5		Y			2	2	2	7	0	N
10.1007:s10267-012-0190-3	Mycoscience	2012	Y	N	Y	Y	Y	Y	Y	Y	Y	N	Y	N	N	N	N	N	N	N	Y	Y	Y	N	Y	N	N	N	N	N	N	Y	N	N	Y	N	N	5					2	2	2	5	0	N
10.1007:s10267-011-0166-8	Mycoscience	2012	N	N	N	Y	Y	N	N	Y	N	N	N	N	N	N	N	N	N	N	N	Y	N	N	Y	N	N	N	N	Y	Y	N	N	N	N	Y	N	7		N	12		2	2	1	4	0	N
10.1007:s10267-011-0163-y	Mycoscience	2012	N	N	N	N	N	Y	Y	N	Y	N	N	N	N	N	N	N	N	Y	Y	Y	Y	N	Y	N	N	N	N	N	N	Y	Y	N	N	Y	Y	3					3	1	1	9	0	N	N
10.1007:s10267-011-0169-5	Mycoscience	2012	Y	Y	N	Y	Y	N	Y	Y	Y	N	N	N	N	N	N	Y	N	Y	Y	Y	N	N	Y	N	N	N	Y	N	N	Y	Y	Y	N	Y	Y	8	2	N		36	7	6	3	12	0	N	Y
10.1007:s10267-011-0150-3	Mycoscience	2012	N	Y	N	Y	Y	N	Y	Y	Y	N	N	N	N	N	N	N	N	Y	Y	Y	Y	N	Y	N	N	N	Y	N	Y	Y	Y	Y	N	Y	Y	3	1	Y		47	3	3	3	20	3	N	N
10.1007:s10267-011-0142-3	Mycoscience	2012	N	N	N	Y	N	N	Y	Y	Y	Y	Y	N	N	N	N	N	N	N	N	N	N	N	N	N	N	N	N	N	N	Y	N	N	Y	N	Y	3	0	Y		35	3	2	1	5	0	N	Y
10.1016:j.myc.2012.09.014	Mycoscience	2013	N	N	N	N	Y	N	Y	Y	Y	N	Y	N	N	N	N	N	N	N	N	Y	Y	Y	N	N	N	N	N	Y	Y	Y	N	N	N	N	N	7		Y			6	3	1	5	1	N	Y
10.1016:j.myc.2012.12.002	Mycoscience	2013	N	Y	N	N	Y	Y	Y	N	Y	N	N	N	N	N	Y	N	N	Y	Y	Y	N	N	Y	N	N	N	Y	Y	N	Y	Y	Y	N	N	N	5				51	3	2	2	8	0	Y	N
10.1016:j.myc.2012.06.001	Mycoscience	2013	N	N	N	Y	Y	N	Y	Y	N	N	Y	N	N	N	Y	Y	N	Y	Y	Y	N	N	N	N	N	N	Y	N	Y	Y	Y	N	N	N	Y	3		N			2	2	1	6	0	N	N
10.1016:j.myc.2012.09.005	Mycoscience	2013	N	N	N	Y	Y	N	Y	N	N	Y	N	N	N	Y	Y	N	N	N	N	Y	Y	Y	N	N	N	N	Y	N	N	Y	N	Y	Y	N	N	3	2	N			2	2	2	6	0	N	Y
10.1016:j.myc.2013.02.005	Mycoscience	2013	N	N	N	Y	Y	N	Y	Y	N	N	N	N	N	N	N	N	N	N	Y	Y	Y	N	Y	N	N	N	Y	N	Y	N	N	N	N	N	N	3	0	Y			3	1	1	11	0	N	Y
10.1016:j.myc.2012.09.004	Mycoscience	2013	N	N	N	Y	Y	Y	Y	Y	Y	N	Y	N	N	N	N	N	N	N	N	Y	Y	N	N	N	N	N	N	Y	N	Y	N	N	N	N	N	4	1	N		35	6	3	2	6	0	N
10.1016:j.myc.2012.07.002	Mycoscience	2013	N	N	Y	Y	Y	Y	Y	Y	N	N	Y	N	N	N	Y	Y	Y	Y	Y	Y	N	N	N	N	N	N	N	Y	N	Y	Y	Y	N	N	N	4					2	1	1	12	0	N
10.1016:j.myc.2012.09.013	Mycoscience	2013	N	N	N	N	Y	Y	Y	N	N	Y	N	N	N	N	Y	Y	N	Y	Y	Y	N	N	Y	N	N	N	N	N	Y	N	Y	Y	N	N	N	2	0	Y	9		1	1	1	10	0	N
10.1016:j.myc.2012.09.003	Mycoscience	2013	N	N	N	Y	N	N	Y	Y	N	N	N	N	N	N	N	N	N	Y	Y	Y	Y	N	N	N	N	N	Y	N	N	Y	Y	N	Y	N	Y	4			14	35	5	4	2	4	0	N
10.1016:j.myc.2013.01.007	Mycoscience	2013	N	Y	N	N	Y	N	N	N	N	N	N	N	N	N	N	Y	N	Y	Y	Y	N	Y	N	N	N	N	N	N	N	Y	Y	N	Y	N	N	8					5	2	1	6	0	Y	N
10.1016:j.myc.2012.08.005	Mycoscience	2013	N	N	N	N	Y	Y	Y	N	Y	Y	N	N	N	N	N	Y	N	Y	Y	Y	Y	N	N	N	N	N	N	N	N	Y	Y	Y	N	N	N	2			12		1	1	1	5	0	N
10.1016:j.myc.2013.01.002	Mycoscience	2013	Y	Y	N	Y	N	N	Y	Y	Y	Y	Y	N	N	N	N	Y	Y	Y	Y	Y	N	N	N	Y	N	N	N	Y	N	Y	Y	Y	N	N	N	5	2	Y	39		3	2	2	9	0	N
10.1016:j.myc.2012.09.020	Mycoscience	2013	N	N	N	N	Y	N	Y	Y	N	N	Y	N	N	N	N	N	N	N	N	Y	N	N	N	N	N	N	Y	N	Y	N	N	N	N	Y	N	3	2	N	10	21	1	1	1	3	0	N	N
10.1016:j.myc.2012.09.009	Mycoscience	2013	Y	N	N	Y	Y	N	Y	Y	Y	Y	Y	Y	Y	N	Y	N	Y	Y	Y	Y	Y	N	Y	N	N	N	Y	N	Y	Y	Y	Y	N	N	Y	5		Y		44	3	1	1	12	0	Y	N
10.1016:j.myc.2012.09.018	Mycoscience	2013	N	Y	N	Y	Y	N	N	N	N	N	Y	N	N	N	N	Y	N	N	Y	Y	Y	N	N	N	N	N	Y	N	Y	N	Y	N	N	N	Y	4		Y	16		3	2	2	5	0	N	Y
10.1016:j.myc.2012.06.002	Mycoscience	2013	N	N	Y	Y	Y	N	Y	N	Y	Y	Y	N	N	N	Y	Y	N	Y	Y	Y	Y	Y	Y	Y	N	N	Y	N	Y	N	Y	Y	N	N	Y	2			12	24	2	2	2	6	0	N	N
10.1016:j.myc.2012.10.006	Mycoscience	2013	N	Y	N	Y	Y	N	N	N	N	N	Y	N	N	N	Y	Y	Y	Y	Y	Y	Y	Y	Y	N	N	N	N	Y	N	Y	Y	N	N	N	N	6					2	1	1	6	0	N
10.1016:j.myc.2012.11.003	Mycoscience	2013	N	N	Y	N	Y	N	N	Y	Y	N	Y	N	N	N	N	N	N	Y	Y	Y	N	Y	Y	N	N	N	Y	N	N	Y	Y	N	N	Y	Y	4		N			3	3	2	6	0	N	N
10.1016:j.myc.2013.01.005	Mycoscience	2013	Y	N	N	N	N	N	Y	N	Y	N	N	N	N	N	N	N	Y	Y	Y	Y	N	N	Y	Y	N	N	Y	Y	Y	Y	Y	N	N	N	N	7					4	2	2	5	0	N
10.1016:j.myc.2013.01.003	Mycoscience	2013	N	N	N	N	Y	N	Y	Y	Y	N	Y	N	N	N	Y	N	N	Y	Y	Y	N	N	N	N	N	N	Y	N	N	Y	Y	Y	Y	N	N	4					2	1	1	7	0	Y	N
10.1016:j.myc.2012.10.003	Mycoscience	2013	N	N	N	Y	Y	N	Y	Y	N	Y	Y	N	N	N	N	N	N	N	N	Y	Y	N	Y	N	N	N	Y	N	Y	N	N	N	N	Y	Y	3	1	N	25	25	1	1	1	3	0	N	Y
10.1016:j.myc.2012.09.007	Mycoscience	2013	N	N	N	N	N	N	N	Y	Y	Y	Y	N	N	N	N	N	N	Y	Y	Y	Y	N	Y	N	N	N	N	N	N	Y	Y	Y	Y	N	N	6					3	1	1	18	0	Y	N
10.1016:j.myc.2012.08.007	Mycoscience	2013	Y	N	N	Y	Y	N	Y	N	Y	Y	Y	N	N	N	N	N	N	N	Y	Y	Y	Y	N	N	N	N	Y	N	Y	N	N	N	N	N	Y	3	1	Y		16	2	1	1	4	0	N	Y
10.1016:j.myc.2012.10.004	Mycoscience	2013	N	N	N	Y	Y	N	Y	Y	N	N	Y	N	N	N	N	Y	N	Y	Y	Y	Y	N	N	N	N	N	N	N	Y	N	Y	N	N	N	N	3	1	N			2	2	1	5	0	N
10.1016:j.myc.2012.08.006	Mycoscience	2013	N	N	N	Y	Y	N	Y	Y	Y	N	Y	N	N	N	Y	Y	N	Y	Y	Y	Y	N	N	N	N	N	N	N	Y	N	Y	Y	N	Y	N	3	1	N			2	2	1	5	0	N
10.1016:j.myc.2013.09.001	Mycoscience	2014	N	N	N	N	Y	Y	N	N	N	N	Y	N	N	N	N	N	N	N	Y	Y	N	N	Y	N	N	N	Y	N	Y	Y	N	N	N	N	Y	2					2	1	1	4	0	N	Y
10.1016:j.myc.2013.05.008	Mycoscience	2014	N	N	N	Y	N	N	Y	Y	Y	Y	Y	N	N	N	Y	N	Y	Y	Y	Y	N	N	N	N	Y	N	Y	Y	N	Y	N	Y	N	N	Y	5		Y			2	1	1	9	0	N	Y
10.1016:j.myc.2013.05.005	Mycoscience	2014	N	N	N	Y	Y	N	Y	N	N	N	Y	N	N	N	N	Y	N	Y	Y	Y	N	N	N	N	N	N	Y	Y	N	Y	Y	Y	N	Y	N	4	1	N	16	24	2	1	1	10	0	Y	N
10.1016:j.myc.2014.01.007	Mycoscience	2014	N	N	N	N	Y	N	Y	Y	Y	N	Y	N	N	Y	N	Y	N	Y	Y	Y	Y	Y	N	N	N	N	Y	Y	N	Y	Y	N	N	N	Y	6					1	1	1	6	0	N	Y
10.1016:j.myc.2013.06.006	Mycoscience	2014	N	N	N	Y	Y	N	N	Y	N	N	Y	Y	N	N	Y	N	N	N	Y	N	N	N	Y	N	N	N	Y	N	N	Y	N	N	N	N	Y	2	2	N			2	1	1	3	0	N	Y
10.1016:j.myc.2013.10.004	Mycoscience	2014	Y	Y	N	Y	Y	Y	Y	Y	Y	Y	N	N	Y	N	N	N	N	N	N	Y	Y	N	N	N	N	N	N	N	N	Y	N	Y	N	Y	N	4					2	2	2	7	0	N
10.1016:j.myc.2013.10.001	Mycoscience	2014	N	N	N	Y	Y	N	Y	Y	Y	N	Y	N	N	N	N	Y	N	Y	Y	Y	N	N	Y	N	N	N	Y	N	N	Y	Y	Y	N	Y	Y	4					3	1	1	8	0	Y	Y
10.1016:j.myc.2013.11.002	Mycoscience	2014	N	N	N	Y	Y	N	Y	N	Y	Y	N	N	N	N	N	Y	N	Y	Y	Y	Y	Y	Y	N	N	N	Y	N	Y	N	Y	Y	N	Y	Y	4		N			3	2	2	10	0	N	Y
10.1016:j.myc.2013.11.006	Mycoscience	2014	N	N	N	Y	Y	Y	Y	N	N	Y	N	N	N	Y	N	Y	N	Y	Y	Y	N	N	Y	Y	N	N	Y	N	Y	N	Y	N	N	N	Y	3	1	Y			1	1	1	6	0	N	Y
10.1016:j.myc.2013.11.007	Mycoscience	2014	N	N	N	Y	Y	N	Y	Y	Y	Y	N	N	N	N	Y	N	N	N	Y	Y	N	N	Y	N	N	N	N	N	N	Y	N	N	Y	N	Y	4		Y			3	2	2	7	0	N
10.1016:j.myc.2013.07.002	Mycoscience	2014	N	N	N	Y	Y	Y	Y	N	Y	N	Y	N	N	N	Y	N	N	N	Y	Y	Y	N	N	N	N	N	Y	N	Y	N	N	N	N	Y	Y	3		Y	18		3	1	1	5	0	N	Y
10.1016:j.myc.2013.12.003	Mycoscience	2014	N	N	N	Y	Y	N	N	Y	Y	N	Y	N	N	N	N	Y	N	Y	Y	Y	Y	N	N	N	N	N	Y	N	N	Y	Y	Y	Y	N	Y	3					3	2	2	6	0	N	Y
10.1016:j.myc.2013.11.004	Mycoscience	2014	N	N	N	N	Y	N	N	Y	Y	N	N	N	N	N	N	Y	Y	Y	Y	Y	Y	Y	Y	N	N	N	N	N	N	Y	Y	N	N	N	N	4		Y			1	1	1	6	0	Y	N
10.1016:j.myc.2013.12.004	Mycoscience	2014	N	N	N	Y	Y	N	Y	Y	N	N	Y	N	N	N	Y	Y	Y	Y	Y	Y	Y	Y	N	N	N	N	Y	Y	Y	N	Y	Y	Y	Y	N	2		Y	25		2	2	2	8	0	N	Y
10.1016:j.myc.2013.04.001	Mycoscience	2014	N	N	N	Y	Y	N	Y	N	Y	N	N	N	N	N	Y	N	N	Y	Y	Y	N	N	Y	N	N	N	Y	Y	Y	Y	Y	N	N	N	N	6					2	2	2	10	0	Y	Y
10.1016:j.myc.2013.08.007	Mycoscience	2014	N	N	N	Y	Y	N	Y	N	N	N	N	N	N	N	N	Y	N	Y	Y	Y	N	N	Y	N	N	N	Y	Y	Y	Y	Y	Y	N	N	N	5					2	2	1	8	0	Y	Y
10.1016:j.myc.2013.05.006	Mycoscience	2014	N	N	N	Y	Y	N	Y	N	N	Y	Y	N	N	N	Y	Y	N	Y	Y	Y	N	N	N	N	N	N	Y	N	Y	N	Y	Y	Y	N	Y	1			12		1	1	1	8	0	N	Y
10.1016:j.myc.2013.11.003	Mycoscience	2014	N	N	Y	Y	Y	Y	Y	Y	Y	N	N	N	N	N	Y	N	N	N	N	Y	N	N	Y	N	N	N	N	N	N	Y	N	N	Y	N	N	4		Y			2	2	2	9	0	N
10.1016:j.myc.2013.12.002	Mycoscience	2014	N	N	N	Y	Y	N	Y	Y	Y	N	Y	N	N	N	N	Y	N	Y	Y	Y	Y	Y	Y	N	N	N	N	Y	Y	Y	Y	N	N	N	N	10		Y			9	2	1	6	0	Y	Y
10.1016:j.myc.2013.09.005	Mycoscience	2014	N	N	N	N	Y	N	Y	Y	N	N	Y	N	N	N	N	Y	N	Y	Y	Y	N	N	Y	N	N	N	Y	Y	N	Y	Y	N	N	Y	Y	4					4	2	1	6	0	N
10.1016:j.myc.2014.02.001	Mycoscience	2015	N	Y	N	Y	Y	N	Y	N	N	N	Y	N	N	N	N	Y	N	Y	Y	Y	Y	N	Y	N	N	N	N	N	N	Y	Y	N	N	N	N	4					2	1	1	5	0	N
10.1016:j.myc.2014.11.003	Mycoscience	2015	N	N	N	N	Y	N	Y	Y	N	N	Y	N	N	N	Y	Y	N	Y	Y	Y	N	Y	N	N	N	N	Y	N	Y	N	Y	N	N	N	Y	4					3	1	1	5	0	N	Y
10.1016:j.myc.2014.01.010	Mycoscience	2015	N	N	N	Y	N	N	Y	Y	N	N	Y	N	N	N	N	Y	Y	Y	Y	Y	Y	N	Y	N	N	N	Y	Y	N	Y	Y	N	N	N	N	2	1	N			2	2	1	10	0	N
10.1016:j.myc.2014.05.004	Mycoscience	2015	N	N	Y	Y	Y	Y	Y	N	Y	Y	Y	N	N	N	N	Y	N	Y	Y	Y	N	N	Y	N	N	N	Y	N	Y	N	Y	Y	Y	Y	Y	2					1	1	1	9	0	N	Y
10.1016:j.myc.2014.03.004	Mycoscience	2015	N	N	N	Y	Y	Y	Y	Y	Y	N	Y	N	N	N	N	Y	Y	Y	Y	Y	Y	Y	N	N	N	N	Y	N	N	Y	Y	Y	N	Y	Y	4		N	10	35	1	1	1	6	0	N	Y
10.1016:j.myc.2015.03.002	Mycoscience	2015	N	Y	N	Y	N	N	Y	Y	N	Y	Y	N	N	N	N	Y	Y	Y	Y	Y	N	N	N	N	N	N	Y	N	N	Y	Y	N	N	N	Y	3		Y			1	1	1	4	0	N	N
10.1016:j.myc.2014.06.001	Mycoscience	2015	N	N	N	Y	Y	N	Y	Y	Y	Y	Y	N	N	N	Y	Y	N	Y	Y	Y	N	N	Y	N	N	N	N	N	Y	N	Y	Y	Y	N	Y	2					1	1	1	8	0	N	Y
10.1016:j.myc.2014.03.002	Mycoscience	2015	Y	N	N	Y	Y	N	Y	Y	Y	N	N	N	N	N	N	Y	N	Y	Y	Y	N	N	N	N	N	N	Y	N	N	Y	Y	Y	N	N	Y	4					2	1	1	9	0	Y	Y
10.1016:j.myc.2015.02.005	Mycoscience	2015	N	Y	N	Y	Y	Y	Y	Y	Y	Y	N	N	N	N	Y	Y	N	Y	Y	Y	N	N	Y	Y	N	N	Y	N	N	Y	Y	Y	N	N	N	7	2	Y	12	25	4	4	3	17	0	Y	N
10.1016:j.myc.2015.06.002	Mycoscience	2015	N	N	N	Y	Y	Y	Y	Y	Y	N	Y	N	N	N	N	Y	N	Y	Y	Y	Y	N	Y	Y	N	N	Y	Y	Y	Y	Y	Y	N	N	Y	4	1	N	34	27	3	2	1	9	0	N	Y
10.1016:j.myc.2014.09.002	Mycoscience	2015	Y	N	N	N	N	Y	Y	Y	Y	N	Y	N	N	N	N	Y	N	Y	Y	Y	Y	N	Y	Y	N	N	Y	N	N	Y	Y	Y	N	Y	Y	4	1	Y			3	1	1	7	0	N
10.1016:j.myc.2015.05.006	Mycoscience	2015	N	N	N	Y	Y	Y	Y	Y	Y	N	Y	N	N	Y	N	Y	N	Y	Y	Y	Y	N	N	N	N	N	Y	Y	Y	N	Y	N	N	Y	Y	2		Y	13		2	1	1	6	0	N	Y
10.1016:j.myc.2014.01.011	Mycoscience	2015	N	N	N	Y	Y	N	Y	Y	Y	Y	Y	N	N	N	N	Y	N	Y	Y	Y	Y	N	N	N	N	N	Y	N	Y	Y	Y	Y	Y	N	Y	4					3	1	1	9	0	Y	Y
10.1016:j.myc.2014.04.006	Mycoscience	2015	N	N	N	Y	Y	N	Y	Y	Y	N	N	N	N	N	Y	Y	N	Y	Y	Y	N	N	Y	N	N	N	Y	Y	Y	Y	Y	N	N	N	N	7					3	3	2	9	0	Y	Y
10.1016:j.myc.2014.06.004	Mycoscience	2015	N	Y	N	Y	N	Y	N	Y	Y	Y	Y	N	N	N	N	Y	N	Y	Y	Y	Y	N	Y	Y	N	N	Y	N	Y	Y	Y	Y	N	N	Y	2					2	2	2	9	0	Y	N
10.1016:j.myc.2015.02.003	Mycoscience	2015	N	N	N	Y	Y	N	Y	Y	N	N	Y	N	N	Y	Y	Y	Y	Y	Y	Y	Y	N	Y	N	N	N	Y	N	Y	Y	Y	N	N	Y	Y	4					3	1	1	5	0	N	Y
10.1016:j.myc.2014.06.006	Mycoscience	2015	N	N	N	Y	N	N	Y	Y	Y	Y	N	N	N	N	N	N	N	N	N	Y	Y	Y	N	N	N	Y	N	N	N	Y	N	Y	N	N	N	2	0	Y		46	2	1	1	6	0	N
10.1016:j.myc.2014.10.002	Mycoscience	2015	N	N	N	N	Y	N	Y	Y	Y	N	Y	N	N	N	N	Y	Y	Y	Y	Y	N	N	N	N	N	N	Y	N	N	Y	Y	Y	Y	N	N	5					3	1	1	8	0	Y	N
10.1016:j.myc.2015.05.005	Mycoscience	2015	N	N	N	Y	N	N	Y	Y	Y	N	Y	N	N	N	N	Y	N	Y	Y	Y	N	N	N	N	N	N	N	N	N	Y	Y	N	N	N	N	5		N			3	3	1	4	0	N
10.1016:j.myc.2014.12.003	Mycoscience	2015	N	N	N	N	N	N	N	Y	Y	N	Y	N	N	N	N	N	N	N	N	Y	Y	Y	N	N	N	N	N	Y	N	Y	N	Y	Y	N	N	3					2	2	1	6	0	N
10.1016:j.myc.2014.10.001	Mycoscience	2015	Y	N	N	Y	Y	Y	N	Y	Y	N	Y	N	N	N	N	Y	N	Y	Y	Y	Y	N	Y	N	N	N	Y	N	Y	N	Y	Y	N	N	Y	3					2	1	1	6	0	N	Y
10.1016:j.myc.2014.07.003	Mycoscience	2015	N	N	N	N	Y	N	N	N	Y	N	Y	N	N	N	N	Y	Y	Y	Y	Y	Y	N	Y	N	N	N	Y	N	Y	N	Y	Y	Y	Y	Y	1			12		1	1	1	6	0	N	Y
10.1016:j.myc.2014.01.012	Mycoscience	2015	N	N	N	Y	Y	N	Y	N	Y	N	Y	N	N	N	N	N	N	N	N	Y	N	N	N	N	N	N	Y	N	Y	Y	N	N	N	N	N	4					3	1	1	4	0	N	Y
10.1016:j.myc.2014.12.005	Mycoscience	2015	N	N	N	Y	Y	N	Y	Y	Y	N	Y	N	N	N	N	Y	N	Y	Y	Y	Y	Y	N	N	N	N	Y	Y	Y	Y	Y	N	N	N	Y	6		Y			6	2	1	6	0	N	Y
10.1016:j.myc.2015.02.001	Mycoscience	2015	N	N	N	N	Y	N	Y	Y	N	N	Y	N	N	N	Y	Y	N	Y	Y	Y	Y	N	Y	N	N	N	N	Y	N	Y	Y	Y	N	N	N	5					5	2	1	9	0	N
10.1016:j.myc.2014.11.002	Mycoscience	2015	N	N	N	Y	Y	N	Y	Y	Y	N	Y	N	N	N	Y	Y	N	Y	Y	Y	N	N	Y	N	N	N	Y	N	N	Y	Y	N	N	Y	Y	5					1	1	1	5	0	N	Y
10.1016:j.myc.2015.02.002	Mycoscience	2015	N	N	N	Y	Y	N	Y	Y	N	N	Y	N	N	Y	Y	Y	N	Y	Y	Y	Y	Y	N	N	Y	N	Y	N	Y	N	Y	N	N	Y	Y	4		Y	7		2	1	1	5	0	N	Y
10.1016:j.myc.2014.08.003	Mycoscience	2015	N	N	N	N	Y	Y	Y	Y	Y	Y	Y	Y	N	Y	N	Y	Y	Y	Y	Y	N	Y	N	N	N	N	Y	N	N	Y	Y	N	N	N	Y	4	2	Y			2	1	1	7	0	N
10.1016:j.myc.2015.12.004	Mycoscience	2016	N	N	N	Y	Y	Y	Y	Y	Y	Y	N	N	N	N	N	Y	N	Y	Y	Y	N	N	N	N	N	N	Y	N	Y	N	Y	N	N	Y	N	5					4	2	2	6	0	N	N
10.1016:j.myc.2015.12.002	Mycoscience	2016	N	N	N	Y	Y	N	N	Y	Y	N	Y	N	N	Y	N	Y	N	Y	Y	Y	Y	N	N	N	N	N	Y	N	N	Y	Y	N	Y	Y	N	3		Y			1	1	1	5	0	Y	Y
10.1016:j.myc.2016.02.002	Mycoscience	2016	N	N	N	Y	Y	N	Y	Y	Y	N	Y	N	N	Y	Y	Y	Y	Y	Y	Y	N	Y	N	N	N	N	Y	N	Y	N	Y	N	N	N	Y	5		Y	13		2	1	1	6	0	N	N
10.1016:j.myc.2016.03.002	Mycoscience	2016	N	N	N	Y	Y	N	Y	Y	N	N	Y	N	Y	N	N	Y	Y	Y	Y	Y	Y	Y	N	N	N	N	Y	N	Y	Y	Y	N	Y	Y	Y	3					1	1	1	9	0	N	Y
10.1016:j.myc.2015.07.004	Mycoscience	2016	N	N	N	Y	Y	Y	Y	Y	Y	N	Y	N	N	Y	Y	Y	N	Y	Y	Y	N	Y	N	N	N	N	Y	N	Y	N	Y	N	N	N	Y	4		Y	7		2	1	1	5	0	N	Y
10.1016:j.myc.2015.09.001	Mycoscience	2016	N	Y	N	N	N	N	Y	Y	N	N	N	N	N	N	N	Y	Y	Y	Y	Y	N	N	Y	N	N	N	Y	Y	N	Y	Y	N	N	N	N	9					3	1	1	6	0	Y	Y
10.1016:j.myc.2016.06.006	Mycoscience	2016	N	N	N	Y	Y	N	Y	Y	Y	Y	Y	N	N	Y	Y	Y	Y	Y	Y	Y	Y	Y	Y	N	N	N	Y	Y	N	Y	Y	Y	N	Y	Y	3		Y	16	28	3	1	1	8	0	N	Y
10.1016:j.myc.2015.07.005	Mycoscience	2016	N	N	N	Y	Y	N	Y	Y	Y	Y	Y	N	N	N	N	Y	N	Y	Y	Y	Y	Y	Y	N	N	N	N	Y	N	Y	Y	N	N	Y	N	4			15	15	3	2	2	9	0	Y	Y
10.1016:j.myc.2016.04.005	Mycoscience	2016	Y	Y	N	Y	N	Y	Y	Y	Y	N	N	N	N	N	Y	Y	N	Y	Y	Y	Y	N	Y	N	N	N	Y	N	N	Y	Y	Y	N	N	N	2					2	1	1	9	0	Y	Y
10.1016:j.myc.2016.04.001	Mycoscience	2016	N	Y	N	Y	Y	Y	Y	Y	Y	Y	Y	N	N	Y	N	Y	N	Y	Y	Y	N	Y	N	N	N	N	Y	Y	N	Y	Y	Y	Y	Y	N	5					4	1	1	8	0	N	Y
10.1016:j.myc.2016.03.001	Mycoscience	2016	N	N	N	Y	N	N	Y	Y	Y	N	Y	N	N	N	N	Y	N	Y	Y	Y	N	N	N	N	N	N	Y	N	N	Y	Y	N	N	Y	Y	2	1	N			1	1	1	4	0	N	N
10.1016:j.myc.2016.04.002	Mycoscience	2016	N	N	N	Y	Y	N	Y	Y	Y	N	Y	N	N	N	Y	Y	Y	N	Y	Y	Y	N	Y	N	N	N	Y	N	N	Y	Y	Y	N	Y	Y	2				28	1	1	1	8	0	N	Y
10.1016:j.myc.2015.08.001	Mycoscience	2016	N	Y	N	Y	Y	Y	Y	Y	Y	N	Y	N	N	N	N	Y	Y	Y	Y	Y	Y	N	N	N	N	N	N	N	Y	Y	Y	N	N	N	N	5		N			3	3	1	7	0	N
10.1016:j.myc.2015.07.002	Mycoscience	2016	N	Y	N	Y	N	N	Y	Y	Y	Y	N	N	N	N	Y	Y	N	Y	Y	Y	N	N	N	N	N	N	Y	N	N	Y	Y	N	N	N	Y	2					1	1	1	9	1	Y	Y
10.1016:j.myc.2016.07.005	Mycoscience	2016	Y	N	N	Y	Y	N	Y	Y	N	N	Y	N	N	Y	N	Y	N	Y	Y	N	Y	N	N	N	N	N	Y	N	N	Y	Y	N	N	N	Y	6				35	4	3	1	9	0	N	Y
10.1016:j.myc.2016.06.003	Mycoscience	2016	N	N	N	N	N	N	N	Y	Y	N	Y	N	N	Y	N	Y	N	Y	Y	Y	Y	N	N	N	N	N	Y	N	N	Y	Y	N	N	Y	N	4		Y			2	1	1	5	0	Y	Y
10.1016:j.myc.2015.10.001	Mycoscience	2016	N	N	N	Y	Y	N	Y	Y	N	N	Y	N	N	Y	Y	Y	Y	Y	Y	Y	Y	Y	N	Y	N	N	Y	Y	N	Y	Y	Y	Y	N	Y	4		Y	8	35	2	1	1	6	0	N	Y
10.1016:j.myc.2016.04.003	Mycoscience	2016	Y	N	N	Y	Y	Y	Y	N	N	N	Y	N	N	N	N	Y	N	Y	Y	Y	Y	N	Y	N	N	N	Y	N	N	Y	Y	Y	N	Y	Y	3		Y			1	1	1	7	0	N	Y
10.1016:j.myc.2016.07.004	Mycoscience	2016	N	N	N	Y	N	Y	Y	Y	Y	N	Y	N	N	N	N	Y	N	Y	Y	Y	Y	N	N	N	N	N	Y	N	N	Y	Y	N	N	Y	Y	5		N			2	2	1	5	0	N	N
10.1016:j.myc.2015.07.006	Mycoscience	2016	N	N	N	Y	Y	Y	Y	Y	N	N	N	N	N	N	Y	Y	N	Y	Y	Y	Y	Y	Y	N	N	N	N	N	Y	N	Y	N	N	N	N	4					4	2	1	5	0	N
10.1016:j.myc.2015.10.003	Mycoscience	2016	N	N	N	Y	Y	N	Y	Y	Y	N	Y	N	N	N	N	Y	N	Y	Y	Y	N	N	N	N	N	N	Y	N	N	Y	Y	Y	N	N	Y	5				35	2	2	1	7	0	Y	Y
10.1016:j.myc.2016.03.003	Mycoscience	2016	N	N	N	Y	Y	N	Y	Y	Y	N	Y	N	N	N	N	Y	N	Y	Y	Y	Y	N	N	N	N	N	Y	N	N	Y	Y	Y	N	N	Y	5					1	1	1	7	0	Y	Y
10.1016:j.myc.2016.06.007	Mycoscience	2016	N	N	N	Y	Y	N	N	N	N	Y	N	N	N	N	N	Y	N	Y	Y	Y	Y	Y	Y	Y	N	N	Y	Y	N	Y	Y	N	N	Y	Y	4					3	1	1	7	0	N	Y
10.1016:j.myc.2015.08.004	Mycoscience	2016	Y	N	N	Y	Y	Y	Y	Y	Y	N	Y	N	N	N	Y	N	N	Y	Y	Y	N	N	N	N	Y	N	Y	Y	Y	Y	Y	N	Y	Y	Y	4	2	N			3	1	1	7	0	N	Y
10.1016:j.myc.2016.02.003	Mycoscience	2016	N	N	Y	Y	Y	Y	Y	Y	Y	N	N	N	N	Y	N	Y	N	Y	Y	N	N	Y	Y	N	N	N	Y	N	Y	N	Y	Y	N	Y	Y	7		N		36	6	4	2	12	0	N	Y
10.1016:j.myc.2015.09.003	Mycoscience	2016	N	N	Y	Y	Y	N	Y	Y	Y	N	Y	N	N	N	Y	N	N	N	N	Y	Y	N	N	N	N	N	Y	Y	N	Y	N	Y	N	Y	Y	1	0	Y	42		1	1	1	8	0	N	N
10.1016:j.myc.2017.04.003	Mycoscience	2017	Y	N	N	N	Y	N	N	N	N	N	Y	N	N	N	N	Y	N	Y	Y	Y	Y	Y	Y	N	N	N	Y	N	Y	N	Y	N	N	N	Y	3				12	2	1	1	5	0	N	Y
10.1016:j.myc.2016.11.004	Mycoscience	2017	N	N	N	N	N	Y	Y	Y	N	N	Y	N	N	N	N	Y	N	Y	Y	Y	N	N	Y	N	N	N	Y	N	N	Y	Y	N	N	Y	N	7					3	1	1	5	0	N
10.1016:j.myc.2016.08.001	Mycoscience	2017	N	N	N	Y	Y	N	Y	Y	Y	N	Y	N	N	N	Y	Y	Y	Y	Y	Y	Y	Y	N	Y	N	N	Y	N	N	Y	Y	N	N	N	Y	5			7		5	1	1	7	0	N	Y
10.1016:j.myc.2016.09.003	Mycoscience	2017	N	N	N	Y	Y	Y	Y	Y	N	N	Y	N	N	Y	N	Y	N	Y	Y	N	Y	Y	N	N	N	N	Y	N	N	Y	Y	N	N	N	N	1	0	Y			1	1	1	5	0	N	Y
10.1016:j.myc.2017.05.003	Mycoscience	2017	N	N	N	Y	Y	Y	Y	Y	Y	Y	Y	Y	N	N	N	Y	N	Y	Y	Y	Y	Y	N	N	N	N	Y	N	N	Y	Y	N	N	Y	Y	3		N			2	1	1	7	0	N
10.1016:j.myc.2017.06.001	Mycoscience	2017	N	Y	N	Y	Y	N	Y	Y	Y	N	Y	N	N	N	N	Y	Y	Y	Y	Y	N	N	Y	N	N	N	Y	N	N	Y	Y	Y	N	Y	N	4		N	8		3	2	2	15	0	Y	N
10.1016:j.myc.2017.01.001	Mycoscience	2017	N	N	N	Y	Y	N	Y	Y	Y	N	Y	N	N	N	N	Y	N	Y	Y	Y	Y	N	N	Y	N	N	Y	N	N	Y	Y	Y	N	N	Y	7					2	1	1	7	0	Y	Y
10.1016:j.myc.2017.01.007	Mycoscience	2017	Y	N	Y	Y	Y	N	Y	N	Y	Y	Y	N	N	N	Y	N	N	Y	Y	Y	N	N	N	N	N	N	Y	Y	Y	N	Y	N	N	Y	Y	5		Y			3	2	2	5	0	N	Y
10.1016:j.myc.2017.06.009	Mycoscience	2017	N	N	Y	Y	Y	Y	Y	Y	Y	Y	N	N	N	N	Y	Y	N	Y	Y	Y	N	N	N	Y	N	N	Y	N	N	Y	Y	N	N	N	Y	11					10	2	1	15	0	N	Y
10.1016:j.myc.2017.02.008	Mycoscience	2017	N	N	N	Y	Y	Y	Y	Y	Y	N	Y	N	N	Y	N	Y	N	Y	Y	Y	N	N	Y	Y	N	N	Y	Y	N	Y	Y	Y	Y	N	N	7					5	3	1	10	0	N
10.1016:j.myc.2016.09.002	Mycoscience	2017	N	N	N	Y	Y	N	Y	Y	N	N	N	N	N	Y	N	Y	N	Y	Y	Y	Y	N	N	N	N	N	Y	N	Y	N	Y	N	N	Y	Y	5	1	Y			5	2	2	8	0	N	Y
10.1016:j.myc.2016.09.005	Mycoscience	2017	N	N	N	N	Y	N	Y	N	Y	N	N	N	N	N	N	Y	Y	Y	Y	Y	Y	N	N	Y	N	N	N	N	N	Y	Y	N	N	Y	N	5					3	1	1	7	0	N
10.1016:j.myc.2016.12.003	Mycoscience	2017	N	N	N	Y	Y	Y	Y	N	Y	N	N	N	N	N	Y	Y	N	Y	Y	Y	N	Y	Y	Y	N	N	N	N	Y	Y	Y	Y	N	Y	N	4					2	1	1	15	0	N
10.1016:j.myc.2017.06.004	Mycoscience	2017	N	N	N	Y	Y	N	Y	Y	Y	N	Y	N	N	N	Y	Y	N	Y	Y	Y	Y	N	Y	N	N	N	Y	N	Y	N	Y	N	N	N	Y	5				8	4	1	1	7	0	N	N
10.1016:j.myc.2017.06.003	Mycoscience	2017	N	N	N	Y	Y	N	Y	Y	Y	N	N	N	N	N	N	Y	Y	Y	Y	Y	Y	Y	Y	Y	N	N	Y	Y	Y	Y	Y	Y	Y	Y	Y	7				15	3	2	1	8	0	Y	N
10.1016:j.myc.2017.04.002	Mycoscience	2017	N	Y	N	Y	N	Y	N	Y	Y	Y	Y	N	N	N	N	N	Y	Y	Y	Y	Y	N	Y	Y	N	N	Y	N	N	Y	Y	Y	N	Y	Y	4		Y			7	6	3	7	0	Y	Y
10.1016:j.myc.2017.02.001	Mycoscience	2017	N	N	N	Y	Y	N	Y	Y	N	N	Y	N	N	N	Y	Y	N	Y	Y	Y	N	N	Y	N	N	N	Y	N	Y	N	Y	Y	Y	Y	Y	5					3	3	2	8	0	N	Y
10.1016:j.myc.2017.03.004	Mycoscience	2017	N	Y	N	Y	Y	Y	Y	Y	Y	Y	Y	N	N	N	N	Y	N	Y	Y	Y	Y	N	Y	Y	N	N	Y	N	Y	Y	Y	Y	N	Y	N	3	2	N	6	25	2	1	1	8	0	Y	Y
10.1016:j.myc.2017.06.002	Mycoscience	2017	N	Y	N	Y	Y	Y	N	Y	N	N	Y	N	N	N	N	N	N	Y	Y	Y	N	N	Y	Y	N	N	Y	Y	N	Y	Y	N	N	N	N	3					2	2	1	11	0	N
10.1016:j.myc.2017.02.006	Mycoscience	2017	N	N	N	Y	Y	N	Y	Y	Y	N	Y	N	N	N	N	Y	N	Y	Y	Y	N	N	N	N	N	N	Y	Y	N	Y	Y	Y	Y	Y	Y	4					2	1	1	8	0	N	Y
10.1016:j.myc.2017.04.007	Mycoscience	2017	N	N	N	Y	Y	Y	Y	Y	Y	N	Y	N	N	N	N	Y	N	Y	Y	Y	Y	N	N	N	N	N	Y	N	N	Y	Y	Y	Y	Y	N	4		N			2	1	1	8	0	N
10.1016:j.myc.2016.10.003	Mycoscience	2017	N	N	N	Y	Y	N	Y	Y	N	Y	Y	N	N	N	Y	Y	Y	Y	Y	Y	Y	N	N	N	N	N	Y	N	Y	N	Y	N	N	N	Y	4				18	4	1	1	8	0	N	N
10.1016:j.myc.2016.11.002	Mycoscience	2017	N	N	N	Y	Y	N	Y	Y	Y	N	N	N	N	N	Y	Y	Y	Y	Y	Y	N	Y	Y	Y	N	N	N	N	N	Y	Y	N	N	N	N	3			14		2	1	1	8	0	N
10.1016:j.myc.2017.07.003	Mycoscience	2018	N	N	N	Y	Y	Y	Y	Y	N	N	Y	N	N	N	Y	Y	N	Y	Y	Y	Y	N	N	N	N	N	Y	N	Y	N	Y	N	N	N	Y	4					2	1	1	6	0	N	Y
10.1016:j.myc.2018.03.002	Mycoscience	2018	N	N	N	Y	Y	N	Y	Y	Y	Y	Y	N	N	N	Y	Y	N	Y	Y	Y	Y	Y	Y	Y	N	N	Y	N	N	Y	Y	N	N	N	Y	4					5	1	1	6	0	N	Y
10.1016:j.myc.2017.12.004	Mycoscience	2018	N	N	Y	Y	Y	N	Y	Y	N	Y	N	N	N	N	Y	Y	N	Y	Y	Y	Y	Y	Y	N	N	N	Y	N	Y	N	Y	Y	Y	Y	N	3		Y	6		2	1	1	10	0	N	Y
10.1016:j.myc.2017.08.004	Mycoscience	2018	Y	N	N	N	N	Y	Y	Y	Y	Y	Y	N	N	N	N	N	N	Y	Y	Y	Y	Y	N	N	N	N	Y	Y	N	Y	Y	Y	N	N	N	2	0	Y	7		2	1	1	8	0	N
10.1016:j.myc.2017.10.003	Mycoscience	2018	N	N	N	Y	Y	Y	Y	Y	N	N	Y	N	N	N	N	Y	Y	Y	Y	Y	N	N	N	N	N	N	Y	Y	Y	N	Y	N	N	Y	Y	4		Y	13		4	2	2	5	0	N	Y
10.1016:j.myc.2017.10.004	Mycoscience	2018	N	N	Y	N	Y	Y	Y	Y	Y	N	Y	N	N	N	Y	Y	Y	Y	Y	Y	Y	Y	Y	Y	N	N	Y	N	N	Y	Y	N	N	N	N	4		Y	6		3	1	1	6	0	N
10.1016:j.myc.2017.06.010	Mycoscience	2018	N	N	N	Y	Y	Y	Y	Y	Y	N	Y	N	N	N	N	Y	Y	Y	Y	Y	Y	N	N	Y	N	N	N	N	Y	N	N	N	N	Y	N	4	1	Y		43	3	3	3	7	0	N
10.1016:j.myc.2017.10.002	Mycoscience	2018	N	N	N	Y	Y	Y	Y	Y	Y	N	Y	N	N	N	N	Y	N	Y	Y	Y	Y	N	N	N	N	N	Y	N	Y	Y	Y	Y	N	Y	Y	3	2	N			2	2	2	7	0	N	N
10.1016:j.myc.2017.08.012	Mycoscience	2018	Y	N	N	Y	Y	Y	Y	Y	N	N	Y	N	N	N	N	Y	N	Y	Y	N	N	N	Y	N	N	N	Y	N	Y	N	Y	N	N	Y	Y	4	1	Y	7	43	3	3	2	4	0	N	Y
10.1016:j.myc.2018.02.010	Mycoscience	2018	N	N	N	Y	N	Y	Y	Y	Y	Y	Y	N	N	N	N	N	Y	Y	Y	Y	Y	Y	Y	Y	N	N	Y	N	N	N	Y	Y	N	N	N	4					2	1	1	12	0	Y	Y
10.1016:j.myc.2017.11.003	Mycoscience	2018	Y	Y	Y	Y	Y	Y	Y	Y	Y	N	Y	N	N	N	Y	Y	Y	Y	Y	Y	Y	N	Y	Y	N	N	Y	Y	N	Y	Y	Y	N	Y	Y	5					4	2	2	11	0	N	Y
10.1016:j.myc.2018.05.001	Mycoscience	2018	N	N	N	Y	Y	N	Y	N	Y	N	Y	N	N	Y	N	Y	N	Y	Y	Y	Y	N	N	N	N	N	Y	N	N	Y	Y	N	N	N	N	4		Y			3	2	1	6	0	Y	Y
10.1016:j.myc.2017.08.008	Mycoscience	2018	N	Y	N	Y	Y	N	Y	Y	Y	Y	Y	N	N	N	N	Y	N	Y	Y	Y	Y	N	N	N	N	N	Y	N	N	Y	Y	N	N	Y	N	5		Y	14		3	1	1	10	0	Y	N
10.1016:j.myc.2017.08.006	Mycoscience	2018	N	N	N	Y	Y	N	N	Y	N	N	N	N	N	N	N	Y	N	N	Y	Y	Y	Y	Y	N	N	N	N	N	N	Y	Y	N	N	Y	N	4			14		3	2	2	5	0	N
10.1016:j.myc.2017.07.008	Mycoscience	2018	N	Y	N	Y	Y	N	Y	Y	N	Y	Y	N	N	N	Y	Y	Y	Y	Y	Y	Y	Y	N	N	N	N	N	N	Y	N	Y	N	Y	N	Y	5					2	1	1	5	0	N	Y
10.1016:j.myc.2018.02.008	Mycoscience	2018	N	N	N	Y	Y	N	Y	Y	Y	Y	N	N	N	N	N	N	N	N	N	Y	N	N	N	N	N	N	Y	Y	N	Y	N	N	N	Y	Y	4	1	Y			2	2	2	6	0	N	Y
10.1016:j.myc.2017.08.014	Mycoscience	2018	Y	N	Y	Y	Y	N	Y	Y	Y	Y	Y	N	N	N	N	N	N	N	Y	Y	Y	N	Y	Y	N	N	Y	N	N	Y	Y	N	N	N	N	4					4	1	1	13	0	N	Y
10.1016:j.myc.2017.11.001	Mycoscience	2018	N	N	Y	Y	Y	Y	Y	Y	Y	N	Y	N	N	N	Y	Y	Y	Y	Y	Y	N	N	Y	Y	N	Y	Y	N	Y	N	Y	N	N	N	Y	3					2	1	1	12	0	N	N
10.1016:j.myc.2017.07.002	Mycoscience	2018	N	N	N	Y	Y	N	Y	Y	Y	Y	N	N	N	N	N	Y	Y	Y	Y	Y	N	N	N	Y	N	N	Y	N	Y	N	Y	N	N	N	Y	5	0	Y	6	30	3	2	2	6	0	N	Y
10.1016:j.myc.2017.08.005	Mycoscience	2018	N	N	N	Y	Y	N	Y	Y	Y	N	Y	N	N	N	Y	Y	Y	Y	Y	Y	Y	Y	N	N	N	N	Y	N	Y	N	Y	N	N	Y	Y	3	3	N	14	27	3	1	1	5	0	N	Y
10.1016:j.myc.2018.03.003	Mycoscience	2018	N	N	N	N	Y	Y	Y	Y	N	Y	N	N	N	N	N	Y	Y	Y	Y	Y	N	N	Y	N	N	N	Y	Y	N	Y	Y	N	N	N	N	3		N	25		2	2	1	6	0	N
10.1016:j.myc.2017.08.010	Mycoscience	2018	N	N	N	Y	Y	N	Y	Y	Y	N	Y	N	N	N	Y	Y	N	Y	Y	Y	Y	Y	Y	Y	N	N	Y	N	N	Y	Y	N	N	Y	N	4			14		3	2	2	4	0	Y	N
10.1016:j.myc.2018.04.002	Mycoscience	2018	N	N	N	Y	Y	Y	Y	N	Y	N	N	N	N	Y	N	Y	N	Y	Y	Y	N	N	Y	N	N	N	Y	Y	N	Y	Y	Y	N	Y	Y	2				33	1	1	1	8	0	Y	Y
10.1007:s00606-016-1293-7	Plant Systematics and Evolution	2016	N	Y	N	Y	Y	Y	Y	Y	Y	N	N	N	N	N	Y	N	Y	Y	Y	Y	N	N	Y	Y	N	N	Y	N	N	Y	Y	Y	N	Y	N	8	1	Y	12	18	5	4	1	10	0	Y	N
10.1007:s00606-016-1331-5	Plant Systematics and Evolution	2016	Y	N	N	Y	Y	N	Y	Y	Y	Y	N	N	N	N	N	N	Y	Y	Y	Y	N	N	Y	Y	N	N	Y	N	N	Y	Y	Y	Y	Y	N	8		Y	12	18	5	4	3	33	1	Y	N
10.1007:s00606-017-1400-4	Plant Systematics and Evolution	2017	N	Y	N	Y	Y	N	Y	Y	Y	Y	N	N	N	N	Y	N	Y	Y	Y	Y	N	N	Y	Y	N	N	Y	Y	N	N	Y	Y	N	Y	N	9		Y	12	18	7	5	3	20	0	Y	N
10.1007:s00606-017-1430-y	Plant Systematics and Evolution	2017	Y	N	N	Y	Y	N	Y	Y	N	N	N	Y	N	Y	Y	Y	N	Y	Y	Y	Y	N	Y	N	N	N	Y	Y	N	N	Y	Y	Y	Y	Y	6	1	Y			6	4	2	18	0	N	N
10.1007:s00606-017-1487-7	Plant Systematics and Evolution	2018	N	N	Y	Y	N	N	Y	Y	Y	Y	Y	N	N	N	Y	Y	N	Y	Y	Y	N	N	N	Y	N	Y	Y	N	Y	Y	Y	Y	Y	Y	Y	4	0	Y		15	3	2	1	15	0	N	Y
10.3114:sim.2011.69.01	Studies in Mycology	2011	N	Y	N	Y	N	Y	Y	Y	Y	Y	N	N	N	N	N	N	N	Y	Y	Y	N	N	Y	N	N	N	Y	N	N	Y	Y	N	N	Y	N	7				51	4	3	1	17	0	Y	N
10.3114:sim.2011.68.11	Studies in Mycology	2011	N	Y	N	Y	Y	N	Y	Y	Y	N	Y	N	N	N	N	Y	Y	Y	Y	Y	Y	N	N	N	Y	N	Y	N	N	Y	Y	N	N	Y	Y	4					2	1	1	11	0	N	Y
10.3114:sim.2011.69.05	Studies in Mycology	2011	N	Y	N	Y	Y	Y	Y	Y	Y	N	N	N	N	N	N	N	N	Y	Y	Y	N	N	Y	N	N	N	Y	N	N	Y	Y	N	N	Y	N	3				51	3	3	1	24	0	Y	N
10.3114:sim.2011.69.04	Studies in Mycology	2011	N	Y	N	Y	N	N	Y	N	Y	N	N	N	N	N	N	N	N	Y	Y	Y	Y	N	Y	N	N	N	Y	N	N	Y	Y	N	N	Y	N	4		Y	51		4	4	2	17	0	Y	N
10.1016:j.simyco.2016.11.008	Studies in Mycology	2016	N	Y	N	Y	Y	N	Y	Y	Y	Y	Y	N	N	N	Y	Y	Y	Y	Y	Y	Y	Y	Y	N	N	N	Y	N	N	Y	Y	Y	N	Y	N	6		N	10	51	3	2	2	18	0	Y	N
10.1016:j.simyco.2017.05.001	Studies in Mycology	2017	Y	Y	N	Y	Y	N	Y	Y	Y	N	Y	N	N	Y	Y	N	N	Y	Y	Y	Y	Y	N	N	N	N	Y	N	N	Y	Y	Y	N	Y	Y	2	0	Y			2	1	1	34	0	Y	Y
10.1016:j.simyco.2016.11.003.	Studies in Mycology	2016	N	Y	N	Y	Y	Y	N	N	N	Y	N	N	N	N	N	N	N	Y	Y	Y	Y	N	Y	N	N	N	Y	N	N	Y	Y	Y	N	Y	N	7				51	6	4	3	26	0	Y	N
10.1016:j.simyco.2017.04.001	Studies in Mycology	2017	N	Y	N	Y	Y	N	Y	Y	Y	Y	Y	N	N	N	N	N	N	Y	Y	Y	Y	N	Y	Y	N	N	Y	N	N	Y	Y	Y	N	Y	N	9				29	6	5	3	23	0	Y	N
10.1016:j.simyco.2018.02.001	Studies in Mycology	2018	Y	Y	N	Y	Y	N	Y	Y	Y	Y	Y	N	N	N	N	N	Y	Y	Y	Y	Y	Y	Y	N	N	N	Y	N	N	Y	Y	Y	N	Y	Y	5		N		29	2	2	2	18	0	Y	Y
1137 studies
1137
YES			185	255	150	978	928	319	908	967	827	461	827	29	49	122	391	590	389	940	996	966	711	350	588	268	26	70	801	273	468	814	928	851	269	854	683			521								276	501
NO			912	842	947	119	169	778	189	130	270	636	270	1068	1048	975	706	507	708	157	101	131	386	747	509	829	1071	1027	296	824	629	283	169	246	828	243	414			237								821	290
SUM			1097	1097	1097	1097	1097	1097	1097	1097	1097	1097	1097	1097	1097	1097	1097	1097	1097	1097	1097	1097	1097	1097	1097	1097	1097	1097	1097	1097	1097	1097	1097	1097	1097	1097	1097			758								1097	791
PERCENT YES			16.8642	23.2452	13.6737	89.1522	84.5943	29.0793	82.7712	88.1495	75.3874	42.0237	75.3874	2.64357	4.46673	11.1212	35.6427	53.783	35.4603	85.6882	90.7931	88.0583	64.8131	31.9052	53.6007	24.4303	2.3701	6.38104	73.0173	24.8861	42.6618	74.2024	84.5943	77.5752	24.5214	77.8487	62.2607			68.7335								25.1595	63.3375
PERCENT NO			83.1358	76.7548	86.3263	10.8478	15.4057	70.9207	17.2288	11.8505	24.6126	57.9763	24.6126	97.3564	95.5333	88.8788	64.3573	46.217	64.5397	14.3118	9.20693	11.9417	35.1869	68.0948	46.3993	75.5697	97.6299	93.619	26.9827	75.1139	57.3382	25.7976	15.4057	22.4248	75.4786	22.1513	37.7393			31.2665								74.8405	36.6625
AVERAGE																																						4.39562	1.20583		18.1063	27.9941	2.97539	1.85232	1.45123	10.8769	0.173358
DATA COUNT																																							549	758	367	339
[truncated: 1 more columns]

## Sheet: PLANTS
Papers	Journal	Year	ALTITUDE	BIODIVERSITY	CLIMATE	CLIMATE_ZONE	COLLECTION	COUNTRY	DISTRIBUTION	ECOLOGY_ASSOC	ECOLOGY_MODE	ECOLOGY_TERM	FAMILY	FUNGAL_NAMES	GIS/GPS	INDEX_FUNGORUM	LOCALITY	MOLECULAR_AVAIL	MOLECULAR_BLAST	MOLECULAR_DB	MOLECULAR_MARKER	MYCOBANK	ORDER	PHYLUM	SOCIETAL_IMPL	SUPPLEMENTAL	THREATEND	Does the paper feature at least one map? (Y/N)	Does the paper feature at least one colour photo or colour illustration showing more or less the whole organism (fruiting body or similar)? (Y/N)	Does the paper feature at least one electron microscope (SEM/TEM) photo? (Y/N)	Does the paper feature at least one manual illustration of a micro-morphological character? (Y/N)	Does the paper feature at least one photo of a micro-morphological character? (Y/N)	Does the paper feature at least one phylogenetic tree? (DNA-based or not) (Y/N)	Does the paper feature a formal “Discussion” section (under that very heading)? (Y/N)	Is a determination key provided?	Is the paper open access in the sense that an exact Google search of the paper title leads you to the article PDF or full-text HTML (as judged from the very first page of Google hits (legal or not)) from a computer outside of any univerity network? (Y/N)	Is there a figure that gives at least a feeling for the biological context, habitat, or substrate?	No. of co-authors	No. of female co-authors	Lead author male? (Y/N)	Academic age of first author (if Google Scholar profile)	Academic age of last author (if Google Scholar profile)	No. of departments	No. of countries	No. of continents (seven continents model, Russia counted according to dep. location eg. St.Pet.=EU Vladivostok=AS)	No. of pages	No. of statistical figures	Does the paper include at least one photo of a fungal culture? (Y/N)	Does at least one macroscopic photo in the paper include a scale bar or fiducial marker? (Y/N)
	Who does	Script	Script	Script	Script	Script	Script	Script	Script	Script	Script	Script	Script	Script	Script	Script	Script	Script	Script	Script	Script	Script	Script	Script	Script	Script	Script	Manual	Manual	Manual	Manual	Manual	Manual	Manual	Manual	Manual		Manual	Manual	Manual	Manual	Manual	Manual	Manual	Manual	Manual	Manual	Manual	Manual
	Label		Geography	Misc	Geography	Geography	Misc	Geography	Geography	Ecology	Ecology	Ecology	Classification	Misc	Geography	Misc	Gography	Molecular	Molecular	Molecular	Molcular	Misc	Classification	Classification	Misc	Misc	Misc	Geography	Illustrations	Illustrations	Illustrations	Illustrations	Illustrations	Misc	Misc	Illustrations		Misc	Misc	Misc	Misc	Misc	Misc	Misc	Misc	Misc	Illustrations	Illustrations	Illustrations
10.1007:s00606-009-0176-6	Plant Systematics and Evolution	2009	Y	N	N	Y	Y	N	Y	Y	Y	Y	Y	N	N	N	Y	N	N	N	N	N	Y	N	N	N	N	Y	N	N	Y	N	N	N	N	Y	N	2	1	Y	11		1	1	1	6	0
10.1007:s00606-010-0284-3	Plant Systematics and Evolution	2010	N	N	N	Y	Y	N	Y	Y	Y	N	Y	N	N	N	N	N	N	N	Y	N	N	N	N	Y	Y	N	N	Y	Y	Y	Y	Y	Y	Y	N	4		Y	28		2	2	1	17	2
10.1007:s00606-010-0414-y	Plant Systematics and Evolution	2011	Y	N	N	Y	Y	N	Y	Y	Y	Y	N	N	N	N	Y	N	N	N	N	N	N	N	Y	N	Y	N	N	N	Y	N	N	N	N	Y	N	2	0	Y			2	2	2	3	0
10.1007:s00606-011-0420-8	Plant Systematics and Evolution	2011	N	Y	N	Y	Y	N	Y	Y	Y	N	Y	N	N	N	N	N	N	N	N	N	N	N	N	N	N	N	N	N	Y	N	N	N	N	Y	N	2	0	Y			3	2	2	3	0
10.1007:s00606-012-0635-3	Plant Systematics and Evolution	2012	N	N	N	Y	Y	N	Y	Y	N	N	Y	N	N	N	Y	N	N	N	Y	N	N	N	N	N	N	N	Y	N	N	N	N	Y	N	Y	Y	2		Y			2	1	1	4	0		Y
10.1007:s00606-012-0690-9	Plant Systematics and Evolution	2012	Y	Y	N	Y	Y	N	Y	Y	Y	Y	Y	N	N	N	Y	N	N	N	N	N	N	N	Y	N	Y	Y	N	N	Y	N	N	N	Y	Y	N	3	1	N		8	1	1	1	8	0
10.1007:s00606-013-0777-y	Plant Systematics and Evolution	2013	Y	Y	N	Y	Y	Y	Y	Y	Y	Y	N	N	N	N	N	N	N	N	N	N	N	N	N	N	N	Y	N	N	Y	N	N	N	Y	Y	N	2	1	Y		11	1	1	1	5	0
10.1007:s00606-013-0824-8	Plant Systematics and Evolution	2013	Y	N	N	Y	Y	Y	Y	Y	N	Y	Y	N	N	N	N	N	N	N	N	N	N	N	N	N	N	Y	N	N	Y	N	N	N	N	Y	N	2	1	Y		11	1	1	1	8	0
10.1007:s00606-012-0725-2	Plant Systematics and Evolution	2013	Y	N	N	Y	N	N	Y	Y	N	Y	Y	N	N	N	Y	N	N	N	N	N	Y	N	N	Y	N	N	Y	Y	N	N	N	Y	N	Y	Y	3	0	Y	9		3	2	2	9	0		N
10.1007:s00606-013-0876-9	Plant Systematics and Evolution	2014	Y	Y	N	Y	Y	Y	Y	Y	Y	Y	Y	N	N	N	Y	N	N	N	N	N	Y	N	N	N	N	Y	N	N	Y	N	N	N	N	Y	N	2	1	Y		8	1	1	1	6	0
10.1007:s00606-014-1050-8	Plant Systematics and Evolution	2014	N	N	Y	Y	Y	N	Y	Y	Y	Y	Y	N	N	N	Y	N	N	Y	Y	N	N	N	N	N	N	Y	N	N	Y	N	Y	Y	Y	Y	N	2	1	Y	21		3	1	2	15	1
10.1007:s00606-014-0986-z	Plant Systematics and Evolution	2014	Y	N	N	Y	Y	N	Y	Y	N	N	Y	N	N	N	Y	N	N	N	N	N	N	N	N	N	N	N	Y	N	Y	Y	N	N	N	Y	Y	6					2	1	1	6	0		N
10.1007:s00606-014-0991-2	Plant Systematics and Evolution	2014	N	N	N	Y	Y	Y	Y	Y	Y	Y	Y	N	N	N	Y	N	N	Y	Y	N	N	N	Y	N	N	N	Y	N	Y	N	Y	Y	N	Y	N	3	1	Y	11	13	1	1	1	8	0		N
10.1007:s00606-013-0856-0	Plant Systematics and Evolution	2014	Y	Y	Y	Y	Y	Y	Y	N	Y	N	Y	N	N	N	Y	N	N	Y	Y	N	N	N	Y	N	N	Y	N	N	Y	N	Y	Y	Y	Y	N	4	1	N		14	2	1	1	10	0
10.1007:s00606-014-1010-3	Plant Systematics and Evolution	2014	Y	N	N	Y	Y	N	Y	Y	N	Y	Y	N	N	N	N	N	N	N	N	N	Y	N	Y	N	N	Y	N	N	Y	N	N	N	Y	Y	N	2	0	Y		8	1	1	1	9	0
10.1007:s00606-013-0901-z	Plant Systematics and Evolution	2014	Y	N	N	Y	Y	Y	Y	Y	Y	Y	Y	N	Y	N	Y	N	N	N	Y	N	N	N	N	N	N	Y	Y	N	Y	N	Y	N	Y	Y	Y	2	1	N	11		1	1	1	8	0		N
10.1007:s00606-014-1125-6	Plant Systematics and Evolution	2015	Y	N	N	Y	Y	N	Y	Y	N	Y	Y	N	N	N	Y	N	N	Y	Y	N	N	N	Y	N	N	Y	Y	N	Y	Y	Y	Y	Y	Y	Y	7					3	2	2	11	0		Y
10.1007:s00606-014-1054-4	Plant Systematics and Evolution	2015	Y	Y	Y	Y	Y	Y	Y	Y	Y	Y	Y	N	N	N	Y	N	N	N	Y	N	Y	N	Y	N	Y	Y	N	N	Y	N	N	N	Y	Y	N	4	1	Y	8		2	2	1	16	0
10.1007:s00606-014-1189-3	Plant Systematics and Evolution	2015	Y	N	N	Y	Y	Y	Y	Y	Y	N	Y	N	N	N	Y	N	N	N	N	N	Y	N	N	N	N	Y	N	N	Y	N	Y	N	N	Y	N	2	1	Y		11	1	1	1	13	0
10.1007:s00606-014-1053-5	Plant Systematics and Evolution	2015	Y	N	N	Y	Y	Y	Y	Y	Y	N	Y	N	N	N	N	N	N	N	N	N	Y	N	N	N	N	N	N	N	Y	N	N	N	Y	Y	N	1	0	Y	11		1	1	1	20	0
10.1007:s00606-015-1213-2	Plant Systematics and Evolution	2015	Y	Y	N	Y	Y	N	Y	Y	N	N	Y	N	N	N	Y	Y	N	Y	Y	N	N	N	Y	Y	N	Y	Y	N	Y	N	Y	Y	Y	Y	Y	5	3	Y		27	2	2	2	20	0		Y
10.1007:s00606-014-1171-0	Plant Systematics and Evolution	2015	Y	Y	N	Y	Y	N	Y	Y	Y	Y	Y	N	N	N	Y	Y	N	Y	Y	N	N	N	Y	N	Y	Y	Y	Y	Y	N	Y	Y	N	Y	Y	4	1	Y	19	13	4	3	1	13	0		N
10.1007:s00606-014-1086-9	Plant Systematics and Evolution	2015	N	N	Y	Y	Y	Y	Y	Y	Y	Y	Y	N	N	N	Y	N	N	Y	Y	N	N	N	Y	Y	N	Y	Y	Y	Y	N	Y	Y	Y	Y	Y	3	1	Y	25	12	2	1	1	12	0		Y
10.1007:s00606-015-1231-0	Plant Systematics and Evolution	2015	Y	N	N	Y	Y	Y	Y	Y	N	Y	Y	N	Y	N	Y	N	N	N	N	N	N	N	N	Y	N	Y	Y	N	Y	Y	N	Y	Y	Y	Y	4	3				3	2	1	15	2		N
10.1007:s00606-016-1337-z	Plant Systematics and Evolution	2016	N	Y	N	Y	Y	N	Y	Y	Y	Y	N	N	N	N	Y	N	Y	N	Y	N	N	N	N	Y	N	N	Y	N	N	Y	Y	Y	N	Y	N	5		Y			3	2	2	14	0
10.1007:s00606-016-1320-8	Plant Systematics and Evolution	2016	Y	Y	Y	Y	Y	N	Y	Y	Y	Y	Y	N	N	N	N	N	N	Y	Y	N	N	N	N	Y	N	Y	Y	N	Y	N	Y	Y	Y	Y	Y	4	0	Y		19	2	2	2	11	0		Y
10.1007:s00606-016-1321-7	Plant Systematics and Evolution	2016	N	N	N	Y	Y	N	Y	Y	N	N	Y	N	N	N	N	N	N	N	N	N	N	N	N	N	N	Y	Y	Y	Y	Y	N	Y	N	Y	N	4	0	Y	9	18	4	1	1	14	0		N
10.1007:s00606-016-1341-3	Plant Systematics and Evolution	2016	Y	N	N	Y	Y	Y	Y	Y	N	Y	Y	N	Y	N	Y	N	N	N	N	N	Y	N	Y	N	Y	Y	Y	N	Y	N	N	Y	N	Y	Y	5	0	Y	9	24	4	4	3	14	0		Y
10.1007:s00606-016-1358-7	Plant Systematics and Evolution	2017	Y	N	Y	Y	Y	Y	Y	Y	Y	Y	Y	N	Y	N	Y	N	N	N	Y	N	N	N	N	Y	Y	Y	Y	N	Y	N	Y	Y	Y	Y	Y	4	1	Y	14		3	2	2	26	1		N
10.1007:s00606-017-1434-7	Plant Systematics and Evolution	2017	N	N	N	N	Y	N	Y	Y	Y	Y	Y	N	N	N	Y	N	Y	N	Y	N	Y	N	N	Y	N	N	Y	N	N	N	Y	Y	N	Y	N	3		Y		37	2	1	1	11	0
10.1007:s00606-016-1370-y	Plant Systematics and Evolution	2017	N	N	N	Y	Y	N	Y	Y	N	Y	Y	N	N	N	Y	N	Y	N	Y	N	Y	N	N	Y	N	N	Y	N	N	Y	Y	Y	N	Y	N	8		Y			3	1	1	10	0
10.1007:s00606-017-1437-4	Plant Systematics and Evolution	2017	N	N	N	Y	Y	Y	Y	Y	Y	N	Y	N	N	N	Y	N	N	N	N	N	N	N	N	N	Y	Y	N	Y	Y	N	Y	Y	Y	Y	N	3					2	1	1	21	1
10.1007:s00606-017-1415-x	Plant Systematics and Evolution	2017	Y	N	N	Y	Y	Y	Y	Y	Y	Y	Y	N	N	N	Y	N	N	Y	Y	N	N	N	N	N	Y	N	Y	N	Y	N	Y	Y	Y	Y	Y	3	1	Y			2	1	1	27	0		N
10.1007:s00606-018-1504-5	Plant Systematics and Evolution	2018	Y	N	N	Y	Y	N	Y	Y	Y	Y	Y	N	N	N	Y	N	N	Y	Y	N	N	N	Y	Y	Y	N	Y	N	Y	N	Y	Y	Y	Y	Y	3	0	Y		22	3	1	1	23	0		Y
10.1007:s00606-018-1544-x	Plant Systematics and Evolution	2018	N	Y	N	Y	Y	N	Y	Y	N	N	Y	N	N	N	Y	N	N	Y	Y	N	N	N	N	N	Y	Y	Y	N	Y	N	Y	Y	N	Y	Y	2	2	N	7	24	1	1	1	9	0		N
10.1007:s00606-017-1471-2	Plant Systematics and Evolution	2018	Y	N	N	Y	Y	N	Y	Y	Y	N	Y	N	N	N	Y	N	N	Y	Y	N	N	N	Y	Y	N	Y	N	N	Y	N	Y	Y	Y	Y	N	4	3	Y		6	1	1	1	13	0
10.1007:s00606-017-1461-4	Plant Systematics and Evolution	2018	Y	Y	N	Y	Y	N	Y	Y	N	Y	Y	N	N	N	Y	N	N	Y	Y	N	N	N	Y	Y	N	Y	N	Y	Y	N	Y	Y	N	Y	N	7					3	2	2	19	0
10.1007:s00606-018-1490-7	Plant Systematics and Evolution	2018	Y	N	Y	Y	Y	Y	Y	Y	Y	Y	Y	N	N	N	Y	N	N	Y	Y	N	Y	N	N	Y	Y	Y	Y	N	Y	N	Y	Y	N	Y	Y	3	1	N	16		3	2	1	27	3		N
10.1007:s00606-017-1488-6	Plant Systematics and Evolution	2018	N	N	Y	Y	Y	N	Y	Y	N	Y	Y	N	N	N	Y	N	Y	N	Y	N	N	N	N	Y	N	N	N	N	N	Y	Y	Y	N	Y	N	5	1	N			5	2	1	10	0
10.1007:s00606-018-1496-1	Plant Systematics and Evolution	2018	Y	Y	Y	Y	Y	Y	Y	Y	Y	Y	Y	N	Y	N	Y	N	N	N	Y	N	Y	N	Y	N	Y	Y	Y	N	N	N	N	N	Y	Y	Y	8	1	Y	39		5	2	1	33	0		Y
AVERAGE																																						3.6	0.935484		15.5	15.8889	2.275	1.5	1.3
[truncated: 1 more columns]

## Sheet: FUNGI + PLANTS
Papers	Journal	Year	ALTITUDE	BIODIVERSITY	CLIMATE	CLIMATE_ZONE	COLLECTION	COUNTRY	DISTRIBUTION	ECOLOGY_ASSOC	ECOLOGY_MODE	ECOLOGY_TERM	FAMILY	FUNGAL_NAMES	GIS/GPS	INDEX_FUNGORUM	LOCALITY	MOLECULAR_AVAIL	MOLECULAR_BLAST	MOLECULAR_DB	MOLECULAR_MARKER	MYCOBANK	ORDER	PHYLUM	SOCIETAL_IMPL	SUPPLEMENTAL	THREATEND	Does the paper feature at least one map? (Y/N)	Does the paper feature at least one colour photo or colour illustration showing more or less the whole organism (fruiting body or similar)? (Y/N)	Does the paper feature at least one electron microscope (SEM/TEM) photo? (Y/N)	Does the paper feature at least one manual illustration of a micro-morphological character? (Y/N)	Does the paper feature at least one photo of a micro-morphological character? (Y/N)	Does the paper feature at least one phylogenetic tree? (DNA-based or not) (Y/N)	Does the paper feature a formal “Discussion” section (under that very heading)? (Y/N)	Is a determination key provided?	Is the paper open access in the sense that an exact Google search of the paper title leads you to the article PDF or full-text HTML (as judged from the very first page of Google hits (legal or not)) from a computer outside of any univerity network? (Y/N)	Is there a figure that gives at least a feeling for the biological context, habitat, or substrate?	No. of co-authors	No. of female co-authors	Lead author male? (Y/N)	Academic age of first author (if Google Scholar profile)	Academic age of last author (if Google Scholar profile)	No. of departments	No. of countries	No. of continents (seven continents model, Russia counted according to dep. location eg. St.Pet.=EU Vladivostok=AS)	No. of pages	No. of statistical figures	Does the paper include at least one photo of a fungal culture? (Y/N)	Does at least one macroscopic photo in the paper include a scale bar or fiducial marker? (Y/N)
	Who does	Script	Script	Script	Script	Script	Script	Script	Script	Script	Script	Script	Script	Script	Script	Script	Script	Script	Script	Script	Script	Script	Script	Script	Script	Script	Script	Manual	Manual	Manual	Manual	Manual	Manual	Manual	Manual	Manual		Manual	Manual	Manual	Manual	Manual	Manual	Manual	Manual	Manual	Manual	Manual	Manual
	Label		Geography	Misc	Geography	Geography	Misc	Geography	Geography	Ecology	Ecology	Ecology	Classification	Misc	Geography	Misc	Gography	Molecular	Molecular	Molecular	Molcular	Misc	Classification	Classification	Misc	Misc	Misc	Geography	Illustrations	Illustrations	Illustrations	Illustrations	Illustrations	Misc	Misc	Illustrations		Misc	Misc	Misc	Misc	Misc	Misc	Misc	Misc	Misc	Illustrations	Illustrations	Illustrations
10.1016:j.funbio.2010.07.006	Fungal Biology	2010	N	N	N	Y	Y	N	Y	Y	Y	N	Y	N	N	N	N	N	Y	Y	Y	N	N	N	Y	Y	N	N	Y	Y	N	N	Y	Y	N	N	N	8		Y			4	2	2	12	1	Y	N
10.1016:j.funbio.2010.06.005	Fungal Biology	2010	N	N	N	Y	Y	N	Y	Y	Y	Y	Y	N	N	N	N	N	N	Y	Y	Y	Y	Y	N	N	N	N	Y	N	Y	Y	Y	Y	N	N	Y	2	0	Y	18	38	3	2	1	14	0	Y	Y
10.1016:j.funbio.2010.03.013	Fungal Biology	2010	N	N	N	Y	Y	Y	Y	Y	Y	N	N	N	N	N	N	Y	N	Y	Y	Y	N	N	Y	N	N	N	Y	N	N	Y	Y	Y	N	Y	Y	6	3	N			4	1	1	13	0	Y	N
10.1016:j.funbio.2010.02.002	Fungal Biology	2010	N	N	N	Y	Y	N	N	Y	N	N	Y	N	N	N	N	N	N	Y	Y	Y	N	N	Y	N	N	N	Y	N	Y	Y	Y	Y	N	N	N	3					1	1	1	5	0	N
10.1016:j.funbio.2010.09.007	Fungal Biology	2010	N	N	N	Y	Y	Y	Y	Y	Y	Y	Y	N	N	N	N	Y	N	Y	Y	Y	Y	N	Y	N	N	N	N	N	N	Y	Y	Y	N	Y	N	5	3	Y	38		3	1	1	14	2	N
10.1016:j.funbio.2010.07.005	Fungal Biology	2010	N	N	N	Y	Y	N	Y	Y	Y	N	Y	N	N	Y	N	N	N	Y	Y	N	Y	N	N	N	N	N	Y	N	Y	N	Y	Y	N	Y	N	2	0	Y			2	1	1	7	0	N	Y
10.1016:j.mycres.2009.09.001	Fungal Biology	2010	Y	N	Y	Y	Y	N	Y	Y	Y	Y	N	N	Y	N	N	N	N	N	Y	N	N	N	N	N	N	N	Y	N	N	N	N	Y	N	Y	Y	2	0	Y		28	2	1	1	10	0	N	Y
10.1016:j.mycres.2009.10.003	Fungal Biology	2010	N	N	N	N	Y	N	N	Y	Y	Y	Y	N	N	N	Y	N	N	Y	Y	Y	Y	Y	Y	N	Y	N	Y	N	N	Y	Y	Y	N	N	Y	5	0	Y	52		3	3	3	8	0	N	Y
10.1016:j.funbio.2011.04.005	Fungal Biology	2011	N	Y	N	Y	Y	N	Y	Y	Y	Y	Y	N	N	N	N	N	N	Y	Y	Y	Y	N	Y	N	N	N	Y	N	Y	Y	Y	Y	N	N	N	6	0	Y	20		8	4	2	11	3	Y	N
10.1016:j.funbio.2011.06.004	Fungal Biology	2011	N	Y	N	Y	N	N	Y	Y	Y	Y	Y	N	N	N	N	N	N	Y	Y	Y	Y	N	Y	N	N	N	Y	N	Y	Y	Y	Y	N	N	N	6	0	Y	13		9	5	2	8	2	Y	N
10.1016:j.funbio.2011.07.004	Fungal Biology	2011	N	Y	N	Y	N	N	N	Y	N	N	Y	N	N	N	N	N	Y	Y	Y	Y	Y	N	Y	N	N	N	N	Y	N	Y	Y	Y	N	Y	N	6	1	N		29	2	1	1	10	1	N
10.1016:j.funbio.2011.05.006	Fungal Biology	2011	Y	Y	N	Y	N	Y	Y	Y	Y	Y	N	N	N	N	N	N	N	Y	Y	Y	Y	N	Y	N	Y	N	N	N	N	Y	Y	Y	N	N	N	4	1	Y			3	1	1	9	1	Y	N
10.1016:j.funbio.2010.12.003	Fungal Biology	2011	N	N	N	Y	Y	Y	Y	N	Y	N	Y	N	N	N	N	Y	N	Y	Y	Y	N	N	Y	N	N	N	N	N	N	Y	Y	Y	Y	N	N	5		Y			1	1	1	8	0	N
10.1016:j.funbio.2010.12.013	Fungal Biology	2011	Y	Y	Y	Y	Y	N	Y	Y	Y	Y	N	N	N	N	N	N	N	Y	Y	N	N	N	Y	N	N	Y	N	N	N	Y	Y	Y	N	N	N	4	2	N	21	30	2	2	1	13	1	Y	N
10.1016:j.funbio.2011.03.002	Fungal Biology	2011	N	Y	N	Y	Y	N	Y	Y	Y	Y	Y	N	N	N	Y	N	N	Y	Y	Y	Y	Y	N	N	N	N	Y	N	N	Y	Y	Y	N	N	Y	5		N			1	1	1	7	0	N	Y
10.1016:j.funbio.2011.06.007	Fungal Biology	2011	N	Y	N	Y	Y	N	Y	Y	Y	N	Y	N	N	N	N	N	N	Y	Y	Y	Y	N	Y	N	N	N	Y	N	Y	Y	Y	Y	N	Y	N	5		Y	13		7	4	3	11	1	Y	N
10.1016:j.funbio.2012.02.006	Fungal Biology	2012	N	N	Y	Y	Y	N	Y	Y	Y	Y	Y	N	N	N	N	N	Y	Y	Y	Y	N	N	Y	Y	N	Y	Y	Y	Y	Y	Y	Y	Y	N	Y	5	2	Y	13	48	3	3	1	16	2	Y	N
10.1016:j.funbio.2011.11.003	Fungal Biology	2012	N	N	N	Y	Y	N	Y	Y	Y	Y	N	N	N	N	N	N	N	Y	Y	Y	Y	Y	Y	N	N	N	N	N	N	Y	Y	Y	N	N	N	6	2	N			4	1	1	10	1	N
10.1016:j.funbio.2012.04.005	Fungal Biology	2012	N	Y	Y	Y	Y	N	Y	Y	Y	N	N	N	N	N	Y	Y	Y	Y	Y	N	Y	N	Y	N	N	N	N	N	N	Y	Y	Y	N	Y	N	14					7	4	3	13	1	Y	N
10.1016:j.funbio.2011.10.011	Fungal Biology	2012	Y	Y	N	Y	Y	N	Y	Y	Y	Y	Y	N	N	N	Y	N	N	Y	Y	Y	Y	N	N	Y	N	N	Y	Y	N	Y	Y	Y	N	N	Y	5	2	Y	27	15	4	3	2	11	1	N	N
10.1016:j.funbio.2011.10.003	Fungal Biology	2012	N	Y	N	Y	Y	Y	Y	Y	Y	Y	N	N	N	N	N	N	N	N	Y	Y	Y	N	Y	N	N	N	N	N	N	Y	N	Y	N	N	N	2	0	Y			1	1	1	14	0	N
10.1016:j.funbio.2012.09.004	Fungal Biology	2012	Y	N	N	Y	Y	N	Y	Y	Y	Y	Y	N	N	N	Y	Y	Y	Y	Y	Y	Y	Y	N	N	N	N	Y	N	Y	N	Y	Y	Y	Y	N	5	2	N		15	4	1	1	12	0	N	Y
10.1016:j.funbio.2013.02.005	Fungal Biology	2013	N	N	N	Y	Y	Y	Y	Y	Y	N	Y	N	N	N	N	Y	N	Y	Y	Y	Y	N	Y	N	N	Y	Y	N	N	Y	Y	Y	Y	N	N	3	1	Y	12	41	1	1	1	22	3	N	Y
10.1016:j.funbio.2014.04.005	Fungal Biology	2014	N	N	N	N	Y	N	Y	Y	Y	N	Y	N	N	N	N	N	N	Y	Y	N	Y	N	N	N	N	N	N	Y	N	Y	Y	Y	N	N	N	3	1	Y		22	4	2	2	17	0	N
10.1016:j.funbio.2014.01.007	Fungal Biology	2014	Y	N	N	Y	N	N	Y	Y	Y	Y	Y	N	N	N	N	N	N	Y	Y	N	Y	N	N	Y	N	N	Y	Y	Y	Y	Y	Y	N	Y	Y	10	2	Y	45		8	4	2	15	2	N
10.1016:j.funbio.2014.06.001	Fungal Biology	2014	N	N	N	Y	Y	N	Y	Y	Y	N	N	N	N	N	N	Y	Y	Y	Y	Y	N	N	Y	Y	N	N	Y	Y	N	Y	Y	Y	N	N	Y	7	2	Y		15	4	2	2	12	0	Y	N
10.1016:j.funbio.2013.12.003	Fungal Biology	2014	N	N	Y	Y	Y	N	Y	N	Y	N	Y	N	N	Y	N	N	N	Y	Y	Y	Y	Y	N	N	N	N	Y	N	N	Y	Y	Y	N	N	Y	5	1	Y		29	2	2	1	11	1	Y	Y
10.1016:j.funbio.2013.11.003	Fungal Biology	2014	N	N	N	Y	Y	N	N	Y	Y	Y	N	N	N	N	N	Y	N	Y	Y	Y	N	N	Y	N	N	N	N	N	N	Y	Y	Y	N	Y	N	3			8	25	2	1	1	11	1	N
10.1016:j.funbio.2013.10.010	Fungal Biology	2014	N	Y	N	Y	Y	N	Y	Y	Y	Y	Y	N	N	N	N	Y	Y	Y	Y	Y	Y	Y	Y	Y	N	N	N	Y	N	N	Y	Y	N	N	N	4	1	N	14	24	4	3	2	11	0	Y	N
10.1016:j.funbio.2014.08.005	Fungal Biology	2014	N	N	Y	Y	N	Y	Y	Y	Y	Y	N	N	N	N	N	Y	Y	Y	Y	Y	N	Y	N	Y	N	Y	Y	Y	N	Y	Y	N	N	Y	N	4	1	Y	16	22	3	2	2	13	0	Y	N
10.1016:j.funbio.2015.08.002	Fungal Biology	2015	N	N	N	Y	N	Y	N	Y	Y	Y	Y	N	N	N	N	Y	N	Y	Y	Y	Y	N	N	N	N	N	N	N	Y	Y	Y	Y	N	Y	Y	8	2	Y	6		6	2	2	18	0	N
10.1016:j.funbio.2015.02.006	Fungal Biology	2015	N	N	N	Y	Y	N	N	Y	Y	Y	N	N	N	N	Y	N	N	Y	Y	N	N	N	Y	N	N	N	Y	N	N	Y	Y	Y	N	Y	N	8		Y	9	19	5	2	1	17	0	Y	N
10.1016:j.funbio.2015.04.005	Fungal Biology	2015	Y	N	N	N	Y	N	N	Y	N	N	Y	N	N	N	N	N	N	Y	Y	N	Y	Y	Y	N	N	N	N	N	N	Y	Y	Y	N	Y	N	8		Y	11	28	3	2	2	7	0	N
10.1016:j.funbio.2014.10.008	Fungal Biology	2015	N	Y	N	N	Y	N	N	Y	Y	N	Y	N	N	N	N	N	Y	Y	Y	Y	N	N	N	Y	N	N	Y	Y	N	Y	Y	Y	N	Y	Y	7		Y	11		2	1	1	9	0	N	Y
10.1016:j.funbio.2015.08.016	Fungal Biology	2015	N	Y	Y	Y	Y	N	Y	Y	Y	Y	Y	N	N	N	N	Y	Y	Y	Y	Y	Y	Y	N	N	N	N	N	N	N	Y	Y	Y	Y	N	Y	4	2	Y	16	23	2	1	1	11	1	N	Y
10.1016:j.funbio.2014.06.006	Fungal Biology	2015	N	N	N	Y	Y	N	Y	Y	Y	N	Y	N	N	N	N	Y	N	Y	Y	Y	N	Y	N	N	N	N	Y	N	N	Y	Y	Y	N	N	Y	4			6		2	1	1	15	0	Y	N
10.1016:j.funbio.2014.10.005	Fungal Biology	2015	Y	Y	Y	Y	Y	Y	Y	Y	Y	Y	Y	N	N	N	N	Y	N	Y	Y	Y	N	N	Y	N	N	N	Y	N	Y	N	Y	Y	N	Y	Y	10					7	4	2	16	0	N	Y
10.1016:j.funbio.2014.08.006	Fungal Biology	2015	N	Y	N	Y	Y	N	N	Y	Y	N	Y	N	N	N	Y	Y	N	Y	Y	Y	N	N	Y	N	N	N	Y	N	N	Y	Y	Y	N	Y	Y	6					5	3	3	14	0	Y	N
10.1016:j.funbio.2014.09.004	Fungal Biology	2015	N	N	N	Y	Y	N	N	Y	Y	N	Y	N	N	N	N	N	Y	Y	Y	Y	N	N	N	N	N	N	Y	N	N	Y	Y	Y	N	Y	Y	4	1	Y			1	1	1	8	0	Y	Y
10.1016:j.funbio.2015.06.010	Fungal Biology	2015	Y	Y	N	Y	Y	N	Y	Y	Y	Y	Y	N	N	N	Y	Y	Y	Y	Y	Y	Y	Y	N	N	N	N	Y	Y	N	Y	Y	Y	N	Y	Y	7	3	N	19	41	5	2	2	16	0	N	N
10.1016:j.funbio.2015.01.005	Fungal Biology	2015	N	N	Y	Y	Y	N	Y	Y	Y	N	Y	N	N	N	N	Y	N	Y	Y	N	N	Y	Y	N	N	N	Y	N	N	Y	Y	Y	N	Y	Y	5					4	2	2	13	0	N	Y
10.1016:j.funbio.2016.01.009	Fungal Biology	2016	N	Y	N	Y	Y	N	Y	Y	Y	Y	Y	N	N	N	Y	Y	N	Y	Y	Y	N	N	Y	Y	N	N	Y	N	Y	N	Y	Y	Y	Y	Y	2			11		2	1	1	17	0	N	N
10.1016:j.funbio.2015.08.015	Fungal Biology	2016	N	Y	N	Y	Y	Y	Y	Y	Y	Y	Y	N	Y	N	Y	Y	Y	Y	Y	Y	N	N	Y	N	N	Y	Y	Y	Y	N	Y	Y	Y	N	Y	4	4	N			1	1	1	25	0	N	N
10.1016:j.funbio.2016.04.005	Fungal Biology	2016	N	Y	N	Y	Y	N	Y	Y	Y	Y	Y	N	N	N	N	Y	N	Y	Y	N	Y	N	Y	N	N	N	Y	N	N	Y	Y	Y	N	Y	Y	2	0	Y			2	1	1	11	0	N	N
10.1016:j.funbio.2016.04.008	Fungal Biology	2016	N	N	N	Y	Y	N	Y	N	Y	Y	Y	N	N	N	N	Y	Y	Y	Y	Y	Y	Y	Y	N	N	N	Y	N	Y	N	Y	Y	Y	N	Y	3			12		2	2	2	14	0	N	N
10.1016:j.funbio.2016.05.001	Fungal Biology	2016	N	N	N	Y	Y	N	Y	N	N	Y	N	N	N	N	N	N	Y	Y	Y	Y	Y	N	Y	N	N	N	Y	N	Y	N	Y	Y	N	N	Y	4	1	Y			3	3	2	8	0	N	Y
10.1016:j.funbio.2015.12.004	Fungal Biology	2016	N	N	N	Y	Y	Y	Y	Y	Y	N	N	N	N	N	N	N	N	Y	Y	Y	Y	Y	Y	N	N	N	Y	N	N	Y	Y	Y	N	Y	Y	4		Y	5	19	2	2	2	17	0	Y	N
10.1016:j.funbio.2016.03.004	Fungal Biology	2016	N	Y	N	Y	Y	Y	Y	Y	Y	N	Y	N	N	N	Y	N	Y	Y	Y	Y	Y	N	Y	N	N	N	N	N	N	Y	Y	Y	N	Y	Y	7	1	Y			5	2	2	11	1	Y	N
10.1016:j.funbio.2016.06.010	Fungal Biology	2016	N	N	N	Y	Y	N	N	Y	Y	Y	Y	N	N	Y	N	Y	N	Y	Y	Y	Y	Y	Y	N	N	N	N	Y	Y	Y	Y	Y	N	N	N	3	1	N			3	1	1	9	0	N
10.1016:j.funbio.2016.02.008	Fungal Biology	2016	N	N	N	Y	Y	Y	Y	Y	Y	Y	Y	N	N	N	N	Y	N	Y	Y	N	Y	N	N	N	N	N	Y	N	Y	N	Y	Y	N	N	Y	5	2	N			3	1	1	18	1	N	Y
10.1016:j.funbio.2015.09.014	Fungal Biology	2016	N	N	N	Y	Y	N	Y	Y	Y	Y	Y	N	N	N	N	Y	Y	Y	Y	Y	N	N	N	N	N	N	Y	N	Y	Y	Y	Y	Y	N	Y	4	2	N			4	4	1	32	0	N	N
10.1016:j.funbio.2015.09.005	Fungal Biology	2016	N	N	N	Y	Y	Y	Y	Y	Y	N	N	N	N	N	N	Y	Y	Y	Y	Y	Y	N	Y	N	N	N	Y	N	N	Y	Y	Y	N	N	Y	5		N			3	1	1	10	0	N	N
10.1016:j.funbio.2016.06.006	Fungal Biology	2016	N	N	N	N	Y	N	Y	Y	Y	N	Y	N	N	Y	N	Y	Y	Y	Y	N	Y	N	N	N	N	N	Y	N	N	Y	Y	Y	Y	Y	Y	9		Y	7	35	10	5	3	20	0	Y	Y
10.1016:j.funbio.2016.04.006	Fungal Biology	2016	N	Y	N	Y	Y	Y	Y	Y	Y	Y	Y	N	N	N	N	Y	N	Y	Y	Y	N	N	Y	N	N	N	N	N	N	Y	Y	Y	N	Y	N	8	3	N			3	2	1	13	2	N
10.1016:j.funbio.2016.09.005	Fungal Biology	2017	N	N	Y	Y	N	N	N	Y	Y	Y	Y	N	N	N	Y	Y	Y	Y	Y	Y	Y	N	Y	N	N	N	Y	N	N	Y	Y	Y	N	Y	Y	4	1	Y	9		2	1	1	14	0	Y	N
10.1016:j.funbio.2016.09.004	Fungal Biology	2017	N	Y	Y	Y	Y	Y	Y	Y	Y	N	Y	N	N	N	Y	N	Y	Y	Y	Y	Y	Y	Y	Y	N	Y	Y	N	N	Y	Y	Y	N	Y	Y	5	1	Y		41	2	1	1	33	7	N	Y
10.1016:j.funbio.2017.05.002	Fungal Biology	2017	N	N	N	Y	Y	N	Y	Y	Y	Y	Y	N	N	N	N	N	Y	Y	Y	Y	Y	Y	N	N	N	N	Y	N	N	Y	Y	Y	N	Y	Y	9	5	Y			7	3	3	13	0	N
10.1016:j.funbio.2018.04.009	Fungal Biology	2018	Y	N	N	Y	Y	Y	Y	Y	Y	Y	Y	N	N	N	Y	N	N	Y	Y	Y	Y	N	Y	N	N	N	Y	N	Y	N	Y	Y	N	Y	Y	9	1	Y		12	9	6	2	20	1	N	N
10.1016:j.funbio.2018.08.001	Fungal Biology	2018	N	Y	N	Y	Y	N	Y	Y	Y	Y	N	N	N	N	Y	N	Y	Y	Y	Y	Y	Y	Y	N	N	Y	Y	N	N	Y	Y	Y	N	Y	N	5	0	Y		35	5	3	2	17	0	Y	N
10.1016:j.funbio.2018.04.004	Fungal Biology	2018	N	N	N	Y	Y	N	Y	Y	Y	N	Y	N	N	N	N	N	N	Y	Y	Y	N	Y	Y	Y	N	N	Y	N	N	Y	Y	Y	N	Y	Y	9	3	N	15	15	5	1	1	13	0	Y	Y
10.3852:08-222	Mycologia	2009	N	N	N	Y	Y	Y	Y	Y	Y	N	N	N	N	N	N	Y	N	Y	Y	Y	N	N	N	N	N	N	N	N	N	Y	Y	Y	Y	Y	N	5	1	Y	13		3	3	3	10	0	Y	N
10.108000275514.2018.1431503	Mycologia	2017	N	Y	Y	Y	N	Y	Y	Y	Y	N	Y	N	N	N	N	Y	Y	Y	Y	Y	Y	N	N	N	N	N	Y	Y	Y	N	Y	Y	N	Y	Y	3	2	Y		31	2	1	1	11	0	N	Y
10.3852:10-360	Mycologia	2011	N	N	N	Y	N	N	N	Y	N	N	Y	N	N	N	N	Y	Y	Y	Y	Y	Y	N	N	Y	N	N	Y	N	Y	N	Y	Y	N	Y	Y	3	2	Y		27	3	1	1	8	0	N	Y
10.3852:09-268	Mycologia	2010	N	N	N	Y	Y	N	Y	Y	N	Y	Y	N	N	N	N	Y	Y	Y	Y	Y	N	N	Y	Y	N	N	Y	Y	N	Y	Y	Y	Y	Y	N	6	0	Y	39	30	5	2	2	18	0	Y	N
10.3852:12-132	Mycologia	2013	N	Y	N	Y	Y	N	Y	N	Y	N	Y	N	N	N	Y	Y	N	Y	Y	Y	N	N	Y	Y	N	N	N	Y	Y	Y	Y	Y	N	N	N	5					2	1	1	17	0	N
10.3852:09-059	Mycologia	2010	Y	N	N	Y	Y	N	Y	Y	Y	N	Y	N	N	N	Y	N	N	Y	Y	Y	Y	Y	N	N	N	N	Y	Y	Y	N	N	N	N	Y	Y	3	1	N		32	3	1	1	9	0	N	Y
10.3852:11-049	Mycologia	2011	N	N	N	Y	Y	N	Y	N	Y	N	Y	N	N	N	N	N	N	Y	Y	Y	Y	N	N	N	N	N	Y	N	N	Y	Y	Y	N	Y	Y	3					2	2	1	7	0	N	Y
10.3852:09-157	Mycologia	2011	N	N	N	Y	Y	N	N	Y	Y	N	N	N	N	N	N	N	N	Y	Y	Y	N	N	Y	N	N	N	Y	N	Y	Y	Y	Y	N	N	Y	5	2	N			5	1	1	10	0	N
10.3852:12-127	Mycologia	2013	N	N	N	Y	Y	N	Y	Y	Y	N	Y	Y	N	Y	N	Y	Y	Y	Y	Y	N	Y	N	N	N	N	Y	N	N	Y	Y	N	N	Y	Y	10	3	Y		33	6	5	2	11	0	N
10.3852:08-040	Mycologia	2009	Y	N	N	Y	Y	N	Y	Y	N	Y	Y	N	N	N	Y	N	N	Y	Y	Y	N	N	N	N	N	Y	Y	N	N	Y	Y	Y	Y	Y	Y	5	0	Y			5	2	2	17	0	N	Y
10.3852:08-154	Mycologia	2009	N	N	N	Y	Y	Y	Y	Y	Y	N	Y	N	N	N	N	N	N	N	N	N	Y	N	N	N	N	N	N	N	N	Y	N	Y	Y	N	Y	2	0	Y	30		2	2	2	4	0	N	Y
10.3852:08-227	Mycologia	2009	Y	N	N	Y	Y	Y	Y	Y	N	N	Y	N	Y	N	Y	N	N	N	Y	Y	N	N	N	N	N	N	N	Y	N	Y	N	Y	N	Y	Y	4					3	3	2	10	0	N	Y
10.3852:08-194	Mycologia	2009	Y	Y	N	Y	N	N	Y	Y	Y	Y	Y	N	Y	N	N	N	N	Y	Y	Y	Y	Y	Y	N	N	N	N	Y	Y	Y	Y	Y	N	Y	N	3	2	N			1	1	1	11	0	N
10.3852:08-219	Mycologia	2009	N	N	Y	Y	Y	N	Y	Y	Y	Y	N	N	N	N	Y	Y	N	Y	Y	N	Y	N	N	N	N	N	N	N	N	N	Y	Y	N	Y	N	3	0	Y		41	1	1	1	13	1	N
10.3852:08-217	Mycologia	2009	N	N	N	Y	Y	Y	Y	Y	Y	N	N	N	N	N	Y	Y	N	Y	Y	Y	N	N	Y	Y	N	Y	N	N	Y	Y	Y	Y	N	Y	N	6	1	Y		47	6	4	3	12	1	N
10.3852:07-199	Mycologia	2009	Y	N	N	Y	N	N	Y	Y	Y	N	N	N	N	N	N	N	Y	Y	Y	N	N	N	Y	N	N	Y	Y	N	N	Y	Y	Y	N	Y	Y	6					5	1	1	9	2	Y	N
10.3852:08-092	Mycologia	2009	N	N	N	N	N	N	Y	Y	Y	N	Y	N	N	N	N	N	N	N	Y	N	Y	Y	N	N	N	N	N	N	Y	N	N	N	N	N	Y	2				26	2	2	2	7	0	N
10.3852:08-121	Mycologia	2009	N	Y	N	N	Y	N	Y	Y	Y	N	Y	N	N	N	N	N	N	N	Y	Y	N	N	N	N	N	N	N	Y	Y	Y	N	Y	N	N	Y	4					4	1	1	7	0	Y	Y
10.3852:08-221	Mycologia	2009	Y	N	N	Y	Y	N	Y	Y	Y	N	Y	N	N	N	Y	Y	N	Y	Y	Y	Y	N	Y	N	N	Y	Y	Y	N	Y	Y	Y	Y	Y	Y	6		N			6	2	2	20	1	N	N
10.3852:08-113	Mycologia	2009	Y	N	N	Y	N	N	Y	Y	N	N	N	N	Y	N	N	N	N	N	Y	N	N	N	N	N	N	N	N	N	N	Y	Y	Y	N	Y	Y	3					2	2	2	6	0	N
10.3852:08-106	Mycologia	2009	N	N	N	Y	Y	N	Y	Y	Y	N	Y	N	N	N	N	N	N	N	N	N	N	N	N	N	N	N	N	N	Y	N	N	N	N	Y	Y	3	1	Y	16		3	2	2	7	0	N	Y
10.3852:10-352	Mycologia	2011	N	N	N	Y	Y	N	Y	Y	Y	N	Y	N	N	N	N	Y	N	Y	Y	Y	N	Y	Y	Y	N	N	N	N	N	Y	Y	Y	N	N	Y	6					1	1	1	10	0	Y	Y
10.3852:08-149	Mycologia	2009	N	Y	N	Y	N	N	N	Y	N	Y	N	N	N	N	N	Y	N	Y	Y	Y	N	N	Y	N	N	N	N	N	Y	Y	Y	Y	N	N	Y	3	1	Y		25	3	1	1	8	0	Y	N
10.3852:08-156	Mycologia	2009	N	N	N	Y	N	N	Y	Y	Y	N	N	N	N	N	Y	Y	N	Y	Y	N	Y	N	N	N	N	Y	N	N	N	Y	Y	N	N	N	N	4	1	Y			3	2	2	12	0	Y	Y
10.3852:08-127	Mycologia	2009	N	N	N	Y	Y	N	N	Y	N	N	Y	N	N	N	N	N	N	N	N	N	Y	Y	N	N	N	N	N	N	N	Y	N	N	N	N	Y	2	0	Y	18		2	1	1	4	0	N
10.108000275514.2017.1326780	Mycologia	2017	Y	N	N	Y	Y	Y	Y	Y	Y	Y	Y	N	N	N	N	Y	Y	Y	Y	Y	N	N	Y	Y	N	N	Y	N	N	N	Y	Y	N	N	Y	5	1	Y		41	5	5	2	12	0	N	N
10.3852:12-181	Mycologia	2013	Y	N	N	Y	Y	Y	Y	Y	Y	Y	Y	N	N	N	Y	Y	N	Y	Y	Y	Y	Y	Y	Y	N	N	Y	N	N	N	Y	Y	N	Y	Y	3	1	Y	9		1	1	1	15	0	N	Y
10.3852:10-137	Mycologia	2011	N	N	N	Y	Y	N	Y	Y	N	N	N	Y	N	Y	Y	Y	N	Y	Y	Y	Y	N	N	N	N	N	Y	N	Y	N	Y	Y	N	Y	Y	4	0	Y	23	10	4	2	1	6	0	N	Y
10.3852:08-066	Mycologia	2009	N	N	N	N	Y	N	Y	Y	Y	N	N	N	N	N	N	N	N	Y	Y	Y	Y	N	Y	N	N	N	N	Y	N	Y	Y	Y	N	Y	N	5		Y			4	2	1	6	0	Y	Y
10.3852:08-087	Mycologia	2009	N	N	N	Y	Y	Y	Y	Y	Y	N	N	Y	N	Y	N	Y	N	Y	Y	Y	N	Y	Y	N	N	N	Y	N	N	Y	Y	Y	N	Y	Y	3	0	Y			2	2	1	9	0	N
10.3852:07-203	Mycologia	2009	N	N	N	Y	Y	N	N	Y	Y	Y	Y	N	N	N	N	N	N	Y	Y	N	N	N	Y	N	N	N	N	N	N	Y	Y	Y	N	Y	N	4	1	Y			3	1	1	7	0	N
10.3852:07-204	Mycologia	2009	N	Y	N	Y	Y	N	Y	Y	N	N	Y	N	N	N	N	N	N	N	N	N	Y	Y	N	N	N	N	Y	N	Y	N	N	Y	N	Y	N	1	1	N			1	1	1	4	0	N	Y
10.3852:08-193	Mycologia	2009	N	Y	N	Y	Y	N	Y	Y	Y	Y	Y	N	N	N	N	Y	N	Y	Y	N	N	N	Y	N	N	N	N	N	N	N	Y	Y	N	Y	N	4	2	N	16		3	1	1	12	2	N
10.3852:08-036	Mycologia	2009	Y	N	N	Y	Y	N	N	Y	Y	N	N	N	Y	N	N	N	Y	Y	Y	N	N	N	Y	N	N	N	N	N	N	Y	Y	Y	N	Y	N	2	0	Y	39		1	1	1	13	0	N
10.3852:08-213	Mycologia	2009	N	N	N	Y	Y	N	Y	Y	N	N	Y	N	N	N	Y	N	N	Y	Y	Y	Y	Y	N	N	N	N	Y	Y	N	Y	Y	Y	Y	Y	Y	4	1	N			4	1	1	16	0	N	Y
10.3852:14-080	Mycologia	2014	N	N	N	N	Y	N	Y	Y	Y	N	Y	N	N	N	Y	Y	N	Y	Y	Y	N	N	N	N	N	N	Y	N	N	Y	Y	Y	N	N	N	3	2	N		25	1	1	1	8	0	Y	N
10.3852:08-104	Mycologia	2009	N	N	N	Y	N	N	Y	Y	N	N	N	N	N	N	N	Y	N	Y	Y	N	N	N	N	N	N	N	N	N	N	Y	Y	Y	N	Y	N	4				33	3	2	2	10	1	Y	N
10.3852:10-363	Mycologia	2011	N	Y	N	Y	Y	Y	Y	Y	N	Y	Y	N	Y	N	Y	N	N	N	Y	Y	N	N	N	N	N	N	N	Y	N	Y	N	Y	N	Y	Y	3				35	2	2	2	9	0	N	Y
10.3852:08-216	Mycologia	2009	Y	N	N	Y	Y	Y	Y	Y	Y	N	Y	N	N	N	Y	N	N	N	Y	Y	Y	N	N	N	N	N	N	N	Y	N	N	N	Y	N	Y	2				26	2	2	2	8	0	N
10.3852:08-214	Mycologia	2009	N	N	N	Y	Y	N	N	Y	Y	N	N	N	N	N	N	N	Y	Y	Y	Y	Y	N	N	N	N	N	N	N	N	Y	Y	Y	N	Y	N	6					5	1	1	8	0	N
10.3852:08-003	Mycologia	2009	N	N	N	Y	Y	N	Y	N	Y	N	N	N	N	N	N	N	N	N	N	N	Y	Y	N	N	N	N	N	Y	N	Y	N	Y	Y	N	Y	3	1	Y			2	2	1	4	0	N	Y
10.3852:08-044	Mycologia	2009	N	N	N	Y	Y	N	Y	Y	Y	N	N	N	N	N	N	Y	N	Y	Y	N	N	N	Y	Y	N	N	N	N	N	Y	Y	Y	N	Y	Y	6					1	1	1	6	0	Y	Y
10.3852:14-358	Mycologia	2016	N	N	N	Y	Y	N	Y	Y	Y	Y	Y	N	N	N	N	Y	Y	Y	Y	Y	Y	Y	N	Y	N	N	Y	N	N	Y	Y	Y	N	Y	Y	2	1	N	10	35	1	1	1	13	0	N	Y
10.3852:08-100	Mycologia	2009	N	N	N	Y	N	N	Y	Y	Y	N	Y	N	N	N	Y	Y	N	Y	Y	N	Y	N	Y	N	N	N	Y	N	N	Y	Y	Y	N	N	Y	4			15		1	1	1	11	0	N	Y
10.3852:08-082	Mycologia	2009	N	N	N	N	Y	N	N	Y	N	Y	Y	N	N	N	N	N	N	N	N	Y	N	N	N	N	N	N	N	N	Y	N	N	N	Y	Y	Y	4	2	Y	12		2	2	2	5	0	N	Y
10.3852:08-050	Mycologia	2009	Y	N	N	Y	Y	N	N	Y	Y	N	N	N	N	N	N	N	N	N	N	Y	Y	Y	N	N	N	N	N	N	Y	Y	N	N	N	N	Y	2	1	Y	46		2	2	2	7	0	N
10.3852:08-181	Mycologia	2009	N	N	N	Y	Y	N	Y	Y	Y	N	N	N	N	N	N	Y	N	N	Y	Y	N	N	Y	Y	N	N	N	N	N	Y	Y	Y	N	Y	Y	4					1	1	1	5	0	Y	Y
10.3852:11-313	Mycologia	2012	N	N	N	Y	Y	N	Y	Y	N	N	Y	N	N	N	Y	N	N	Y	Y	Y	Y	N	Y	N	N	N	N	N	N	Y	N	N	Y	Y	Y	6		Y			5	4	3	11	0	Y	Y
10.3852:12-125	Mycologia	2013	N	N	N	Y	Y	N	Y	Y	Y	N	N	N	N	N	Y	N	N	N	Y	Y	Y	N	N	N	N	Y	N	N	N	Y	N	Y	Y	Y	Y	4	0	Y			4	2	2	9	0	N	Y
10.3852:08-230	Mycologia	2009	N	N	N	Y	Y	Y	Y	Y	Y	N	N	N	N	N	N	N	N	Y	Y	Y	Y	N	Y	N	N	N	N	N	Y	Y	Y	Y	N	Y	N	4	1	N	15		1	1	1	16	0	N
10.3852:09-006	Mycologia	2009	Y	N	N	Y	N	N	Y	Y	N	N	N	N	N	N	N	N	N	N	N	Y	N	N	N	N	N	N	N	N	N	Y	N	Y	Y	N	Y	3					1	1	1	6	0	N
10.3852:08-147	Mycologia	2009	Y	N	N	Y	N	N	Y	Y	N	N	Y	N	N	N	N	N	N	N	N	N	Y	N	N	N	N	N	N	N	N	Y	N	Y	Y	N	Y	4					1	1	1	6	0	N
10.3852:08-192	Mycologia	2009	N	N	N	Y	N	N	N	Y	Y	N	N	N	N	N	Y	N	N	N	N	Y	Y	N	N	N	N	N	N	N	Y	Y	N	N	Y	Y	N	3		Y	41	21	1	1	1	4	0	Y	N
10.3852:08-161	Mycologia	2009	Y	N	N	Y	N	N	Y	Y	Y	N	Y	N	N	N	N	Y	N	Y	Y	Y	Y	N	Y	N	N	N	Y	N	N	Y	Y	Y	N	Y	N	2	0	Y			1	1	1	15	0	Y	N
10.3852:08-133	Mycologia	2009	N	N	N	Y	N	N	Y	N	Y	N	N	N	N	N	N	N	Y	Y	Y	N	N	N	Y	N	N	N	N	N	N	Y	Y	Y	N	Y	N	4	2	Y			1	1	1	7	0	N
10.3852:09-049	Mycologia	2010	N	N	N	Y	N	N	Y	Y	Y	N	Y	N	N	N	N	N	N	N	N	Y	Y	N	Y	N	N	N	N	Y	Y	Y	N	Y	Y	N	N	2	0	Y	30		2	2	2	18	0	N
10.3852:09-021	Mycologia	2010	N	N	N	Y	Y	N	Y	Y	Y	N	N	N	N	N	N	N	N	Y	Y	Y	Y	Y	N	Y	N	N	N	N	Y	N	Y	Y	N	N	N	4					4	2	2	12	0	N
10.3852:10-041	Mycologia	2010	N	N	N	Y	Y	N	Y	Y	Y	Y	Y	N	N	N	Y	N	N	Y	Y	Y	N	N	Y	N	N	N	Y	N	Y	N	Y	Y	Y	Y	Y	4	0	Y	11		3	2	2	9	0	N	Y
10.3852:09-295	Mycologia	2010	N	N	N	Y	Y	N	N	Y	N	N	Y	N	N	N	Y	N	N	N	N	Y	Y	N	N	N	N	N	N	N	N	Y	N	N	Y	N	N	1	0	Y			1	1	1	13	0	N
10.3852:09-223	Mycologia	2010	N	N	N	Y	Y	N	Y	Y	Y	Y	N	N	N	N	Y	N	N	N	N	Y	N	N	N	N	N	Y	Y	Y	N	Y	N	Y	N	Y	Y	4	3	N	19		4	3	1	11	1	N	Y
10.3852:09-320	Mycologia	2010	N	Y	Y	Y	Y	Y	Y	Y	Y	Y	N	N	N	N	N	N	Y	Y	Y	Y	Y	N	Y	N	N	N	Y	N	N	Y	Y	Y	N	Y	N	5					1	1	1	11	0	Y	N
10.3852:09-205	Mycologia	2010	N	N	N	Y	Y	N	Y	N	N	N	N	N	N	N	N	N	N	N	N	Y	Y	Y	N	N	N	N	N	N	Y	N	N	N	N	N	N	3					3	2	1	5	0	N	Y
10.108000275514.2018.1446651	Mycologia	2018	N	N	N	Y	Y	N	Y	Y	Y	Y	Y	N	N	N	N	Y	N	Y	Y	Y	Y	N	Y	Y	N	N	Y	Y	Y	Y	Y	Y	N	N	Y	6					3	2	2	28	0	Y	Y
10.3852:09-217	Mycologia	2010	N	N	N	N	Y	Y	Y	Y	Y	N	N	N	N	N	N	N	N	Y	Y	Y	N	N	Y	Y	N	N	Y	Y	N	Y	Y	Y	N	Y	Y	8		N			3	2	1	13	0	Y	N
10.3852:09-096	Mycologia	2010	N	N	N	N	N	N	Y	Y	Y	N	Y	N	N	N	Y	N	N	N	N	Y	Y	N	N	N	N	N	Y	N	N	Y	N	N	N	Y	N	3	2	Y	19		3	1	1	6	0	N
10.3852:08-223	Mycologia	2010	N	N	N	Y	N	Y	Y	Y	Y	Y	Y	N	N	N	N	N	N	N	N	Y	Y	N	N	N	N	Y	N	N	N	Y	N	Y	N	Y	N	3					2	2	2	7	0	N
10.3852:09-253	Mycologia	2010	N	N	N	Y	N	N	Y	Y	Y	N	Y	N	N	N	N	N	N	N	N	Y	Y	N	N	N	N	N	N	N	N	Y	N	N	N	Y	Y	3				55	1	1	1	4	0	N	Y
10.3852:10-382	Mycologia	2011	N	N	N	Y	Y	N	Y	Y	Y	N	Y	Y	N	Y	N	Y	Y	Y	Y	Y	Y	Y	N	N	N	N	Y	N	Y	Y	Y	Y	N	Y	Y	2	0	Y	23	10	1	1	1	8	0	N	Y
10.3852:09-135	Mycologia	2010	N	N	N	Y	Y	N	Y	Y	Y	N	Y	N	N	N	N	Y	N	Y	Y	Y	Y	Y	Y	N	N	N	Y	N	N	Y	Y	Y	N	Y	Y	6					3	2	2	11	0	N	Y
10.3852:09-162	Mycologia	2010	N	N	N	Y	Y	N	Y	Y	N	N	Y	N	N	N	Y	N	N	N	N	Y	Y	Y	N	N	N	N	Y	N	N	Y	N	N	N	Y	Y	4	1	N	27	46	3	1	1	17	0	N	Y
10.3852:09-051	Mycologia	2010	N	N	N	N	N	N	Y	Y	Y	N	Y	N	N	Y	N	N	Y	Y	Y	N	N	Y	Y	N	N	N	Y	N	N	Y	Y	Y	Y	Y	Y	2					1	1	1	14	0	N	Y
10.3852:09-010	Mycologia	2010	N	N	N	Y	Y	N	Y	Y	Y	N	Y	N	N	N	N	N	Y	Y	Y	N	Y	N	N	N	N	N	Y	N	Y	Y	Y	Y	N	N	Y	3		N	34		3	2	2	10	0	N	Y
10.3852:09-304	Mycologia	2010	N	N	N	Y	Y	Y	Y	Y	Y	N	Y	N	N	N	N	N	N	Y	Y	Y	Y	N	Y	N	N	N	Y	Y	N	Y	Y	Y	N	N	Y	6					6	2	2	18	1	Y	N
10.3852:09-302	Mycologia	2010	N	N	N	Y	Y	Y	Y	Y	Y	N	Y	Y	N	Y	N	Y	Y	Y	Y	Y	N	Y	N	N	N	N	Y	N	N	Y	Y	N	N	Y	Y	7	1	Y		33	6	5	2	13	0	N
10.3852:09-145	Mycologia	2010	Y	N	Y	Y	Y	N	Y	Y	Y	N	Y	N	N	N	N	N	Y	Y	Y	Y	Y	Y	N	N	Y	N	Y	N	N	Y	Y	Y	N	Y	Y	5		Y			2	2	1	9	0	N
10.3852:09-043	Mycologia	2010	N	N	Y	Y	N	Y	Y	Y	Y	N	Y	N	N	N	Y	Y	N	Y	Y	Y	Y	N	N	N	N	N	N	N	N	Y	Y	Y	Y	Y	Y	2	1	Y			2	2	2	26	0	N	Y
10.108000275514.2018.1450577	Mycologia	2018	Y	N	N	Y	Y	Y	Y	Y	Y	N	Y	N	N	N	Y	N	N	N	N	Y	Y	N	N	N	N	N	N	N	N	Y	N	Y	N	N	Y	2	0	Y			2	1	1	10	0	N
10.3852:09-137	Mycologia	2010	N	N	N	Y	Y	N	Y	Y	N	N	Y	N	N	N	Y	Y	N	Y	Y	Y	Y	Y	Y	N	N	N	Y	N	Y	Y	Y	Y	N	Y	Y	5		Y		24	5	2	2	12	0	Y	Y
10.3852:09-139	Mycologia	2010	N	N	N	N	N	Y	N	N	N	N	N	N	N	N	N	N	N	N	N	Y	N	Y	N	N	N	N	N	N	Y	N	N	N	N	N	N	3					2	1	1	5	0	N
10.108000275514.2018.1451697	Mycologia	2018	N	N	N	Y	Y	Y	Y	Y	Y	Y	Y	N	N	N	N	N	N	Y	Y	Y	N	Y	N	N	N	N	Y	Y	N	Y	Y	Y	N	N	Y	4	2	N		27	3	2	1	14	0	N	Y
10.3852:09-093	Mycologia	2010	N	N	N	Y	Y	N	Y	Y	Y	Y	Y	N	N	N	N	Y	N	Y	Y	Y	N	N	Y	N	N	N	N	N	N	Y	Y	Y	N	Y	N	4		Y			3	2	2	10	0	N
10.3852:09-107	Mycologia	2010	Y	N	N	Y	Y	N	Y	Y	Y	Y	N	N	N	N	Y	N	N	Y	Y	N	Y	N	Y	N	N	N	N	N	N	Y	Y	Y	N	Y	N	5	2	N			5	2	2	8	0	N
10.108000275514.2018.1457349	Mycologia	2018	N	N	N	Y	Y	Y	Y	Y	Y	Y	Y	N	Y	N	Y	Y	Y	Y	Y	Y	N	Y	Y	N	Y	Y	Y	Y	N	Y	Y	Y	N	Y	Y	4	2	Y		27	2	2	2	14	0	Y	Y
10.3852:15-013	Mycologia	2015	Y	N	N	N	Y	N	Y	Y	Y	Y	Y	N	N	N	N	Y	Y	Y	Y	Y	Y	Y	Y	Y	N	N	Y	N	N	Y	Y	Y	N	Y	Y	8		Y			4	3	3	18	0	N	Y
10.3852:09-309	Mycologia	2010	Y	Y	N	Y	Y	N	Y	Y	N	Y	Y	N	Y	N	Y	N	N	N	Y	Y	N	N	N	N	N	N	N	Y	N	Y	N	Y	N	Y	Y	3				35	2	2	2	8	0	N
10.3852:09-052	Mycologia	2010	Y	N	Y	N	Y	N	Y	Y	N	Y	N	N	N	N	N	Y	N	Y	Y	Y	N	Y	N	N	N	N	Y	N	Y	N	Y	Y	N	N	Y	3					3	2	1	7	0	N	Y
10.3852:09-251	Mycologia	2010	N	N	N	Y	Y	N	Y	Y	N	N	Y	N	N	N	Y	N	N	N	N	Y	N	N	N	N	N	N	N	Y	Y	N	N	N	Y	Y	N	4	2	Y			3	3	2	5	0	N
10.3852:09-186	Mycologia	2010	N	Y	N	N	N	N	N	N	Y	Y	Y	N	N	Y	N	N	N	N	Y	Y	Y	Y	N	N	N	N	Y	N	N	Y	N	Y	N	Y	Y	4	0	Y		30	3	2	1	4	0	N	N
10.3852:12-087	Mycologia	2013	N	Y	N	Y	Y	N	Y	Y	Y	Y	Y	N	N	N	Y	N	Y	Y	Y	Y	Y	Y	N	Y	N	N	N	Y	N	Y	Y	Y	Y	N	N	8	2	Y		38	7	2	1	16	0	N	Y
10.108000275514.2017.1379118	Mycologia	2017	N	Y	Y	Y	Y	Y	N	Y	Y	N	N	N	N	N	N	N	N	N	N	Y	Y	Y	N	N	N	N	N	N	N	Y	N	Y	N	Y	N	2	0	Y	9	26	2	2	2	12	0	N
10.3852:09-142	Mycologia	2010	N	N	N	Y	N	N	Y	Y	Y	N	Y	N	N	N	N	N	Y	Y	Y	Y	Y	N	N	N	N	N	N	N	N	Y	Y	Y	N	Y	N	5	1	Y			3	1	1	8	0	N
10.3852:09-116	Mycologia	2010	N	N	N	Y	Y	N	N	Y	N	N	Y	N	N	N	N	N	N	N	N	Y	Y	Y	N	N	N	N	N	N	N	Y	N	N	Y	Y	Y	3	0	Y			3	2	2	5	0	N	Y
10.3852:09-227	Mycologia	2010	N	N	N	Y	Y	Y	Y	Y	Y	Y	Y	N	N	N	Y	N	N	N	Y	Y	N	Y	N	N	N	N	Y	N	Y	N	N	Y	Y	Y	Y	3	1	Y	12		3	2	2	10	0	N	Y
10.3852:09-208	Mycologia	2010	N	N	N	Y	Y	N	Y	Y	Y	N	N	N	N	N	N	Y	N	Y	Y	Y	Y	N	Y	N	N	N	N	N	N	Y	Y	Y	N	N	N	4		Y			1	1	1	10	0	N
10.3852:09-197	Mycologia	2010	N	N	N	Y	Y	N	Y	Y	N	N	Y	N	N	N	N	N	N	N	Y	Y	Y	N	N	N	N	N	Y	N	Y	N	N	N	Y	Y	Y	5	1	Y	37		4	3	3	19	0	N	Y
10.3852:08-224	Mycologia	2010	N	N	N	Y	Y	Y	N	Y	N	N	Y	N	N	N	Y	Y	N	Y	Y	Y	N	N	Y	N	N	N	Y	N	Y	Y	Y	N	Y	Y	Y	2	1	Y			1	1	1	11	0	N	Y
10.3852:11-430	Mycologia	2012	N	N	N	Y	Y	N	N	Y	Y	N	Y	N	N	Y	N	N	N	Y	Y	Y	Y	N	Y	N	N	N	Y	N	N	Y	Y	Y	Y	Y	Y	3	0	Y	14	35	4	2	1	12	0	N	Y
10.3852:09-164	Mycologia	2010	N	Y	N	Y	Y	N	Y	Y	Y	N	Y	N	N	N	Y	Y	N	Y	Y	Y	N	N	N	N	N	N	N	N	Y	N	Y	N	N	Y	N	3	1	N		23	3	2	2	8	0	N
10.3852:12-201	Mycologia	2013	Y	N	Y	Y	Y	N	N	N	Y	Y	N	N	N	N	Y	Y	N	Y	Y	Y	N	N	Y	N	N	N	Y	N	Y	N	Y	Y	Y	Y	Y	2	0	Y	9		1	1	1	14	0	N	Y
10.3852:08-209	Mycologia	2010	N	N	N	Y	N	N	Y	Y	Y	Y	Y	N	N	N	N	N	N	Y	Y	Y	N	N	Y	N	N	Y	Y	N	N	Y	Y	Y	N	N	Y	2	1	Y	30		2	1	1	13	0	Y	N
10.3852:09-128	Mycologia	2010	N	N	Y	Y	Y	Y	Y	Y	Y	N	Y	N	N	N	N	Y	Y	Y	Y	Y	Y	Y	Y	N	N	N	N	N	Y	Y	Y	N	N	Y	N	5					1	1	1	8	0	N
10.3852:09-029	Mycologia	2010	N	Y	N	Y	Y	N	Y	Y	Y	N	N	N	Y	N	N	N	N	N	N	Y	Y	N	N	N	N	N	N	N	N	Y	N	Y	N	Y	N	3				24	2	2	2	11	0	N
10.3852:09-050	Mycologia	2010	N	N	N	Y	Y	N	Y	Y	N	N	Y	N	N	N	Y	N	N	Y	Y	Y	Y	N	Y	N	N	N	Y	N	Y	N	Y	Y	Y	Y	Y	3		Y			3	1	1	6	0	N	Y
10.3852:10-011	Mycologia	2010	Y	Y	N	Y	Y	N	Y	Y	Y	N	Y	N	N	N	N	N	Y	Y	Y	Y	N	Y	Y	N	N	N	Y	Y	N	Y	Y	Y	N	Y	Y	3			13	28	3	1	1	13	0	N
10.3852:09-048	Mycologia	2010	N	N	N	Y	Y	N	Y	Y	N	N	Y	N	N	Y	Y	Y	N	Y	Y	Y	Y	N	N	N	N	N	Y	N	Y	N	Y	N	Y	N	Y	2					1	1	1	6	0	N	N
10.3852:13-354	Mycologia	2014	N	N	N	Y	Y	N	Y	N	Y	N	N	N	N	N	N	N	N	Y	Y	Y	N	N	N	N	N	N	N	N	N	Y	Y	Y	N	Y	N	5	1	Y			3	1	1	11	0	N
10.3852:09-149	Mycologia	2010	N	N	N	Y	N	N	Y	N	Y	N	N	N	N	N	N	Y	Y	Y	Y	N	N	N	N	N	N	N	Y	N	Y	N	Y	N	N	Y	Y	5	3	Y	38		4	1	1	9	0	N	Y
10.3852:12-191	Mycologia	2013	Y	N	Y	Y	N	N	Y	Y	Y	Y	Y	N	N	N	Y	N	N	N	N	Y	Y	N	N	N	N	Y	Y	Y	N	Y	N	Y	N	Y	Y	3	2	N	19		3	2	1	7	1	N	Y
10.3852:09-019	Mycologia	2010	N	N	N	Y	Y	N	Y	Y	Y	N	N	N	N	N	N	N	N	Y	Y	Y	Y	N	N	N	N	N	N	Y	Y	N	N	N	Y	Y	N	2	2	N	13		1	1	1	11	0	N
10.3852:13-315	Mycologia	2015	N	N	N	Y	Y	Y	Y	Y	Y	Y	Y	N	Y	N	Y	Y	Y	Y	Y	Y	N	N	Y	N	Y	N	Y	N	Y	N	Y	Y	Y	Y	Y	5	2	Y	19		4	3	1	19	0	N	Y
10.3852:09-232	Mycologia	2010	N	N	N	Y	N	N	Y	Y	Y	N	Y	N	N	N	N	N	N	Y	Y	Y	Y	Y	N	N	N	N	Y	N	N	Y	Y	Y	N	Y	Y	3	0	Y			2	1	1	8	0	N	Y
10.3852:10-283	Mycologia	2011	N	Y	Y	Y	Y	Y	Y	Y	Y	Y	Y	N	N	N	Y	Y	N	Y	Y	Y	Y	N	Y	N	N	Y	Y	N	N	Y	Y	Y	Y	Y	Y	4	3	N		41	1	1	1	16	0	N	N
10.3852:12-251	Mycologia	2013	N	Y	Y	Y	Y	N	Y	Y	Y	Y	Y	N	N	N	N	Y	Y	Y	Y	Y	Y	N	Y	Y	N	N	N	Y	N	Y	Y	Y	N	Y	N	3	2	N		27	3	1	1	10	0	N
10.3852:10-230	Mycologia	2011	N	Y	N	Y	Y	N	Y	Y	Y	Y	Y	N	N	N	N	Y	N	Y	Y	Y	Y	Y	Y	N	N	N	N	N	Y	N	Y	Y	Y	Y	N	7	4	N			4	3	1	10	0	N
10.3852:10-198	Mycologia	2011	N	Y	N	N	Y	N	Y	Y	Y	Y	N	N	N	N	Y	N	N	N	N	Y	Y	Y	Y	N	N	N	N	N	N	Y	N	Y	N	Y	N	2					2	2	1	7	0	N
10.3852:11-005	Mycologia	2011	N	Y	N	Y	Y	Y	Y	Y	N	N	Y	N	N	N	Y	N	N	N	Y	Y	Y	N	N	N	N	N	Y	N	Y	Y	N	N	N	Y	Y	4	3	N		23	4	2	2	12	0	N	Y
10.3852:10-307	Mycologia	2011	N	N	Y	Y	Y	Y	Y	Y	Y	Y	Y	N	N	N	Y	Y	N	Y	Y	Y	N	N	Y	N	N	N	Y	N	N	Y	Y	Y	N	Y	Y	4	1	N	25	26	4	2	2	29	0	Y	Y
10.3852:09-146	Mycologia	2011	N	N	N	Y	Y	N	Y	Y	Y	N	N	N	N	N	N	N	Y	Y	Y	Y	Y	Y	Y	N	N	N	Y	N	N	Y	Y	Y	N	Y	Y	4		Y			2	2	1	8	0	N
10.3852:10-150	Mycologia	2011	N	N	N	Y	Y	N	N	N	N	N	Y	N	N	N	N	Y	Y	Y	Y	Y	Y	Y	Y	N	N	N	Y	N	Y	Y	Y	N	N	Y	N	4	1	Y	15		1	1	1	11	0	N
10.3852:10-433	Mycologia	2011	N	N	N	Y	N	N	Y	Y	Y	N	Y	N	N	N	Y	N	N	Y	Y	Y	Y	Y	N	N	N	N	Y	Y	Y	N	Y	N	N	Y	N	3	0	Y	33	38	3	1	1	5	0	N	Y
10.3852:10-010	Mycologia	2011	N	N	N	Y	Y	Y	N	Y	Y	N	N	N	N	N	N	N	N	N	N	Y	Y	Y	Y	N	N	N	N	N	N	Y	N	N	N	N	N	2	0	Y	46	27	2	2	2	4	0	N
10.3852:10-038	Mycologia	2011	N	N	N	Y	Y	Y	Y	Y	Y	N	N	N	N	N	N	Y	N	Y	Y	Y	Y	N	Y	Y	N	N	N	N	N	Y	Y	Y	N	Y	Y	5	0	Y		31	5	3	1	16	0	N
10.3852:10-215	Mycologia	2011	N	N	N	N	N	N	N	Y	N	N	Y	N	N	N	N	Y	N	Y	Y	Y	N	N	N	N	Y	N	N	Y	N	Y	Y	Y	N	N	Y	3		Y			2	2	1	7	0	N	Y
10.3852:10-078	Mycologia	2011	N	N	N	Y	N	N	Y	Y	Y	Y	Y	N	N	N	N	Y	N	Y	Y	Y	Y	Y	Y	N	N	N	Y	N	N	Y	Y	Y	N	Y	N	3	2	N	29		2	1	1	13	0	Y	Y
10.3852:10-117	Mycologia	2011	N	N	N	Y	Y	N	N	Y	Y	Y	Y	N	N	N	N	N	N	N	N	Y	Y	N	N	N	N	N	N	N	N	Y	N	N	N	Y	N	1	0	Y	46		1	1	1	11	0	N
10.3852:10-266	Mycologia	2011	Y	Y	N	Y	Y	Y	Y	Y	Y	N	N	N	N	N	N	N	N	Y	Y	Y	N	N	N	N	N	N	N	Y	Y	Y	Y	N	Y	Y	Y	4		N			3	2	2	8	0	N	Y
10.3852:10-182	Mycologia	2011	N	N	N	Y	N	N	Y	Y	Y	N	N	N	N	N	N	Y	N	Y	Y	Y	N	N	Y	N	N	N	N	Y	Y	N	Y	Y	Y	N	N	4				37	4	2	1	12	0	N
10.3852:11-006	Mycologia	2011	N	N	N	Y	Y	Y	Y	Y	Y	N	Y	N	N	N	N	Y	Y	Y	Y	Y	Y	N	Y	N	N	N	Y	N	N	Y	Y	Y	Y	Y	Y	6		Y	12		5	2	2	27	4	N
10.3852:14-058	Mycologia	2015	Y	N	N	Y	Y	Y	Y	Y	N	Y	Y	N	Y	N	Y	Y	Y	Y	Y	Y	N	N	N	N	N	N	Y	Y	N	Y	Y	Y	N	Y	Y	4	2	N		35	2	2	2	12	0	N	Y
10.3852:10-355	Mycologia	2011	N	N	N	Y	Y	N	Y	Y	Y	Y	Y	N	N	N	Y	N	Y	Y	Y	Y	Y	Y	N	N	N	N	Y	N	Y	N	Y	N	N	Y	Y	4	2	Y	32	15	4	1	1	12	0	N	Y
10.3852:09-301	Mycologia	2011	N	Y	N	Y	Y	N	Y	Y	N	N	N	N	N	N	Y	N	N	Y	Y	N	Y	N	N	N	N	Y	N	N	Y	Y	Y	Y	N	Y	Y	6	3	Y		32	5	3	3	17	0	N
10.3852:11-053	Mycologia	2011	N	Y	N	N	Y	N	Y	Y	Y	N	Y	N	N	N	Y	N	Y	Y	Y	Y	N	N	Y	N	N	N	Y	N	N	Y	Y	Y	N	Y	N	2	1	N			1	1	1	7	0	N	Y
10.3852:10-149	Mycologia	2011	N	N	N	N	N	Y	Y	N	Y	N	Y	N	N	N	Y	Y	N	Y	Y	Y	N	N	Y	N	N	Y	Y	N	N	Y	Y	Y	Y	Y	Y	3	1	N			2	1	1	7	0	N	Y
10.3852:10-253	Mycologia	2011	N	N	N	Y	N	N	Y	N	N	N	N	N	N	N	N	N	N	N	N	Y	N	N	N	N	N	N	N	N	N	Y	N	Y	N	N	N	2					1	1	1	5	0	N
10.3852:15-244	Mycologia	2016	N	N	N	Y	Y	Y	Y	Y	Y	Y	Y	N	N	N	N	Y	Y	Y	Y	Y	Y	Y	N	Y	N	N	N	Y	Y	N	Y	Y	N	Y	N	3	1	Y	11	38	2	1	1	11	0	N
10.3852:10-261	Mycologia	2011	N	N	N	Y	Y	Y	Y	N	N	Y	N	N	N	N	N	N	Y	Y	Y	Y	Y	N	N	Y	N	N	N	N	Y	N	Y	Y	N	Y	N	4					3	2	1	10	0	N
10.3852:13-266	Mycologia	2014	N	Y	N	Y	Y	N	N	Y	Y	N	Y	N	N	N	N	Y	N	Y	Y	Y	Y	N	N	N	N	N	Y	N	N	Y	Y	Y	N	Y	Y	3	1	N			3	2	1	9	0	Y	Y
10.3852:10-135	Mycologia	2011	N	N	Y	Y	Y	N	Y	Y	Y	N	N	N	N	N	N	Y	N	Y	Y	Y	N	N	Y	N	N	N	Y	N	N	Y	Y	Y	N	Y	Y	3	1	Y	14		2	1	1	12	0	N
10.3852:10-204	Mycologia	2011	N	Y	N	Y	Y	N	Y	Y	Y	N	Y	N	N	N	N	Y	N	Y	Y	Y	Y	Y	N	Y	N	N	Y	N	Y	N	Y	Y	N	Y	Y	3	1	N		35	3	3	2	16	0	N	Y
10.3852:11-114	Mycologia	2011	Y	N	N	Y	Y	N	Y	Y	Y	N	N	N	N	N	N	N	N	N	Y	Y	Y	N	N	N	N	N	N	N	Y	N	N	N	N	Y	N	2	0	Y	37		2	1	1	10	0	N
10.3852:10-155	Mycologia	2011	N	Y	Y	Y	Y	N	Y	Y	Y	Y	N	N	N	N	N	Y	Y	Y	Y	Y	Y	N	Y	N	N	N	N	N	N	Y	Y	Y	N	Y	N	2	0	Y		22	1	1	1	14	1	N
10.3852:10-279	Mycologia	2011	N	Y	N	Y	Y	N	Y	Y	Y	N	Y	N	N	N	Y	N	Y	Y	Y	Y	Y	Y	Y	N	N	N	N	Y	Y	N	Y	Y	N	Y	Y	2				26	2	2	2	18	0	N
10.3852:10-134	Mycologia	2011	Y	N	N	Y	Y	Y	Y	Y	Y	N	Y	N	N	N	Y	Y	N	Y	Y	Y	Y	N	N	N	N	N	Y	N	N	Y	Y	Y	Y	Y	Y	4	2	Y	18	37	3	1	1	21	0	N	Y
10.3852:10-096	Mycologia	2011	N	N	N	Y	N	Y	N	Y	Y	N	N	N	N	N	N	N	Y	Y	Y	Y	Y	N	N	N	N	N	N	N	N	Y	N	Y	N	Y	N	4					3	1	1	12	0	N
10.3852:11-077	Mycologia	2011	N	N	N	Y	Y	N	Y	Y	Y	N	Y	N	N	N	N	N	N	Y	Y	Y	Y	N	Y	N	N	N	Y	N	N	Y	Y	Y	Y	Y	Y	5		Y	19		5	2	2	12	0	N
10.3852:10-273	Mycologia	2011	N	N	N	Y	Y	N	Y	Y	N	N	Y	N	N	N	Y	Y	N	Y	Y	Y	Y	Y	N	Y	N	N	N	Y	N	Y	Y	Y	N	Y	N	6	2	Y	20	16	6	4	3	10	0	N
10.3852:10-240	Mycologia	2011	N	N	N	Y	Y	N	Y	Y	Y	N	Y	N	N	N	N	Y	Y	Y	Y	Y	Y	N	N	N	N	N	Y	N	N	Y	Y	Y	N	Y	N	2	0	Y			1	1	1	10	0	N	Y
10.3852:10-178	Mycologia	2011	N	N	N	Y	Y	N	Y	Y	N	Y	Y	N	N	N	N	Y	Y	Y	Y	Y	Y	N	N	N	N	N	Y	N	N	Y	Y	Y	N	Y	Y	2	0	Y			1	1	1	10	0	N	Y
10.3852:10-255	Mycologia	2011	N	N	N	N	Y	N	Y	Y	Y	Y	N	N	N	N	Y	Y	N	Y	Y	Y	Y	Y	N	N	N	N	Y	N	Y	Y	Y	Y	N	Y	Y	4	1	Y	35		2	2	2	9	0	N	Y
10.3852:10-119	Mycologia	2011	N	N	N	Y	N	N	Y	Y	Y	N	Y	N	N	N	N	N	N	Y	Y	Y	Y	N	Y	N	N	N	N	N	N	N	Y	Y	N	Y	N	3	1	Y		26	3	2	2	8	0	N
10.3852:09-196	Mycologia	2011	N	N	N	Y	N	Y	Y	Y	Y	N	N	N	N	N	N	N	Y	Y	Y	Y	Y	N	N	N	N	N	Y	N	Y	Y	Y	Y	N	Y	N	6	3	N			4	3	2	7	0	Y	N
10.3852:10-403	Mycologia	2011	N	N	N	Y	Y	N	N	Y	Y	Y	Y	N	N	Y	N	N	Y	Y	Y	Y	Y	N	Y	N	N	N	N	N	N	Y	Y	Y	N	N	N	4					1	1	1	9	0	N
10.3852:10-124	Mycologia	2011	N	N	N	Y	Y	N	Y	Y	Y	Y	Y	N	N	N	N	Y	N	Y	Y	Y	Y	Y	N	N	N	Y	Y	N	N	Y	Y	Y	N	Y	N	4	1	Y			2	2	2	8	2	Y	N
10.3852:10-049	Mycologia	2011	N	N	N	N	N	N	Y	Y	Y	N	Y	N	N	N	N	N	N	N	N	Y	Y	N	N	N	N	N	N	Y	N	Y	N	N	Y	Y	N	3	1	Y			3	2	2	4	0	N
10.3852:10-349	Mycologia	2011	N	N	N	Y	Y	Y	N	Y	N	N	Y	N	N	N	N	N	N	Y	Y	Y	Y	N	Y	N	N	N	Y	N	N	Y	Y	Y	N	Y	Y	2	1	N	16	28	1	1	1	20	1	N	Y
10.3852:10-176	Mycologia	2011	N	N	N	Y	N	N	Y	Y	Y	N	N	N	N	N	N	N	N	N	N	Y	Y	N	N	N	N	N	N	N	N	Y	N	Y	Y	N	N	4		Y			3	2	2	4	0	N
10.108000275514.2018.1432221	Mycologia	2018	N	N	N	Y	Y	N	Y	Y	Y	N	Y	N	N	N	N	Y	Y	Y	Y	Y	N	N	Y	Y	N	N	Y	N	N	Y	Y	Y	N	Y	N	2		Y			1	1	1	12	0	Y	N
10.3852:10-216	Mycologia	2011	N	N	N	Y	Y	N	Y	Y	Y	N	Y	N	N	N	N	N	N	Y	Y	Y	Y	N	N	Y	N	N	N	N	Y	N	Y	Y	N	Y	N	3					3	1	1	11	0	N
10.108000275514.2018.1469880	Mycologia	2018	Y	N	N	Y	Y	N	Y	Y	Y	Y	Y	N	N	N	Y	Y	N	Y	Y	Y	Y	N	Y	Y	N	N	Y	N	Y	N	Y	Y	Y	Y	Y	2	1	Y	21		1	1	1	17	0	N	Y
10.3852:11-046	Mycologia	2012	Y	N	N	Y	Y	N	Y	Y	Y	Y	Y	N	N	Y	N	Y	Y	Y	Y	Y	N	Y	N	N	N	Y	Y	N	N	Y	Y	Y	Y	Y	N	4	0	Y			4	1	1	11	0	N	Y
10.3852:11-203	Mycologia	2012	Y	Y	N	Y	Y	Y	Y	Y	Y	Y	Y	N	N	N	Y	N	N	N	Y	Y	Y	Y	N	N	N	N	N	N	N	Y	N	Y	N	Y	N	2	1	N			1	1	1	18	0	N
10.3852:11-162	Mycologia	2012	N	N	N	Y	Y	N	Y	Y	Y	N	N	N	N	N	N	N	Y	Y	Y	Y	N	N	Y	Y	N	N	N	N	N	Y	Y	Y	N	Y	N	4	2	N			2	1	1	11	o	N
10.3852:10-047	Mycologia	2012	N	N	N	Y	Y	N	Y	Y	Y	Y	Y	N	N	N	N	Y	Y	Y	Y	Y	Y	N	N	N	N	N	N	Y	N	Y	Y	Y	Y	Y	N	4	3	N	18	33	2	2	2	7	0	N
10.3852:12-052	Mycologia	2012	N	N	N	Y	Y	N	Y	Y	Y	N	N	N	N	N	N	Y	Y	Y	Y	Y	N	N	Y	N	N	N	Y	N	N	Y	Y	Y	N	Y	N	5	1	Y	18		3	2	2	12	0	Y	N
10.3852:11-338	Mycologia	2012	N	N	N	Y	N	N	Y	Y	Y	N	Y	N	N	N	N	Y	Y	Y	Y	Y	Y	Y	Y	N	N	N	Y	Y	N	Y	Y	Y	N	Y	N	4					3	2	2	10	0	N	N
10.3852:12-035	Mycologia	2012	N	Y	N	Y	Y	N	N	Y	Y	Y	Y	N	N	N	Y	Y	Y	Y	Y	Y	Y	N	Y	N	N	N	Y	Y	N	Y	Y	Y	Y	Y	Y	4	1	N			4	3	2	16	0	N
10.3852:11-272	Mycologia	2012	N	Y	N	N	N	N	Y	Y	Y	Y	N	N	N	N	N	N	N	Y	Y	Y	Y	N	Y	N	N	N	N	N	N	Y	N	Y	N	Y	N	3	1	Y		25	2	2	2	7	1	Y	N
10.3852:11-093	Mycologia	2012	N	N	N	Y	Y	N	Y	Y	Y	N	Y	N	N	N	N	Y	N	Y	Y	Y	Y	Y	N	Y	N	N	N	N	Y	N	Y	Y	Y	N	N	2			12		1	1	1	12	0	N
10.3852:11-378	Mycologia	2012	N	N	N	Y	Y	Y	Y	Y	Y	Y	N	N	Y	Y	Y	Y	N	Y	Y	Y	Y	N	Y	N	N	N	Y	N	Y	N	Y	Y	Y	Y	Y	4	2	Y	19	33	4	2	1	13	1	N	Y
10.3852:12-054	Mycologia	2013	N	N	N	Y	N	Y	Y	Y	Y	Y	N	N	N	N	N	N	N	N	N	Y	N	N	N	N	N	N	N	N	N	Y	N	N	Y	Y	Y	4			17		4	2	2	9	0	N	N
10.3852:11-112	Mycologia	2012	N	N	Y	Y	Y	N	Y	Y	Y	N	N	N	N	N	N	N	Y	Y	Y	Y	Y	N	Y	Y	N	N	Y	N	N	Y	N	Y	N	Y	Y	3	1	Y			1	1	1	14	0	Y	N
10.3852:11-092	Mycologia	2012	N	N	Y	Y	Y	Y	Y	Y	Y	Y	Y	N	N	N	Y	Y	N	Y	Y	Y	N	N	N	Y	N	N	Y	N	Y	N	Y	Y	Y	Y	Y	2	2	N	30	14	1	1	1	25	0	N	Y
10.3852:11-374	Mycologia	2012	N	Y	N	Y	Y	N	Y	Y	Y	N	N	N	N	N	N	N	N	N	Y	Y	N	N	N	N	N	N	Y	N	N	Y	Y	Y	N	Y	N	6	1	N		33	6	4	2	11	0	Y	N
10.3852:11-166	Mycologia	2012	N	N	Y	Y	Y	N	Y	Y	Y	Y	Y	N	N	N	Y	Y	Y	Y	Y	Y	Y	N	Y	N	N	N	Y	N	N	Y	Y	Y	N	Y	Y	4	2	Y		41	3	2	2	11	1	N	N
10.108000275514.2018.1426925	Mycologia	2017	Y	N	N	Y	Y	Y	Y	Y	N	N	Y	N	Y	N	Y	Y	Y	Y	Y	Y	Y	N	N	N	N	N	Y	Y	N	Y	Y	Y	N	N	N	5	2	N		44	3	3	3	10	0	N	Y
10.3852:11-150	Mycologia	2012	Y	N	N	Y	N	N	Y	Y	N	N	Y	N	N	N	N	N	N	Y	Y	Y	Y	N	N	N	N	N	Y	N	N	Y	N	Y	N	Y	Y	3	1	Y	19		4	1	1	5	0	N
10.3852:11-123	Mycologia	2012	N	N	N	N	Y	N	N	Y	N	Y	Y	N	N	N	N	N	N	Y	Y	Y	Y	N	N	N	N	N	Y	N	N	Y	Y	Y	N	Y	Y	5		Y	14	35	6	5	1	7	0	N
10.3852:12-072	Mycologia	2012	N	Y	N	Y	Y	N	Y	Y	N	N	Y	Y	N	Y	N	Y	Y	Y	Y	Y	Y	N	N	N	N	N	Y	N	Y	Y	Y	Y	N	Y	Y	4	0	Y	23	10	4	1	1	8	0	N	Y
10.3852:11-088	Mycologia	2012	N	N	N	Y	Y	Y	Y	Y	Y	N	N	N	N	N	N	N	Y	Y	Y	Y	N	N	Y	Y	N	N	Y	Y	N	Y	Y	Y	N	Y	N	5	2	N		27	4	2	2	16	0	Y	N
10.3852:13-377	Mycologia	2014	N	N	N	Y	Y	N	Y	Y	Y	Y	Y	N	N	N	N	Y	Y	Y	Y	Y	Y	Y	N	N	N	N	N	N	N	Y	Y	Y	N	Y	N	3	2	N	24	23	1	1	1	9	0	N
10.3852:11-337	Mycologia	2012	N	N	N	N	N	N	Y	Y	Y	N	N	N	N	N	N	N	N	N	N	Y	Y	Y	N	N	N	N	N	N	N	Y	N	Y	N	Y	N	2	0	Y	46		2	2	1	4	0	N
10.3852:11-402	Mycologia	2012	Y	Y	N	Y	N	N	Y	N	Y	N	Y	N	N	N	N	Y	Y	Y	Y	Y	Y	N	Y	N	N	N	Y	N	N	Y	Y	Y	N	Y	N	5	2	N	8		3	2	1	10	0	Y	N
10.3852:11-082	Mycologia	2012	N	N	N	N	Y	N	Y	Y	Y	N	Y	N	N	N	N	N	N	Y	Y	Y	Y	N	N	Y	N	N	Y	Y	N	Y	Y	Y	Y	Y	N	4	1	Y			2	1	1	8	0	N	Y
10.3852:11-043	Mycologia	2012	N	N	N	N	N	N	N	Y	Y	N	Y	N	N	N	Y	Y	Y	Y	Y	Y	Y	Y	N	N	N	N	N	Y	Y	Y	Y	Y	N	Y	N	4	2	Y	9		3	1	1	7	0	N
10.3852:11-218	Mycologia	2012	N	N	N	Y	N	N	N	Y	Y	N	Y	N	Y	N	N	N	N	Y	Y	Y	N	N	N	N	N	N	N	N	N	Y	Y	Y	N	Y	N	4			9	24	1	1	1	9	0	Y	N
10.3852:11-081	Mycologia	2012	N	N	N	Y	Y	N	Y	Y	Y	N	Y	N	N	N	N	Y	Y	Y	Y	Y	Y	N	Y	Y	N	N	Y	Y	N	Y	Y	Y	N	Y	N	6	3	N		18	6	1	1	13	0	Y	N
10.3852:11-238	Mycologia	2012	N	N	N	Y	Y	N	Y	Y	Y	N	Y	N	N	N	N	Y	N	Y	Y	Y	Y	N	N	N	N	N	N	N	N	Y	Y	Y	N	Y	Y	5		Y	15		2	1	1	12	0	N	Y
10.3852:11-051	Mycologia	2012	N	N	N	Y	Y	N	Y	Y	Y	N	Y	N	N	N	N	Y	N	Y	Y	Y	Y	N	N	N	N	N	N	N	Y	Y	Y	N	N	Y	Y	4	2	N	34		3	3	2	7	0	N	Y
10.3852:12-081	Mycologia	2012	N	N	N	Y	N	N	Y	Y	Y	N	Y	N	N	N	Y	Y	Y	Y	Y	Y	Y	N	N	N	N	N	N	N	Y	Y	Y	Y	N	Y	N	3	2	Y	23		3	3	2	7	0	N
10.3852:12-391	Mycologia	2013	Y	N	N	Y	Y	N	Y	Y	Y	N	Y	N	N	N	Y	Y	Y	Y	Y	Y	Y	Y	N	Y	N	N	Y	N	Y	Y	Y	Y	N	Y	Y	5	2	Y	16		5	3	2	12	0	N	Y
10.3852:10-345	Mycologia	2012	N	N	N	Y	Y	Y	Y	Y	Y	N	Y	Y	N	Y	N	Y	Y	Y	Y	Y	Y	N	N	N	N	N	Y	N	N	Y	Y	Y	N	Y	Y	3	0	Y	23	10	3	1	1	10	0	N	Y
10.3852:11-412	Mycologia	2012	N	N	N	Y	Y	N	Y	Y	Y	N	Y	N	N	N	Y	N	Y	Y	Y	Y	Y	Y	N	Y	N	N	Y	N	Y	N	Y	N	N	Y	Y	5	2	Y	17	32	5	1	1	12	0	N	Y
10.3852:11-223	Mycologia	2012	N	N	N	Y	Y	N	N	Y	Y	N	Y	N	N	N	N	N	N	Y	Y	Y	Y	N	N	N	N	N	Y	N	Y	N	N	N	N	Y	Y	4		Y			4	2	2	13	0	N	Y
10.3852:11-089	Mycologia	2012	N	N	N	Y	Y	N	Y	Y	Y	N	Y	N	N	N	N	N	Y	Y	Y	Y	Y	N	Y	N	N	N	Y	N	N	Y	Y	Y	N	Y	Y	10		N	9		8	4	2	17	0	Y	Y
10.3852:12-032	Mycologia	2012	N	N	N	Y	Y	N	Y	Y	Y	N	Y	N	N	N	N	Y	Y	Y	Y	Y	Y	Y	N	N	N	N	Y	N	Y	Y	Y	Y	N	Y	Y	6		Y	11	19	1	1	1	8	0	N	Y
10.3852:11-130	Mycologia	2012	N	N	N	Y	Y	N	Y	Y	Y	N	Y	N	N	N	Y	N	Y	Y	Y	Y	Y	Y	N	Y	N	N	Y	N	Y	N	Y	Y	N	Y	Y	5	2	N		15	3	1	1	10	0	N	Y
10.3852:10-430	Mycologia	2012	N	N	N	Y	Y	N	Y	Y	Y	N	Y	Y	N	Y	N	Y	Y	Y	Y	Y	N	Y	N	Y	N	N	Y	N	N	Y	Y	N	Y	Y	Y	6	1	Y			5	3	1	9	0	N
10.3852:12-040	Mycologia	2012	N	Y	N	N	Y	N	Y	Y	Y	Y	Y	N	N	N	Y	Y	Y	Y	Y	N	Y	Y	Y	Y	N	N	Y	Y	N	Y	Y	Y	N	Y	Y	2	1	N			2	2	2	10	0	Y	Y
10.3852:11-066	Mycologia	2012	N	Y	N	Y	Y	N	N	Y	Y	N	Y	N	N	N	Y	Y	N	Y	Y	Y	Y	Y	Y	N	N	N	Y	N	N	Y	Y	Y	N	N	Y	9		N	10		6	3	1	14	0	Y	N
10.3852:12-093	Mycologia	2012	N	N	N	Y	Y	Y	Y	Y	N	Y	N	N	N	N	Y	N	N	N	N	Y	N	N	N	N	N	N	Y	Y	N	Y	N	Y	N	Y	Y	2	0	Y			2	2	2	4	0	N
10.3852:11-105	Mycologia	2012	N	Y	N	Y	Y	N	Y	Y	N	Y	Y	N	Y	N	N	N	N	Y	Y	Y	N	N	N	N	N	N	Y	N	Y	Y	Y	Y	Y	Y	Y	3				30	3	2	2	9	0	N
10.3852:12-400	Mycologia	2013	N	N	N	Y	Y	Y	Y	Y	Y	N	Y	N	N	N	N	Y	N	Y	Y	Y	N	Y	Y	N	N	N	Y	N	N	Y	Y	N	N	Y	N	2	1	Y	36	10	1	1	1	10	0	Y	N
10.3852:12-262	Mycologia	2013	N	Y	N	Y	Y	N	N	Y	Y	N	N	N	N	N	N	Y	Y	Y	Y	Y	N	N	Y	N	Y	N	N	N	Y	Y	Y	Y	N	Y	N	5		Y		47	5	2	2	8	1	N
10.3852:11-190	Mycologia	2013	N	N	N	N	Y	N	N	N	N	N	Y	N	N	N	N	Y	N	Y	Y	Y	Y	N	Y	N	N	N	N	Y	Y	Y	Y	Y	N	Y	N	6					1	1	1	11	0	Y	N
10.108000275514.2018.1515449	Mycologia	2018	Y	Y	N	Y	Y	N	Y	Y	Y	Y	Y	N	N	Y	N	Y	Y	Y	Y	N	Y	N	N	N	N	N	Y	N	N	Y	Y	Y	Y	Y	Y	11	4	N		15	6	4	3	18	0	N	Y
10.3852:12-370	Mycologia	2013	N	N	Y	Y	Y	Y	Y	Y	Y	N	Y	N	N	N	N	Y	N	Y	Y	Y	N	N	N	N	N	N	Y	N	N	Y	Y	Y	N	N	N	4	0	Y			3	2	1	9	2	Y	N
10.3852:12-313	Mycologia	2013	N	N	N	Y	Y	N	N	Y	Y	Y	Y	N	N	N	Y	Y	N	Y	Y	Y	Y	N	Y	N	N	N	Y	N	N	Y	Y	Y	N	Y	Y	9		Y	19		4	2	2	18	0	Y	Y
10.3852:11-219	Mycologia	2013	N	N	N	Y	Y	N	N	Y	Y	Y	Y	N	N	N	N	Y	N	Y	Y	Y	Y	Y	Y	N	N	N	N	Y	Y	N	Y	Y	Y	Y	N	4		N			4	2	2	15	0	N
10.3852:12-322	Mycologia	2013	N	N	Y	Y	Y	Y	Y	Y	Y	N	N	N	N	N	N	Y	Y	Y	Y	Y	N	N	Y	N	N	N	Y	N	N	Y	Y	Y	N	N	N	5	2	Y	8		5	1	1	16	0	N
10.3852:13-066	Mycologia	2013	N	Y	N	Y	Y	N	N	Y	Y	Y	Y	N	N	N	N	N	N	Y	Y	Y	N	N	Y	N	Y	N	Y	N	Y	Y	Y	Y	N	Y	Y	8		Y	34	47	5	3	2	12	0	Y	Y
10.3852:12-011	Mycologia	2013	N	N	N	Y	Y	N	N	N	N	Y	Y	N	N	N	N	Y	Y	Y	Y	Y	Y	N	Y	N	N	N	Y	N	Y	N	Y	Y	Y	N	Y	2			8		2	1	1	14	0	N	N
10.3852:14-284	Mycologia	2015	N	N	N	N	N	N	Y	Y	Y	N	Y	N	N	N	N	N	Y	Y	Y	Y	Y	Y	N	Y	N	N	N	Y	Y	Y	Y	Y	N	N	N	2	0	Y	7		1	1	1	8	0	N
10.3852:12-136	Mycologia	2013	N	N	N	Y	Y	N	Y	Y	Y	Y	Y	N	N	N	Y	N	Y	Y	Y	Y	N	N	Y	Y	N	N	Y	N	Y	N	Y	Y	N	Y	Y	5	0	Y	14	24	5	3	2	13	0	N	N
10.3852:12-046	Mycologia	2013	N	N	N	Y	N	N	Y	Y	Y	N	Y	N	N	N	N	Y	Y	Y	Y	Y	Y	Y	N	Y	N	N	Y	Y	N	Y	Y	Y	N	Y	Y	7	0	Y			7	3	3	8	0	N	Y
10.3852:12-211	Mycologia	2013	N	N	N	Y	N	N	Y	Y	Y	N	N	N	Y	N	Y	N	N	N	N	Y	Y	Y	N	N	N	Y	N	N	Y	Y	N	Y	N	Y	N	1	1	N			1	1	1	12	0	N
10.3852:12-131	Mycologia	2013	N	N	N	Y	Y	Y	Y	Y	N	Y	Y	N	N	N	N	Y	N	Y	Y	Y	Y	Y	N	N	N	N	Y	N	Y	N	Y	Y	N	Y	Y	4	1	Y	37	26	2	2	2	8	0	N	Y
10.108000275514.2018.1500848	Mycologia	2018	N	N	N	Y	Y	Y	Y	Y	Y	Y	Y	N	N	N	N	Y	Y	Y	Y	Y	Y	Y	N	Y	N	N	Y	N	Y	N	N	Y	N	Y	Y	5	2	Y		31	2	2	1	11	0	N	Y
10.3852:12-285	Mycologia	2013	N	N	N	Y	Y	N	Y	Y	Y	Y	Y	N	N	N	Y	N	Y	Y	Y	Y	Y	Y	Y	N	N	N	Y	Y	Y	Y	Y	Y	N	Y	Y	3		Y	26		2	1	1	12	0	N	N
10.3852:15-230	Mycologia	2016	N	Y	N	Y	Y	N	Y	Y	N	N	N	N	Y	N	Y	Y	Y	Y	Y	Y	Y	N	N	Y	N	Y	Y	N	N	N	Y	Y	N	Y	N	6		Y			5	1	1	8	0	N	Y
10.3852:12-346	Mycologia	2013	N	N	N	Y	Y	N	N	Y	Y	N	Y	N	N	N	Y	Y	N	Y	Y	Y	Y	Y	N	N	N	N	Y	N	N	Y	Y	Y	N	Y	Y	6					6	1	1	12	0	Y	N
10.3852:12-137	Mycologia	2013	N	N	N	Y	Y	N	Y	N	Y	N	Y	N	N	N	N	Y	Y	Y	Y	Y	Y	N	Y	N	N	N	Y	Y	N	Y	Y	Y	N	Y	N	7					4	3	2	24	0	Y	N
10.3852:11-286	Mycologia	2013	N	N	N	Y	N	N	Y	Y	N	Y	Y	N	N	N	N	Y	Y	Y	Y	Y	Y	N	N	N	N	N	Y	N	N	Y	Y	Y	N	Y	Y	5			14	35	5	4	2	7	0	N	Y
10.3852:12-185	Mycologia	2013	Y	N	N	Y	Y	N	Y	Y	Y	Y	Y	N	N	N	Y	Y	Y	Y	Y	Y	Y	Y	N	Y	N	N	Y	N	Y	N	Y	Y	Y	Y	Y	3	0	Y			3	1	1	20	0	N	Y
10.3852:13-349	Mycologia	2014	Y	N	N	Y	Y	Y	Y	Y	Y	Y	N	N	Y	N	Y	N	N	N	Y	Y	Y	Y	N	N	N	N	N	N	Y	Y	N	Y	N	Y	N	3	1	N			3	2	1	18	0	N
10.3852:12-155	Mycologia	2013	N	N	N	Y	Y	N	Y	Y	Y	Y	Y	N	N	N	Y	N	Y	Y	Y	Y	Y	N	Y	N	N	N	Y	N	Y	N	Y	Y	N	Y	Y	3	2	Y	21	10	3	1	1	11	0	N	Y
10.3852:12-146	Mycologia	2013	N	N	N	Y	Y	N	Y	Y	Y	Y	Y	N	N	N	Y	N	Y	Y	Y	Y	Y	Y	N	Y	N	N	Y	Y	Y	N	N	N	N	Y	N	5	0	Y		15	4	2	2	14	0	N	Y
10.3852:12-094	Mycologia	2013	N	N	N	Y	Y	N	Y	Y	N	N	N	N	N	N	N	Y	Y	Y	Y	Y	N	N	Y	N	N	N	N	N	N	Y	Y	Y	N	Y	N	3	0	Y		52	1	1	1	11	0	N
10.3852:13-022	Mycologia	2013	N	N	N	N	Y	N	N	N	N	N	N	N	N	N	Y	Y	N	Y	Y	Y	N	N	Y	Y	N	N	Y	N	N	Y	Y	Y	N	Y	N	2					2	1	1	8	0	Y	N
10.3852:12-184	Mycologia	2013	N	N	Y	Y	Y	Y	Y	Y	Y	Y	N	N	Y	N	Y	N	N	N	Y	Y	Y	Y	N	N	N	N	N	N	Y	Y	N	Y	N	Y	N	3	1	N			3	2	1	16	0	N
10.3852:12-004	Mycologia	2013	N	N	N	Y	Y	N	Y	Y	Y	N	N	N	N	N	N	Y	Y	Y	Y	Y	Y	N	N	N	N	Y	N	Y	Y	Y	Y	N	N	Y	Y	5	2	N	9		3	2	2	9	0	N
10.3852:12-351	Mycologia	2013	N	Y	N	Y	N	Y	Y	Y	Y	Y	Y	N	N	N	N	Y	Y	Y	Y	Y	Y	Y	Y	Y	N	N	Y	Y	N	Y	Y	Y	Y	Y	N	3	1	Y	12		3	1	1	20	2	Y	N
10.108000275514.2017.1401834	Mycologia	2017	N	N	N	Y	Y	Y	Y	Y	Y	N	Y	N	N	N	N	Y	Y	Y	Y	Y	Y	Y	N	N	N	N	Y	Y	N	Y	Y	Y	N	Y	Y	10	6	N	41	27	7	4	2	11	0	N	Y
10.3852:11-423	Mycologia	2013	N	N	N	Y	Y	N	Y	N	N	N	Y	N	N	N	Y	Y	N	Y	Y	N	N	N	N	N	N	N	Y	N	Y	N	Y	Y	N	Y	Y	2	0	Y			1	1	1	15	0	N	Y
10.3852:12-199	Mycologia	2013	N	Y	N	N	Y	Y	N	Y	Y	N	Y	N	N	N	Y	Y	Y	Y	Y	Y	Y	N	N	N	N	N	Y	N	N	Y	Y	Y	Y	Y	Y	1	1	N			1	1	1	14	0	N	Y
10.3852:11-397	Mycologia	2013	Y	N	N	Y	Y	N	Y	Y	N	N	Y	N	N	N	Y	N	N	N	N	Y	Y	N	N	N	N	Y	Y	N	N	Y	N	Y	N	Y	Y	2	1	N	19	44	2	2	1	10	2	N	Y
10.3852:12-107	Mycologia	2013	N	N	N	Y	Y	Y	Y	Y	Y	N	Y	N	N	N	Y	Y	N	Y	Y	Y	N	N	Y	N	N	N	Y	N	N	Y	Y	Y	N	Y	Y	3	0	Y	17		3	2	2	11	0	Y	Y
10.3852:12-074	Mycologia	2013	N	Y	N	Y	Y	N	Y	Y	Y	Y	Y	N	N	N	N	N	N	Y	Y	Y	Y	Y	N	Y	N	Y	Y	Y	N	Y	Y	Y	Y	Y	Y	5	0	Y		59	4	4	2	13	1	N	Y
10.3852:12-244	Mycologia	2013	N	Y	N	Y	Y	N	Y	Y	Y	N	Y	N	N	N	Y	Y	Y	Y	Y	Y	Y	N	N	N	N	N	Y	N	N	Y	Y	Y	N	Y	Y	3	1	Y			3	2	1	10	0	Y	Y
10.3852:12-134	Mycologia	2013	N	N	N	N	Y	N	Y	Y	Y	Y	Y	N	N	N	Y	Y	N	Y	Y	Y	Y	N	N	N	N	N	Y	N	Y	Y	Y	Y	N	N	Y	3	1	N			4	2	1	14	0	N	Y
10.3852:13-348	Mycologia	2014	N	N	N	Y	Y	N	Y	Y	Y	Y	N	N	N	N	N	N	N	N	N	Y	Y	N	N	N	N	N	N	N	Y	N	N	Y	N	Y	N	2	0	Y	31	9	2	2	2	8	0	N
10.3852:15-148	Mycologia	2016	N	N	N	Y	Y	N	Y	Y	Y	Y	N	N	N	N	N	N	N	N	N	Y	Y	Y	N	N	N	N	N	N	Y	Y	N	Y	N	Y	N	3	0	Y	46	50	2	2	2	7	0	N
10.3852:13-055	Mycologia	2014	N	N	N	Y	Y	N	Y	Y	Y	Y	Y	N	N	N	Y	Y	Y	Y	Y	Y	Y	Y	Y	N	N	N	Y	N	N	Y	Y	Y	N	Y	N	3	0	Y		30	3	2	2	8	0	N	Y
10.3852:13-402	Mycologia	2014	Y	N	N	Y	Y	N	Y	Y	Y	Y	Y	N	N	N	Y	Y	N	Y	Y	Y	N	N	Y	N	N	N	Y	N	Y	N	Y	Y	N	Y	Y	5		Y			3	1	1	12	0	N	Y
10.3852:14-013	Mycologia	2014	N	N	N	Y	N	N	N	Y	Y	Y	Y	N	N	N	N	Y	Y	Y	Y	Y	Y	Y	Y	Y	N	N	Y	N	N	Y	Y	Y	N	Y	N	5	0	Y	8		3	1	1	17	4	Y	Y
10.3852:13-065	Mycologia	2014	N	N	N	Y	Y	N	Y	N	N	Y	Y	N	N	N	N	Y	N	Y	Y	Y	Y	Y	N	N	N	N	Y	Y	N	Y	Y	N	N	Y	Y	4	0	Y	15		4	2	2	6	0	N	Y
10.3852:15-197	Mycologia	2016	N	Y	N	N	Y	N	N	Y	Y	N	Y	N	N	N	N	Y	N	Y	Y	Y	Y	N	N	Y	N	N	N	Y	N	Y	Y	Y	N	N	N	4	1	N		36	3	2	2	13	1	N
10.3852:13-177	Mycologia	2014	N	N	N	Y	Y	N	Y	Y	N	Y	Y	N	N	N	N	Y	Y	Y	Y	Y	Y	N	Y	Y	N	N	Y	Y	N	N	Y	Y	N	Y	Y	3	1	N	13		3	1	1	14	0	N	N
10.3852:13-043	Mycologia	2014	N	N	N	Y	Y	N	Y	Y	Y	Y	N	N	N	N	N	Y	N	Y	Y	Y	N	N	Y	N	N	N	N	N	N	Y	Y	Y	N	Y	N	3			8	30	2	1	1	9	1	Y	N
10.3852:13-324	Mycologia	2014	N	N	N	Y	Y	Y	Y	Y	Y	Y	Y	N	N	N	Y	N	Y	Y	Y	Y	Y	Y	N	N	N	N	N	Y	Y	Y	Y	Y	N	N	Y	4	2	N	18	38	2	2	2	11	0	N	N
10.3852:106.2.276	Mycologia	2014	N	Y	N	Y	N	N	Y	Y	Y	N	Y	N	N	N	N	N	N	N	N	Y	N	Y	N	N	N	N	Y	Y	Y	Y	N	Y	Y	Y	Y	4	0	Y	9	31	2	1	1	6	0	N	N
10.3852:106.2.282	Mycologia	2014	N	N	N	Y	Y	N	Y	Y	Y	Y	Y	N	Y	N	N	N	N	Y	Y	Y	N	Y	N	N	N	N	Y	N	N	N	Y	Y	N	Y	Y	5	0	Y			4	2	1	9	3	N	Y
10.3852:13-314	Mycologia	2014	N	N	N	Y	Y	N	Y	Y	Y	Y	Y	N	N	N	N	N	N	Y	Y	Y	Y	N	N	Y	N	N	Y	Y	N	Y	Y	Y	N	Y	Y	6	0	Y		15	6	6	2	13	0	N	Y
10.3852:13-223	Mycologia	2014	Y	N	N	Y	Y	N	Y	Y	Y	N	Y	N	N	N	N	Y	N	Y	Y	Y	Y	Y	N	N	N	N	Y	N	N	Y	Y	Y	Y	Y	Y	3	1	Y	23		3	2	2	20	0	N	Y
10.3852:13-263	Mycologia	2014	N	Y	N	Y	Y	N	Y	Y	Y	Y	Y	N	N	N	N	Y	Y	Y	Y	Y	Y	N	N	N	N	N	Y	N	N	Y	Y	Y	N	Y	Y	4	3	N			1	1	1	11	0	N	Y
10.3852:13-340	Mycologia	2014	N	N	N	Y	N	N	Y	Y	Y	N	Y	N	N	N	N	N	N	Y	Y	Y	N	N	N	N	N	N	Y	N	Y	N	N	N	N	Y	Y	6	0	Y		19	6	4	3	5	0	N	N
10.3852:13-274	Mycologia	2014	N	N	N	N	Y	N	Y	Y	Y	N	N	N	N	N	N	Y	N	Y	Y	Y	N	N	Y	N	N	N	Y	N	Y	N	Y	Y	Y	Y	Y	5	3	N		32	2	2	2	13	0	Y	Y
10.3852:13-256	Mycologia	2014	N	Y	N	Y	Y	N	Y	Y	Y	Y	Y	N	N	N	Y	Y	N	Y	Y	Y	N	Y	Y	N	N	N	Y	N	N	Y	Y	Y	N	Y	N	5	1	Y		25	3	3	3	16	0	Y	N
10.3852:13-288	Mycologia	2014	N	N	N	Y	Y	N	Y	Y	Y	N	Y	N	N	N	N	Y	N	Y	Y	Y	Y	Y	Y	Y	N	N	Y	N	Y	Y	Y	Y	Y	N	Y	3	1	Y	10		3	3	2	11	0	N	Y
10.3852:13-202	Mycologia	2014	N	N	N	Y	Y	N	Y	Y	Y	N	N	N	N	N	N	Y	Y	Y	Y	Y	N	N	Y	N	N	N	Y	Y	N	Y	Y	Y	N	Y	Y	5	3	N			2	1	1	9	0	N	Y
10.3852:13-030	Mycologia	2014	N	N	N	N	Y	N	Y	Y	N	N	Y	N	N	N	N	Y	Y	Y	Y	Y	Y	N	N	Y	N	N	Y	Y	Y	N	Y	N	N	Y	Y	3	0	Y	37		2	1	1	8	0	N	Y
10.3852:106.2.307	Mycologia	2014	N	N	N	Y	Y	N	Y	Y	Y	Y	Y	N	N	N	Y	N	Y	Y	Y	Y	N	N	N	Y	N	N	Y	N	Y	N	Y	N	Y	Y	Y	9	5	Y	32		7	3	3	18	0	N	Y
10.3852:14-076	Mycologia	2014	N	N	N	Y	Y	N	Y	Y	Y	N	N	N	N	N	N	Y	N	Y	Y	Y	N	N	Y	N	N	N	Y	N	Y	N	Y	Y	N	Y	Y	10		N		36	5	5	2	13	0	N	Y
10.3852:14-075	Mycologia	2014	N	N	N	Y	Y	N	Y	Y	Y	N	Y	N	N	N	Y	N	N	Y	Y	Y	Y	N	N	Y	N	N	Y	Y	N	Y	Y	Y	Y	Y	Y	3	0	Y			3	3	2	8	0	N	Y
10.3852:13-306	Mycologia	2014	N	Y	N	Y	Y	N	Y	Y	Y	Y	Y	N	N	N	N	Y	Y	Y	Y	Y	Y	N	N	N	N	N	N	N	N	Y	Y	Y	N	Y	N	3	2	Y	16	23	1	1	1	9	0	N
10.3852:14-009	Mycologia	2014	N	N	Y	Y	Y	Y	Y	Y	N	N	Y	N	N	N	Y	Y	N	Y	Y	Y	N	Y	N	N	N	Y	Y	N	N	Y	Y	Y	N	N	Y	5					3	3	2	9	0	N	Y
10.3852:13-312	Mycologia	2014	Y	N	N	Y	Y	N	Y	Y	Y	Y	Y	N	N	N	N	Y	Y	Y	Y	Y	N	N	N	N	N	N	Y	Y	Y	Y	Y	N	N	N	Y	4	1	Y	46		4	2	2	12	0	N	Y
10.3852:13-178	Mycologia	2014	N	N	N	Y	Y	N	Y	Y	Y	Y	Y	N	N	N	N	Y	N	Y	Y	Y	Y	N	Y	N	N	N	Y	N	Y	N	Y	Y	N	Y	Y	5		N		38	4	3	2	15	0	N
10.3852:13-153	Mycologia	2014	Y	N	N	Y	Y	N	N	Y	Y	Y	N	N	N	N	Y	N	N	N	Y	Y	Y	N	N	N	N	N	N	N	N	Y	N	Y	N	N	N	1	1	N			1	1	1	10	0	N
10.3852:13-032	Mycologia	2014	N	N	N	N	N	N	N	Y	Y	N	Y	N	N	N	Y	N	N	Y	Y	Y	N	N	Y	N	N	N	Y	Y	N	Y	Y	Y	N	N	Y	8					3	2	2	14	3	Y	N
10.3852:13-226	Mycologia	2014	N	Y	N	Y	Y	Y	Y	Y	Y	Y	Y	N	N	N	Y	Y	N	Y	Y	Y	Y	N	N	N	N	N	Y	N	N	Y	Y	Y	N	Y	Y	5	2	N			3	3	2	12	0	N	Y
10.3852:16-011	Mycologia	2016	Y	N	N	Y	Y	Y	Y	Y	Y	Y	Y	N	N	N	Y	Y	N	Y	Y	Y	N	N	Y	Y	N	N	Y	N	N	Y	Y	Y	N	Y	Y	3					1	1	1	8	0	N	Y
10.3852:13-298	Mycologia	2014	N	N	N	Y	Y	Y	Y	Y	Y	N	Y	N	N	N	Y	N	Y	Y	Y	Y	Y	N	Y	Y	N	N	N	N	N	Y	Y	Y	N	Y	Y	5	2	Y		41	2	1	1	28	0	N	N
10.3852:13-134	Mycologia	2014	N	N	N	Y	N	N	Y	N	Y	N	Y	N	N	N	N	N	N	Y	Y	Y	Y	N	N	N	N	N	N	Y	Y	Y	Y	Y	N	Y	N	3	2	Y			2	1	1	9	0	N
10.3852:15-165	Mycologia	2016	N	N	N	Y	N	N	Y	Y	Y	N	Y	N	N	N	N	Y	N	Y	Y	Y	N	N	N	N	N	N	Y	Y	N	Y	Y	Y	N	Y	Y	4		Y		11	3	1	1	14	2	Y	N
10.3852:106.2.243	Mycologia	2014	N	Y	Y	Y	Y	N	Y	Y	Y	N	N	Y	N	Y	N	Y	Y	Y	Y	Y	Y	Y	Y	Y	N	N	Y	N	N	Y	Y	Y	N	Y	Y	6	1	N	6	12	3	3	2	17	0	N
10.3852:13-052	Mycologia	2014	Y	N	N	Y	Y	N	Y	Y	Y	Y	Y	N	Y	N	Y	Y	Y	Y	Y	Y	Y	N	Y	N	N	N	Y	N	N	N	Y	Y	Y	Y	Y	2	0	Y			2	1	1	17	0	N	N
10.3852:14-006	Mycologia	2014	N	N	N	Y	Y	N	Y	Y	Y	N	Y	N	N	N	N	Y	Y	Y	Y	Y	Y	N	Y	Y	N	N	Y	Y	Y	Y	Y	Y	N	N	Y	3	2	N	34	19	1	1	1	14	0	N	Y
10.3852:13-122	Mycologia	2014	N	Y	N	Y	Y	N	Y	N	Y	N	Y	N	N	N	N	Y	Y	Y	Y	Y	Y	N	Y	N	N	N	N	Y	Y	Y	Y	Y	Y	Y	Y	7	2	N	9		4	3	2	12	0	N
10.3852:12-119	Mycologia	2014	N	Y	N	Y	N	Y	Y	Y	Y	Y	Y	N	N	N	N	Y	N	Y	Y	Y	N	N	Y	N	N	N	Y	N	N	Y	Y	Y	N	Y	Y	27		N		13	19	10	4	17	0	Y	N
10.3852:12-260	Mycologia	2014	N	N	N	Y	Y	Y	Y	Y	N	N	Y	N	N	N	N	N	N	N	Y	Y	Y	N	Y	N	N	N	N	Y	N	Y	N	Y	Y	N	N	3		Y		15	3	2	2	8	0	N
10.3852:15-097	Mycologia	2015	Y	N	N	Y	Y	N	Y	Y	Y	Y	Y	N	N	N	Y	Y	N	Y	Y	Y	Y	N	N	Y	N	Y	Y	N	Y	Y	Y	Y	Y	Y	Y	4	3	N			4	4	1	19	0	N	N
10.3852:14-064	Mycologia	2015	N	N	N	N	N	N	N	Y	Y	N	N	N	N	N	N	Y	Y	Y	Y	Y	N	Y	N	Y	N	N	Y	Y	N	Y	Y	Y	N	Y	N	5	1	Y			2	1	1	10	0	N
10.3852:15-144	Mycologia	2016	N	N	N	Y	Y	N	Y	Y	N	N	Y	N	N	N	N	Y	N	Y	Y	Y	Y	Y	Y	Y	N	N	Y	N	N	Y	Y	Y	N	N	Y	2					2	1	1	10	0	Y	Y
10.3852:14-119	Mycologia	2015	N	Y	N	Y	Y	N	Y	Y	Y	N	Y	N	N	N	N	Y	Y	Y	Y	Y	Y	N	Y	Y	N	N	Y	N	N	Y	Y	Y	N	Y	Y	7					3	1	1	10	1	Y	N
10.3852:14-273	Mycologia	2015	N	N	N	Y	N	Y	Y	Y	Y	N	Y	N	N	N	N	N	N	N	Y	Y	Y	N	N	N	N	N	Y	N	N	Y	Y	Y	N	Y	Y	5				45	2	2	2	10	1	Y	N
10.3852:14-254	Mycologia	2015	N	N	N	Y	Y	Y	Y	Y	Y	Y	Y	N	N	N	N	Y	N	Y	Y	Y	N	Y	Y	Y	N	N	Y	N	Y	N	Y	Y	Y	Y	Y	1			12		1	1	1	9	0	N	Y
10.3852:14-351	Mycologia	2015	Y	Y	N	Y	Y	N	Y	Y	Y	Y	Y	N	N	N	Y	Y	Y	Y	Y	Y	Y	N	N	Y	N	N	N	N	Y	N	Y	Y	N	Y	N	6			18		3	3	2	12	0	N
10.3852:14-330	Mycologia	2015	N	N	N	Y	Y	N	Y	Y	Y	N	Y	N	N	N	Y	Y	N	Y	Y	Y	Y	N	N	Y	N	N	Y	Y	N	Y	Y	Y	Y	Y	Y	3	1	N	14		2	2	2	11	0	N
10.3852:14-171	Mycologia	2015	Y	N	N	Y	Y	N	Y	Y	N	N	Y	N	N	N	N	N	Y	Y	Y	Y	N	N	Y	Y	N	N	Y	N	N	Y	Y	Y	N	N	Y	8		Y	8	16	2	1	1	26	0	Y	Y
10.108000275514.2018.1521685	Mycologia	2018	N	N	N	Y	Y	Y	Y	Y	Y	Y	Y	N	N	N	Y	Y	Y	Y	Y	Y	Y	N	N	N	Y	N	Y	Y	Y	Y	Y	Y	N	N	Y	3	2	N			1	1	1	14	0	N	Y
10.3852:14-062	Mycologia	2015	N	N	N	Y	Y	N	Y	Y	Y	Y	Y	N	N	N	Y	Y	N	Y	Y	Y	N	N	N	Y	N	N	Y	N	N	N	Y	Y	N	Y	N	4	1	N	12	38	3	2	2	12	0	N	N
10.3852:14-242	Mycologia	2015	N	N	N	Y	Y	N	Y	Y	Y	N	Y	N	N	N	N	Y	Y	Y	Y	Y	N	N	Y	Y	N	N	Y	N	N	Y	Y	Y	N	Y	Y	4		Y	12		2	2	2	13	1	Y	Y
10.3852:13-393	Mycologia	2015	N	N	N	Y	Y	N	Y	N	N	N	Y	N	N	N	Y	Y	N	Y	Y	Y	Y	N	N	Y	N	N	Y	N	Y	N	Y	Y	N	Y	Y	4					4	4	2	18	0	N	N
10.3852:15-087	Mycologia	2015	Y	N	Y	Y	Y	N	Y	Y	N	Y	N	N	N	N	N	Y	N	Y	Y	Y	N	N	N	Y	N	N	N	N	N	N	Y	Y	N	Y	N	5	1	Y		48	2	1	1	15	2	N
10.3852:15-116	Mycologia	2015	N	Y	Y	Y	Y	N	Y	Y	N	N	Y	N	N	N	N	Y	N	Y	Y	Y	Y	Y	N	Y	N	N	Y	N	N	Y	Y	Y	N	Y	Y	7	2	N			5	2	1	9	0	Y	Y
10.3852:14-022	Mycologia	2015	N	N	N	Y	Y	N	N	Y	Y	N	N	N	N	N	N	N	N	N	N	Y	Y	Y	N	N	N	N	N	N	N	Y	N	N	N	Y	N	2	0	Y	9	46	2	2	2	7	0	N
10.3852:15-050	Mycologia	2015	N	N	N	Y	Y	Y	Y	Y	Y	N	N	N	Y	N	N	N	N	N	N	Y	Y	N	N	N	N	N	N	N	N	Y	N	Y	N	N	N	2					2	2	2	15	0	N
10.3852:14-012	Mycologia	2015	N	N	Y	Y	Y	N	Y	Y	N	N	Y	N	Y	N	Y	N	N	N	N	Y	Y	N	N	N	N	N	Y	Y	N	Y	N	Y	N	N	Y	2	0	Y			2	2	2	5	0	N
10.3852:14-305	Mycologia	2015	N	Y	Y	Y	Y	Y	Y	Y	Y	Y	N	N	N	N	Y	Y	Y	Y	Y	Y	Y	Y	Y	N	N	N	Y	N	N	Y	Y	Y	N	Y	N	6		Y			2	1	1	14	0	Y	N
10.3852:14-122	Mycologia	2015	N	Y	N	Y	Y	N	Y	Y	Y	Y	Y	N	N	N	Y	Y	N	Y	Y	Y	Y	Y	Y	Y	N	N	Y	N	N	Y	Y	Y	Y	Y	Y	5	2	Y		27	4	4	2	26	0	Y	Y
10.3852:14-245	Mycologia	2015	N	N	N	Y	Y	Y	Y	Y	N	Y	Y	N	N	N	N	N	Y	Y	Y	Y	Y	N	N	N	N	N	Y	Y	Y	Y	Y	Y	N	Y	Y	9	2	Y			7	2	1	15	0	Y	Y
10.3852:14-298	Mycologia	2015	Y	N	N	Y	Y	N	Y	Y	Y	Y	Y	N	N	Y	Y	Y	N	Y	Y	Y	Y	Y	N	Y	N	N	Y	N	Y	N	Y	Y	N	Y	Y	4	1	N			3	3	2	16	0	N	Y
10.3852:14-173	Mycologia	2015	N	N	N	N	Y	N	Y	N	N	N	Y	N	N	N	N	Y	N	Y	Y	Y	N	N	N	N	N	N	Y	N	N	Y	Y	Y	Y	Y	N	4					2	1	1	12	1	Y	N
10.3852:14-151	Mycologia	2015	Y	N	N	Y	Y	N	Y	Y	Y	N	Y	N	Y	N	Y	Y	N	Y	Y	Y	Y	N	N	Y	N	N	Y	Y	Y	N	Y	Y	N	Y	Y	5	3	N		5	2	1	1	13	2	N	Y
10.3852:12-371	Mycologia	2015	N	Y	N	Y	Y	Y	Y	Y	Y	N	Y	N	N	N	N	Y	N	Y	Y	Y	N	N	Y	Y	N	N	N	N	N	Y	Y	Y	N	Y	N	8	2	Y			3	2	1	12	2	Y	N
10.3852:14-280	Mycologia	2015	N	N	N	Y	Y	N	Y	Y	Y	Y	Y	N	N	N	N	Y	Y	Y	Y	Y	Y	N	N	Y	N	N	N	Y	Y	Y	Y	Y	Y	Y	N	3	1	Y		8	1	1	1	23	0	N
10.3852:14-271	Mycologia	2015	N	N	N	Y	Y	Y	Y	Y	Y	N	Y	N	N	N	Y	Y	N	Y	Y	Y	N	N	N	Y	N	N	Y	Y	Y	Y	Y	Y	Y	Y	Y	3	0	Y			3	3	2	27	1	N	Y
10.108000275514.2017.1286571	Mycologia	2017	N	N	N	Y	Y	N	Y	Y	Y	N	Y	N	N	N	N	Y	N	Y	Y	Y	Y	N	Y	N	N	N	Y	N	Y	N	Y	Y	Y	N	Y	2					1	1	1	11	0	N	Y
10.3852:15-021	Mycologia	2015	Y	N	Y	Y	Y	N	Y	Y	Y	Y	Y	N	Y	N	Y	Y	N	Y	Y	Y	Y	N	N	Y	N	N	Y	N	N	Y	Y	Y	N	Y	Y	3	2	N	14		3	3	2	21	0	Y	Y
10.3852:14-312	Mycologia	2015	N	Y	N	Y	Y	N	N	Y	N	N	Y	N	N	N	N	Y	N	Y	Y	Y	Y	N	N	N	N	N	Y	N	Y	Y	Y	N	N	Y	Y	3	1	Y	14		3	2	2	16	0	N	Y
10.3852:14-047	Mycologia	2015	N	N	N	Y	N	N	Y	Y	Y	Y	N	N	N	N	N	N	N	Y	Y	Y	Y	N	N	N	N	N	N	N	Y	Y	Y	Y	N	Y	N	1	0	Y			1	1	1	8	0	N	Y
10.3852:13-302	Mycologia	2015	N	Y	N	Y	Y	N	Y	Y	Y	Y	Y	N	N	N	Y	N	Y	Y	Y	Y	Y	Y	N	N	N	N	N	Y	Y	N	Y	Y	Y	Y	N	4	1	N	12		4	3	2	14	0	N
10.3852:14-059	Mycologia	2015	N	N	Y	Y	Y	N	Y	Y	Y	Y	N	N	N	N	Y	Y	Y	Y	Y	N	Y	N	Y	Y	N	N	Y	N	N	Y	Y	Y	Y	Y	N	5	1	Y	12	39	6	2	2	40	0	Y	N
10.3852:14-141	Mycologia	2015	N	N	N	Y	Y	N	Y	Y	N	N	N	N	N	N	Y	Y	N	Y	Y	Y	Y	N	Y	N	N	N	Y	N	N	Y	Y	Y	N	Y	Y	2					2	1	1	18	0	Y	Y
10.3852:14-344	Mycologia	2015	N	N	N	Y	N	N	Y	Y	Y	N	N	N	N	N	N	Y	N	N	Y	N	Y	Y	N	Y	N	N	Y	N	N	Y	Y	Y	N	Y	Y	11	3	N	28		3	2	2	12	0	N	Y
10.3852:15-115	Mycologia	2015	N	N	Y	Y	Y	N	Y	Y	Y	N	Y	N	N	N	N	Y	N	Y	Y	Y	N	N	Y	Y	N	N	Y	N	N	Y	Y	Y	N	Y	Y	4	1	Y			2	1	1	10	0	Y	N
10.3852:14-180	Mycologia	2015	N	Y	N	N	N	N	Y	Y	Y	N	N	N	N	N	Y	Y	N	Y	Y	Y	N	N	Y	N	N	N	Y	N	N	Y	Y	Y	N	Y	N	7			19		4	2	2	8	0	Y	N
10.3852:14-210	Mycologia	2015	N	Y	N	N	Y	N	N	Y	N	N	Y	N	N	N	N	Y	Y	Y	Y	Y	Y	Y	N	Y	N	N	N	Y	N	Y	Y	Y	Y	Y	N	3					2	1	1	15	0	Y	N
10.3852:14-185	Mycologia	2015	Y	N	N	Y	Y	N	Y	Y	Y	N	Y	N	N	N	Y	Y	Y	Y	Y	Y	Y	Y	N	N	N	N	Y	Y	Y	N	Y	N	Y	Y	Y	7	2	Y		32	5	1	1	16	0	N	Y
10.3852:14-175	Mycologia	2015	N	N	N	Y	Y	N	Y	Y	Y	Y	Y	N	N	N	N	Y	N	Y	Y	Y	Y	N	Y	N	N	N	N	N	N	Y	Y	Y	N	Y	Y	6				41	3	2	2	10	1	Y	N
10.3852:16-025	Mycologia	2016	N	Y	N	Y	Y	N	Y	Y	Y	Y	Y	N	N	N	Y	Y	N	Y	Y	Y	Y	N	N	Y	N	N	Y	N	N	Y	Y	Y	Y	Y	Y	5	2	N		55	3	1	1	24	0	N	Y
10.3852:14-228	Mycologia	2015	N	N	N	Y	Y	N	Y	N	Y	N	Y	N	N	N	N	Y	N	Y	Y	Y	Y	Y	Y	N	N	N	Y	Y	N	Y	Y	Y	Y	Y	N	5	1	N			2	2	2	14	0	N
10.3852:14-147	Mycologia	2015	N	Y	N	Y	Y	Y	Y	Y	Y	Y	N	N	N	N	Y	Y	N	N	Y	Y	Y	N	Y	Y	N	N	Y	N	Y	Y	Y	Y	N	Y	Y	6	2	N	25		7	5	3	33	0	Y	N
10.3852:14-213	Mycologia	2015	N	N	N	Y	Y	N	Y	Y	Y	N	N	N	N	N	N	Y	Y	Y	Y	Y	N	N	N	N	N	N	N	N	Y	Y	Y	Y	N	Y	N	9	3	Y		26	4	3	3	10	3	N
10.3852:14-270	Mycologia	2015	N	N	Y	Y	Y	N	Y	Y	Y	Y	Y	N	N	N	Y	N	N	N	N	Y	N	N	N	N	N	N	Y	Y	Y	Y	N	Y	N	N	Y	6					1	1	1	7	0	N	Y
10.3852:14-260	Mycologia	2015	N	Y	N	Y	Y	N	Y	Y	Y	N	Y	N	N	N	N	Y	Y	Y	Y	Y	Y	Y	Y	Y	N	N	Y	N	N	Y	Y	Y	N	Y	N	3	2	Y		27	2	1	1	12	0	Y	N
10.3852:15-177	Mycologia	2016	Y	N	Y	Y	Y	Y	Y	Y	Y	Y	Y	N	N	N	Y	Y	Y	Y	Y	Y	Y	N	N	Y	N	Y	Y	N	Y	N	Y	Y	Y	Y	Y	3	1	Y	7		2	1	1	27	0	N	Y
10.3852:15-340	Mycologia	2016	N	N	N	Y	N	N	Y	Y	Y	N	Y	N	N	N	N	Y	N	Y	Y	Y	N	N	Y	Y	N	N	N	Y	N	Y	Y	Y	N	N	N	8					3	2	2	15	2	Y	N
10.3852:16-008	Mycologia	2016	N	N	N	Y	Y	N	Y	Y	N	Y	Y	N	N	N	N	Y	N	Y	Y	Y	N	N	Y	Y	N	Y	Y	N	Y	N	Y	Y	Y	Y	Y	3					2	1	1	17	0	N	Y
10.3852:16-033	Mycologia	2016	Y	N	N	Y	Y	Y	Y	Y	Y	Y	Y	N	N	N	Y	Y	Y	Y	Y	Y	Y	N	N	N	N	N	Y	N	N	Y	Y	Y	N	Y	Y	6	1	N	22		6	4	2	10	0	N	Y
10.3852:16-100	Mycologia	2016	Y	N	N	Y	Y	Y	Y	Y	Y	Y	Y	N	N	N	Y	Y	Y	Y	Y	Y	N	Y	N	Y	N	N	Y	N	N	Y	Y	Y	Y	N	Y	3					2	2	1	27	2	N	N
10.3852:15-063	Mycologia	2016	N	N	N	Y	Y	N	Y	Y	Y	Y	Y	N	N	N	N	Y	Y	Y	Y	Y	Y	Y	Y	Y	N	N	Y	N	N	Y	Y	Y	N	Y	N	13		N	17	22	10	3	3	17	5	Y	N
10.3852:14-349	Mycologia	2016	N	N	N	Y	Y	N	Y	Y	N	Y	N	N	N	N	N	Y	N	Y	Y	Y	N	Y	Y	Y	N	N	Y	Y	N	Y	Y	Y	N	N	N	4					2	1	1	9	0	N	Y
10.3852:15-166	Mycologia	2016	N	N	N	Y	Y	N	Y	Y	Y	N	Y	N	N	N	Y	Y	N	Y	Y	Y	Y	N	Y	Y	N	N	Y	N	Y	N	Y	Y	Y	Y	Y	2			11		2	1	1	12	0	N	N
10.3852:15-303	Mycologia	2016	N	N	N	Y	Y	Y	Y	Y	Y	N	Y	N	N	N	N	Y	N	Y	Y	Y	Y	N	N	Y	N	N	Y	N	Y	Y	Y	Y	N	N	Y	3	1	Y		36	2	2	2	8	0	N	Y
10.3852:15-233	Mycologia	2016	N	N	N	N	N	N	Y	Y	N	N	N	N	N	N	Y	Y	Y	Y	Y	Y	N	N	Y	Y	N	N	Y	Y	N	Y	Y	Y	N	N	N	5					2	1	1	7	0	Y	N
10.3852:15-229	Mycologia	2016	N	N	N	Y	Y	N	N	Y	Y	Y	Y	N	N	N	N	Y	N	Y	Y	Y	Y	Y	N	Y	N	N	Y	Y	N	Y	Y	Y	N	Y	Y	6	2	Y		25	4	3	2	12	0	N	Y
10.3852:15-254	Mycologia	2016	N	Y	N	Y	Y	Y	Y	Y	Y	N	Y	N	N	N	Y	Y	Y	Y	Y	Y	Y	Y	N	Y	N	N	Y	N	N	Y	Y	N	Y	Y	N	5	1	Y		32	4	3	3	15	0	N	Y
10.3852:15-171	Mycologia	2016	N	N	N	Y	Y	N	Y	Y	Y	Y	Y	N	N	N	N	Y	Y	Y	Y	Y	N	N	N	N	N	N	Y	N	Y	N	Y	Y	N	N	Y	1	0	Y			1	1	1	9	0	N	Y
10.3852:15-206	Mycologia	2016	N	N	N	Y	Y	N	Y	Y	Y	N	Y	N	N	Y	N	Y	Y	Y	Y	N	N	N	N	Y	N	N	Y	Y	Y	Y	Y	Y	N	N	Y	5				19	4	2	2	12	0	N	Y
10.3852:15-060	Mycologia	2016	Y	Y	N	Y	Y	N	Y	Y	Y	Y	Y	N	N	N	Y	N	N	Y	Y	Y	Y	Y	N	Y	Y	N	Y	N	N	Y	Y	Y	Y	Y	Y	13	4	N	11		12	7	3	18	0	N	Y
10.3852:15-086	Mycologia	2016	N	N	N	N	Y	N	N	Y	N	N	Y	N	N	N	N	Y	N	Y	Y	Y	Y	N	N	Y	N	N	Y	Y	N	Y	Y	N	Y	Y	N	4					2	1	1	13	2	Y	N
10.3852:15-075	Mycologia	2016	N	N	N	Y	Y	Y	Y	Y	Y	Y	Y	N	N	N	Y	Y	Y	Y	Y	Y	Y	Y	N	Y	N	N	Y	Y	Y	N	Y	N	N	Y	N	7		Y	35	15	6	2	2	17	0	N	Y
10.3852:15-205	Mycologia	2016	N	N	N	N	Y	N	Y	Y	Y	Y	N	N	N	N	N	Y	N	Y	Y	Y	Y	Y	Y	N	N	N	N	Y	N	Y	Y	Y	N	N	N	3	1	Y	8		1	1	1	9	0	N
10.3852:14-216	Mycologia	2016	N	N	N	Y	Y	N	Y	Y	N	N	Y	N	N	N	N	Y	N	Y	Y	Y	Y	N	Y	Y	N	N	Y	Y	Y	Y	Y	Y	Y	Y	Y	8					4	3	2	12	0	N	Y
10.3852:15-090	Mycologia	2016	N	N	Y	Y	N	N	N	Y	Y	N	Y	N	N	N	N	Y	N	Y	Y	Y	Y	Y	N	N	N	N	Y	N	Y	Y	Y	Y	N	Y	Y	5	1	Y		20	4	2	1	16	0	N	Y
10.3852:15-149	Mycologia	2016	Y	N	Y	Y	Y	N	Y	Y	N	N	Y	N	N	N	N	Y	N	Y	Y	Y	Y	Y	N	Y	N	Y	Y	Y	N	Y	Y	Y	N	Y	Y	4	0	Y			4	2	1	7	0	N	Y
10.3852:15-072	Mycologia	2016	Y	N	N	Y	Y	N	Y	Y	N	N	Y	N	N	N	Y	Y	N	Y	Y	Y	Y	N	Y	N	N	N	Y	N	Y	N	Y	Y	Y	Y	Y	6		Y	18		3	1	1	18	0	N	N
10.3852:15-310	Mycologia	2016	Y	N	N	Y	Y	Y	Y	Y	Y	N	N	N	N	N	Y	Y	Y	Y	Y	Y	Y	N	N	Y	N	N	Y	N	Y	Y	Y	Y	N	N	Y	3	1	Y		15	1	1	1	14	0	N	Y
10.3852:14-192	Mycologia	2016	N	N	N	Y	Y	Y	Y	Y	Y	N	Y	N	N	N	Y	Y	N	Y	Y	Y	Y	N	Y	N	N	N	N	N	Y	N	Y	Y	Y	N	N	1					1	1	1	14	0	N
10.3852:15-143	Mycologia	2016	N	N	N	Y	Y	N	Y	Y	Y	N	Y	N	N	N	N	Y	Y	Y	Y	Y	Y	N	N	Y	N	N	Y	N	N	Y	Y	Y	N	Y	Y	7	0	Y		14	6	4	2	8	0	N	Y
10.3852:15-173	Mycologia	2016	Y	N	Y	Y	Y	N	Y	Y	N	Y	Y	N	N	N	Y	Y	N	Y	Y	Y	Y	Y	Y	Y	N	N	Y	N	Y	N	Y	N	N	Y	Y	4	1	N			3	2	2	15	0	N	Y
10.3852:16-082	Mycologia	2016	N	N	N	N	Y	N	Y	N	Y	Y	Y	N	N	N	N	Y	Y	Y	Y	Y	N	Y	Y	Y	N	N	N	N	N	Y	Y	Y	N	N	N	3		Y	16	17	2	1	1	14	0	N
10.3852:15-189	Mycologia	2016	N	Y	N	Y	Y	N	Y	Y	Y	N	Y	N	N	N	N	Y	Y	Y	Y	Y	N	N	Y	Y	Y	Y	Y	N	N	Y	Y	Y	N	Y	Y	6					5	3	2	14	2	N	Y
10.108000275514.2017.1369830	Mycologia	2017	Y	N	N	Y	Y	N	Y	Y	Y	Y	Y	N	N	N	Y	Y	Y	Y	Y	Y	Y	N	Y	Y	N	N	Y	N	Y	N	Y	Y	Y	Y	Y	5		Y			2	2	2	10	0	N	Y
10.3852:16-004	Mycologia	2016	N	N	N	Y	Y	N	Y	Y	Y	N	Y	N	N	N	Y	Y	N	Y	Y	Y	N	N	N	Y	N	N	Y	N	N	Y	Y	Y	N	Y	Y	2					1	1	1	11	0	Y	Y
10.3852:14-343	Mycologia	2016	N	N	N	Y	Y	N	Y	N	N	Y	N	N	N	N	N	Y	Y	Y	Y	Y	N	Y	Y	N	N	N	Y	Y	N	Y	Y	Y	Y	N	N	4					1	1	1	10	0	N	Y
10.3852:13-013	Mycologia	2014	N	N	N	Y	N	N	N	Y	Y	N	Y	N	N	N	N	N	Y	Y	Y	N	N	N	Y	Y	N	N	Y	N	N	Y	Y	Y	N	N	Y	3	1	N	14	37	4	1	1	11	0	Y	N
10.3852:16-110	Mycologia	2016	N	N	N	N	Y	N	Y	N	Y	N	N	N	N	N	N	Y	Y	Y	Y	Y	N	N	Y	Y	N	N	N	N	N	Y	Y	Y	N	Y	N	8	2	Y		47	3	3	2	11	3	N
10.3852:15-238	Mycologia	2016	N	Y	N	Y	Y	N	Y	Y	Y	N	N	N	N	N	N	Y	Y	Y	Y	Y	N	N	Y	Y	N	N	Y	N	N	Y	Y	Y	N	N	Y	4	1	N	30	19	3	1	1	10	0	Y	N
10.3852:15-073	Mycologia	2016	N	N	N	Y	Y	N	Y	Y	Y	Y	N	N	N	N	Y	N	Y	Y	Y	Y	Y	Y	N	N	N	N	N	Y	N	Y	Y	Y	N	N	N	4		Y		15	2	2	2	16	0	N
10.3852:16-077	Mycologia	2016	N	Y	N	Y	N	N	Y	Y	N	N	Y	N	N	N	N	N	Y	Y	Y	Y	N	N	N	N	N	N	Y	N	Y	N	N	N	N	N	Y	3	0	Y	37	28	3	2	2	10	0	N	Y
10.3852:16-020	Mycologia	2016	N	N	N	Y	Y	N	N	N	N	Y	Y	N	N	N	N	Y	N	Y	Y	Y	N	Y	Y	N	N	N	Y	N	N	Y	Y	Y	N	Y	Y	3					2	1	1	8	0	N	N
10.3852:15-265	Mycologia	2016	N	Y	Y	Y	Y	N	Y	Y	Y	Y	Y	N	Y	N	N	Y	Y	Y	Y	Y	Y	Y	N	Y	Y	Y	Y	Y	Y	Y	Y	Y	Y	Y	Y	7	1	Y		20	6	3	3	13	0	N	Y
10.3852:15-053	Mycologia	2016	N	N	N	Y	Y	Y	Y	Y	Y	Y	Y	N	N	N	Y	Y	Y	Y	Y	Y	Y	N	N	Y	N	N	Y	Y	N	Y	Y	Y	N	Y	Y	4	0	Y		19	2	1	1	12	0	N	Y
10.3852:15-333	Mycologia	2016	N	N	N	Y	Y	N	Y	Y	Y	N	Y	N	N	N	N	Y	Y	Y	Y	Y	N	N	Y	N	N	N	Y	N	Y	Y	Y	Y	N	Y	Y	8		N	22	47	4	3	3	12	1	N	Y
10.3852:15-099	Mycologia	2016	N	N	N	Y	Y	Y	Y	Y	N	Y	Y	N	N	N	Y	Y	N	Y	Y	Y	N	N	Y	Y	N	N	N	N	Y	N	Y	Y	N	N	N	4			12		2	2	2	13	0	N
10.3852:15.065	Mycologia	2016	N	N	N	Y	Y	N	Y	Y	Y	N	Y	N	N	N	N	Y	N	Y	Y	Y	Y	N	Y	Y	N	N	Y	Y	N	Y	Y	Y	Y	Y	N	4	0	Y			3	1	1	22	2	Y	N
10.108000275514.2017.1418577	Mycologia	2017	N	N	N	Y	Y	Y	Y	Y	Y	N	Y	N	N	N	N	Y	Y	Y	Y	Y	N	N	Y	Y	N	N	Y	N	N	Y	Y	Y	N	N	N	6	1	Y			2	2	2	23	3	Y	Y
10.108000275514.2017.1413891	Mycologia	2017	N	N	N	Y	Y	Y	Y	Y	Y	N	Y	N	N	N	Y	Y	Y	Y	Y	Y	Y	Y	Y	Y	N	N	Y	N	N	Y	Y	Y	Y	Y	Y	5	1	N	22	43	5	5	1	18	1	N	Y
10.108000275514.2017.1377586	Mycologia	2017	N	N	N	Y	Y	Y	N	Y	Y	Y	Y	N	N	N	N	N	Y	Y	Y	Y	Y	N	N	Y	N	N	Y	Y	N	Y	Y	Y	N	Y	Y	4	1	Y		19	2	1	1	10	0	N	Y
10.108000275514.2017.1317190	Mycologia	2017	N	N	N	Y	N	N	Y	Y	Y	Y	N	N	N	Y	N	Y	Y	Y	Y	N	N	Y	N	Y	N	N	Y	Y	N	Y	Y	Y	N	N	N	5	2	N	15		2	2	2	13	0	N
10.108000275514.2017.1400306	Mycologia	2017	N	Y	N	Y	Y	N	Y	Y	Y	Y	Y	N	N	N	N	Y	N	Y	Y	Y	Y	Y	N	Y	N	N	Y	N	N	Y	Y	Y	N	N	Y	10	4	Y	16	23	2	1	1	10	1	N	N
10.108000275514.2016.1262656	Mycologia	2017	N	N	N	Y	Y	N	Y	Y	Y	Y	Y	N	N	Y	Y	Y	N	Y	Y	Y	Y	N	Y	Y	N	N	Y	N	Y	Y	Y	Y	N	N	Y	4	4	N			2	2	1	17	0	N	Y
10.108000275514.2017.1286570	Mycologia	2017	N	N	N	Y	Y	N	Y	Y	Y	N	Y	N	N	Y	N	Y	N	Y	Y	Y	N	N	Y	Y	N	N	Y	N	Y	N	Y	Y	Y	N	Y	5					1	1	1	9	0	N	Y
10.108000275514.2017.1394789	Mycologia	2017	N	N	N	Y	Y	Y	Y	Y	N	N	Y	Y	N	N	Y	Y	N	Y	Y	N	N	N	Y	Y	N	N	Y	N	Y	N	Y	N	Y	Y	Y	6					5	2	1	11	0	N	Y
10.108000275514.2017.1387432	Mycologia	2017	N	N	N	Y	Y	N	Y	Y	Y	Y	Y	N	N	Y	Y	Y	Y	Y	Y	Y	Y	Y	Y	Y	N	N	Y	N	N	Y	Y	Y	N	N	Y	4					4	1	1	12	0	N	Y
10.108000275514.2016.1271689	Mycologia	2017	N	Y	N	Y	Y	N	Y	Y	Y	Y	N	N	N	N	N	Y	Y	Y	Y	Y	Y	Y	Y	Y	N	N	Y	Y	N	Y	Y	Y	N	Y	N	9	5	Y	19	38	6	2	2	9	2	Y	Y
10.108000275514.2017.1401892	Mycologia	2017	N	N	N	Y	Y	N	Y	Y	Y	N	Y	N	N	Y	N	Y	N	Y	Y	Y	Y	Y	N	Y	N	N	N	Y	Y	Y	Y	Y	Y	N	N	7		N			4	2	2	17	0	N
10.108000275514.2017.1406174	Mycologia	2017	Y	N	N	Y	Y	Y	Y	Y	Y	N	Y	N	N	N	N	Y	Y	Y	Y	Y	N	Y	Y	Y	N	N	Y	Y	N	Y	Y	Y	N	Y	N	12	2	Y			3	1	1	15	1	Y	Y
10.108000275514.2017.1369339	Mycologia	2017	N	Y	N	Y	Y	N	Y	Y	Y	Y	Y	N	N	N	Y	Y	Y	Y	Y	Y	N	N	Y	Y	N	N	Y	N	N	Y	Y	Y	N	Y	N	2	0	Y	39	27	2	1	1	20	0	Y	N
10.108000275514.2017.1416246	Mycologia	2017	Y	N	N	Y	Y	Y	Y	Y	Y	Y	N	N	Y	N	N	Y	N	Y	Y	Y	Y	N	N	N	N	Y	Y	Y	N	N	Y	Y	Y	Y	Y	6	1	Y		24	5	4	2	18	2	N	Y
10.108000275514.2017.1281682	Mycologia	2017	Y	N	Y	Y	Y	N	Y	Y	Y	Y	Y	N	N	N	Y	N	Y	Y	Y	Y	N	Y	N	Y	N	N	Y	N	Y	N	Y	Y	N	N	Y	4				15	3	2	1	8	0	N	Y
10.108000275514.2017.1305943	Mycologia	2017	N	N	N	Y	Y	N	Y	N	Y	Y	Y	N	N	N	N	Y	N	Y	Y	Y	N	N	Y	N	N	Y	Y	N	Y	N	Y	Y	Y	N	Y	5					3	2	2	15	0	N	Y
10.108000275514.2016.1274620	Mycologia	2017	N	N	N	Y	Y	N	Y	Y	N	N	N	N	N	Y	Y	Y	N	Y	Y	Y	Y	N	N	Y	N	N	Y	N	N	N	Y	Y	Y	Y	Y	3	0	Y			2	2	1	9	0	N	Y
10.108000275514.2017.1364958	Mycologia	2017	Y	N	N	Y	Y	N	Y	Y	Y	Y	Y	N	N	N	N	Y	Y	Y	Y	Y	N	Y	Y	Y	N	N	Y	Y	N	Y	Y	Y	N	Y	N	12	7	N	4	14	6	1	1	16	1	Y	Y
10.108000275514.2017.1349468	Mycologia	2017	Y	N	N	Y	Y	N	Y	Y	N	Y	Y	N	N	N	N	Y	N	Y	Y	Y	Y	N	Y	Y	N	N	Y	N	N	Y	Y	Y	Y	Y	Y	7	4	Y			6	4	2	16	0	N	N
10.108000275514.2017.1305942	Mycologia	2017	Y	N	N	Y	Y	Y	Y	Y	Y	Y	Y	N	Y	Y	N	Y	Y	Y	Y	Y	N	N	N	Y	N	N	Y	N	N	Y	Y	Y	N	N	Y	4					3	2	2	12	0	N	Y
10.108000275514.2017.1354169	Mycologia	2017	N	N	Y	Y	N	N	Y	Y	Y	N	Y	N	N	N	N	Y	N	Y	Y	Y	N	N	Y	Y	N	N	Y	Y	N	Y	Y	Y	Y	Y	N	4	2	N	7		2	2	2	13	0	Y	N
10.108000275514.2018.1512303	Mycologia	2018	N	N	N	Y	Y	Y	Y	Y	N	N	Y	N	N	N	Y	Y	N	Y	Y	Y	Y	N	Y	Y	N	N	Y	Y	Y	N	Y	Y	Y	N	Y	6		Y			4	1	1	17	0	N	N
10.108000275514.2017.1362314	Mycologia	2017	N	N	Y	Y	Y	N	Y	Y	Y	Y	Y	N	N	N	N	N	Y	Y	Y	Y	Y	N	Y	Y	N	N	Y	N	N	Y	Y	Y	N	N	Y	6	4	N		27	4	3	2	9	0	N	N
10.108000275514.2017.1415075	Mycologia	2017	N	N	N	Y	Y	N	Y	Y	Y	Y	Y	N	N	N	N	Y	N	Y	Y	Y	Y	N	Y	N	N	N	Y	N	N	Y	Y	Y	N	Y	N	4					3	2	1	10	0	N	N
10.108000275514.2018.1474326	Mycologia	2018	Y	N	Y	Y	Y	N	Y	Y	Y	Y	Y	N	N	N	Y	Y	N	Y	Y	Y	Y	Y	Y	N	N	N	Y	N	Y	N	Y	Y	Y	N	Y	4			12		4	2	2	18	0	N	Y
10.108000275514.2017.1302255	Mycologia	2017	N	N	N	Y	N	N	Y	Y	N	Y	Y	N	N	N	N	Y	Y	Y	Y	Y	Y	N	N	Y	N	N	Y	N	N	Y	Y	Y	Y	Y	Y	4	4	N			4	1	1	9	0	Y	N
10.108000275514.2017.1410692	Mycologia	2017	N	N	N	Y	Y	Y	Y	Y	Y	N	Y	N	N	N	N	Y	N	Y	Y	Y	Y	Y	Y	N	N	N	Y	N	Y	N	Y	Y	N	Y	Y	4		N			1	1	1	14	0	N	Y
10.108000275514.2017.1302254	Mycologia	2017	N	N	N	Y	Y	N	N	Y	Y	Y	Y	N	N	Y	N	Y	N	Y	Y	Y	Y	N	Y	Y	N	N	N	Y	N	Y	Y	Y	N	Y	N	8					5	1	1	17	0	N
10.108000275514.2017.1312196	Mycologia	2017	N	N	N	Y	Y	N	Y	Y	Y	N	Y	N	N	Y	N	Y	N	Y	Y	Y	N	Y	N	Y	N	N	Y	Y	Y	N	Y	Y	Y	Y	Y	2		Y	13		2	1	1	10	0	N	Y
10.108000275514.2017.1300086	Mycologia	2017	N	N	N	Y	Y	N	Y	Y	N	Y	Y	N	N	N	Y	Y	N	Y	Y	Y	N	N	Y	N	N	N	Y	N	Y	N	Y	Y	Y	N	Y	2			12		1	1	1	7	0	N	N
10.108000275514.2017.1330026	Mycologia	2017	N	N	N	Y	Y	Y	Y	Y	Y	N	Y	N	N	N	N	Y	N	Y	Y	N	N	N	Y	N	N	N	Y	Y	N	Y	Y	Y	N	N	Y	5					4	3	3	14	0	N	Y
10.108000275514.2018.1425067	Mycologia	2017	N	N	N	Y	Y	Y	Y	Y	Y	N	N	N	N	N	N	Y	Y	Y	Y	Y	N	N	Y	Y	N	Y	Y	Y	N	Y	Y	Y	N	N	Y	8			3		2	2	2	16	2	Y	N
10.108000275514.2017.1406767	Mycologia	2017	Y	N	N	Y	Y	N	Y	Y	Y	Y	Y	N	N	N	Y	Y	N	Y	Y	Y	Y	Y	N	Y	N	Y	Y	N	Y	Y	Y	Y	Y	Y	Y	10		Y			5	4	3	19	0	N	Y
10.108000275514.2017.1409023	Mycologia	2017	N	N	N	Y	Y	Y	Y	N	N	Y	N	N	N	N	N	Y	N	Y	Y	Y	N	N	Y	N	N	N	Y	N	N	Y	Y	Y	N	Y	Y	2					1	1	1	14	0	N	Y
10.108000275514.2017.1386526	Mycologia	2017	N	N	N	Y	N	N	Y	Y	Y	Y	Y	N	N	Y	N	Y	Y	Y	Y	Y	Y	N	Y	Y	N	N	Y	N	Y	Y	Y	Y	Y	Y	Y	8	0	Y		14	7	3	1	10	0	N	Y
10.108000275514.2018.1526619	Mycologia	2018	N	Y	N	Y	Y	N	Y	Y	Y	Y	Y	N	N	N	N	Y	Y	Y	Y	Y	N	N	Y	Y	N	N	N	Y	N	Y	Y	Y	N	N	N	8	3	N		47	4	3	2	16	0	N
10.108000275514.2016.1274619	Mycologia	2017	N	N	N	Y	Y	N	Y	Y	Y	Y	Y	N	N	N	N	Y	N	Y	Y	Y	Y	N	Y	Y	N	N	Y	N	Y	N	Y	Y	Y	Y	Y	9		N			4	2	2	8	0	N	Y
10.108000275514.2017.1326791	Mycologia	2017	N	N	N	Y	Y	N	Y	Y	Y	Y	Y	N	N	N	N	N	N	Y	Y	Y	Y	Y	N	Y	N	N	Y	Y	N	Y	Y	Y	Y	Y	Y	4					4	1	1	17	0	N	Y
10.108000275514.2017.1410422	Mycologia	2017	N	Y	N	Y	N	N	Y	Y	Y	Y	Y	N	N	N	Y	Y	N	Y	Y	Y	Y	Y	Y	Y	N	N	Y	N	N	Y	Y	Y	N	Y	N	4					4	2	2	14	0	Y	N
10.108000275514.2017.1300087	Mycologia	2017	N	N	Y	Y	Y	Y	Y	Y	N	Y	N	N	N	N	Y	N	N	Y	Y	Y	N	N	N	Y	N	N	Y	N	Y	N	Y	Y	N	Y	Y	3	0	Y			2	2	1	14	0	N	N
10.108000275514.2017.1331689	Mycologia	2017	Y	N	N	Y	Y	Y	Y	Y	N	Y	Y	N	N	N	Y	Y	N	Y	Y	Y	Y	N	Y	N	N	N	Y	N	Y	N	Y	Y	Y	N	Y	5		Y	18		4	1	1	21	0	N	N
10.108000275514.2017.1328220	Mycologia	2017	N	N	N	Y	N	N	Y	Y	Y	N	Y	N	N	N	N	Y	N	Y	Y	Y	N	N	N	Y	N	N	Y	N	Y	Y	Y	Y	Y	N	Y	5	1	Y			4	2	2	10	0	N	N
10.108000275514.2018.1507542	Mycologia	2018	N	N	N	Y	Y	N	Y	Y	Y	Y	Y	N	N	N	Y	Y	N	Y	Y	Y	Y	Y	Y	Y	N	N	Y	Y	Y	N	Y	Y	Y	N	Y	7					3	2	2	14	1	N	Y
10.108000275514.2018.1469879	Mycologia	2018	N	N	N	Y	Y	Y	Y	Y	Y	N	Y	N	N	N	N	N	N	Y	Y	Y	N	Y	N	N	N	N	Y	N	N	Y	N	Y	Y	N	Y	3		Y			2	2	2	24	0	Y	Y
10.108000275514.2018.1448198	Mycologia	2018	N	N	N	Y	N	N	Y	Y	Y	Y	Y	N	N	Y	Y	Y	N	Y	Y	Y	Y	Y	N	N	N	N	N	N	Y	Y	Y	Y	N	N	N	8	1	Y			5	4	3	32	0	N
10.108000275514.2018.1507371	Mycologia	2018	N	N	N	Y	Y	N	N	Y	N	N	Y	Y	N	N	N	Y	N	Y	Y	N	Y	N	Y	N	N	N	Y	N	N	Y	Y	N	N	N	Y	2					1	1	1	7	0	Y	N
10.108000275514.2018.1463064	Mycologia	2018	Y	N	N	Y	Y	N	Y	Y	Y	Y	Y	N	N	N	Y	Y	Y	Y	Y	Y	N	Y	Y	Y	N	N	Y	N	Y	N	Y	Y	Y	Y	Y	7			11		6	3	2	21	0	N	Y
10.108000275514.2018.1515450	Mycologia	2018	N	Y	N	Y	Y	N	Y	Y	Y	Y	Y	N	N	N	N	Y	N	Y	Y	Y	Y	N	Y	Y	N	Y	Y	N	N	Y	Y	Y	N	Y	Y	7		N	10	12	2	2	2	27	1	Y	Y
10.108000275514.2018.1481720	Mycologia	2018	N	N	N	Y	Y	N	Y	Y	Y	Y	Y	N	N	Y	Y	Y	N	Y	Y	Y	Y	Y	N	Y	N	N	Y	N	Y	Y	Y	Y	Y	N	Y	5	4	N	9	26	3	3	2	25	0	N	Y
10.108000275514.2018.1512295	Mycologia	2018	Y	Y	Y	Y	Y	Y	Y	Y	Y	N	Y	N	N	N	N	Y	Y	Y	Y	N	Y	Y	Y	N	N	Y	Y	N	Y	N	Y	Y	N	Y	Y	4		Y			4	2	2	29	0	N	Y
10.108000275514.2018.1486679	Mycologia	2018	N	N	N	Y	N	Y	Y	Y	Y	N	Y	N	N	N	N	Y	Y	Y	Y	Y	Y	N	Y	N	N	N	Y	Y	N	Y	Y	Y	N	N	N	4	1	Y	8		2	2	2	13	0	Y	N
10.108000275514.2018.1446650	Mycologia	2018	N	Y	N	Y	Y	N	Y	Y	Y	Y	Y	N	N	N	N	Y	Y	Y	Y	Y	Y	Y	Y	Y	N	N	Y	N	N	Y	Y	Y	N	N	N	5	2	N	27	13	3	1	1	11	0	Y	Y
10.108000275514.2018.1439651	Mycologia	2018	Y	Y	N	Y	Y	Y	Y	Y	Y	Y	N	N	N	Y	N	Y	Y	Y	Y	Y	Y	Y	Y	Y	N	N	Y	N	Y	N	Y	Y	N	Y	Y	7		Y		50	6	2	2	14	0	N	Y
10.108000275514.2017.1419779	Mycologia	2018	N	N	N	Y	Y	Y	Y	Y	Y	N	N	N	N	N	N	N	N	N	Y	Y	Y	Y	Y	N	N	N	Y	N	N	Y	N	Y	Y	Y	N	2	1	N		27	1	1	1	8	0	N
10.108000275514.2018.1466610	Mycologia	2018	N	N	N	Y	Y	N	Y	Y	Y	Y	N	N	N	N	N	Y	Y	Y	Y	Y	N	Y	N	Y	N	N	Y	Y	N	Y	Y	Y	N	N	N	3	2	N	5		1	1	1	13	0	Y	N
10.108000275514.2018.1511339	Mycologia	2018	N	N	N	Y	Y	N	Y	Y	Y	Y	Y	N	Y	N	Y	Y	N	Y	Y	Y	Y	N	N	Y	N	N	Y	N	N	N	Y	Y	N	Y	Y	15	3	Y			15	7	4	11	0	N	N
10.108000275514.2018.1464333	Mycologia	2018	N	N	N	Y	Y	N	Y	Y	Y	N	Y	N	N	N	N	Y	N	Y	Y	Y	Y	N	Y	N	N	N	Y	N	Y	N	Y	Y	N	Y	N	5					1	1	1	8	0	N	Y
10.108000275514.2018.1490121	Mycologia	2018	Y	Y	N	Y	Y	N	Y	Y	Y	Y	Y	N	N	N	N	Y	Y	Y	Y	Y	Y	Y	Y	Y	N	N	Y	N	N	Y	Y	Y	N	N	Y	6	1	Y		15	4	3	3	11	0	N	Y
10.108000275514.2017.1400353	Mycologia	2018	N	Y	N	Y	Y	Y	Y	Y	Y	N	Y	N	N	N	Y	Y	Y	Y	Y	Y	Y	N	Y	N	N	N	Y	N	N	Y	Y	Y	N	Y	Y	3	0	Y	6		2	1	1	16	0	Y	N
10.108000275514.2018.1512296	Mycologia	2018	N	N	Y	Y	Y	N	Y	Y	Y	N	N	N	N	N	Y	Y	Y	Y	Y	Y	N	N	Y	N	N	N	N	Y	N	Y	Y	Y	N	Y	N	11	4	N		47	2	1	1	12	3	N	N
10.108000275514.2018.1533772	Mycologia	2018	Y	Y	N	Y	Y	Y	Y	Y	Y	Y	Y	N	N	N	Y	Y	Y	Y	Y	Y	Y	Y	Y	N	N	N	Y	Y	N	Y	Y	Y	N	Y	Y	11	5	Y	46	47	10	3	3	17	0	N	Y
10.108000275514.2018.1490120	Mycologia	2018	N	N	N	Y	Y	N	Y	Y	N	N	Y	N	N	N	Y	N	Y	Y	Y	Y	N	Y	Y	N	N	N	Y	Y	N	Y	Y	Y	N	Y	Y	3		N			2	1	1	9	0	N	Y
10.108000275514.2018.1463059	Mycologia	2018	N	N	Y	Y	N	Y	Y	Y	Y	Y	Y	N	N	N	N	Y	Y	Y	Y	Y	Y	N	Y	Y	N	N	Y	N	Y	Y	Y	Y	N	Y	N	5	3	Y		25	4	3	3	25	0	Y	N
10.108000275514.2018.1496387	Mycologia	2018	N	N	N	Y	Y	N	Y	Y	Y	Y	Y	Y	N	N	N	Y	N	Y	Y	Y	Y	N	N	Y	N	N	Y	Y	Y	N	Y	Y	Y	Y	Y	4					3	3	2	11	0	N	Y
10.108000275514.2017.1406748	Mycologia	2018	N	N	Y	Y	Y	N	Y	Y	Y	Y	N	N	N	N	N	Y	Y	Y	Y	Y	Y	N	N	Y	N	N	N	N	N	Y	Y	Y	N	N	N	7	3	N		23	3	2	2	14	0	N
10.108000275514.2018.1465773	Mycologia	2018	N	N	N	Y	N	N	N	Y	Y	N	N	N	N	N	N	Y	N	Y	Y	Y	N	Y	N	Y	N	N	N	Y	N	Y	Y	Y	N	N	N	4	3	N	5		1	1	1	11	0	N
10.108000275514.2018.1474683	Mycologia	2018	N	N	N	Y	Y	N	Y	Y	Y	Y	Y	N	N	N	N	Y	N	Y	Y	Y	Y	Y	Y	N	N	N	Y	Y	Y	N	Y	Y	Y	Y	Y	3					3	2	2	15	0	N	N
10.108000275514.2018.1448167	Mycologia	2018	N	N	Y	Y	Y	N	Y	Y	Y	Y	Y	N	Y	N	Y	Y	Y	Y	Y	Y	Y	N	N	Y	N	N	Y	N	N	Y	Y	Y	N	Y	Y	9	0	Y		20	10	4	2	14	0	Y	N
10.108000275514.2018.1516969	Mycologia	2018	N	Y	N	Y	Y	Y	Y	Y	Y	Y	Y	N	N	N	N	Y	N	Y	Y	Y	Y	N	Y	Y	N	N	Y	N	N	Y	Y	Y	N	Y	Y	3	0	Y	4		2	2	2	17	0	Y	Y
10.108000275514.2018.1426960	Mycologia	2018	N	N	N	Y	Y	Y	N	Y	Y	N	Y	N	N	N	N	N	N	N	N	Y	Y	Y	N	N	N	N	Y	N	N	Y	N	Y	N	N	N	2	0	Y		15	1	1	1	9	0	N
10.108000275514.2018.1508979	Mycologia	2018	N	N	N	Y	Y	Y	Y	Y	Y	Y	Y	N	N	N	Y	Y	N	Y	Y	Y	Y	N	N	Y	N	N	Y	N	Y	N	Y	Y	N	Y	Y	6	3	N			5	3	2	23	0	N	Y
10.108000275514.2018.1478538	Mycologia	2018	N	N	N	Y	Y	Y	Y	Y	Y	N	Y	N	N	N	N	Y	N	Y	Y	Y	N	N	N	N	N	N	N	N	N	Y	Y	Y	Y	Y	N	2	1	N	17		1	1	1	18	0	N
10.108000275514.2018.1499991	Mycologia	2018	N	N	N	Y	Y	N	Y	Y	Y	Y	Y	N	N	N	Y	Y	Y	Y	Y	Y	Y	N	N	Y	N	Y	Y	N	N	Y	Y	Y	N	N	Y	2	1	Y	17	13	2	2	1	14	1	Y	Y
10.108000275514.2017.1419031	Mycologia	2018	Y	N	N	Y	Y	N	Y	Y	Y	Y	Y	N	Y	N	N	Y	Y	Y	Y	Y	Y	N	Y	Y	N	N	Y	Y	Y	N	Y	Y	N	Y	Y	7	4	Y		34	4	2	1	14	0	N	Y
10.1007:s11557-009-0606-4	Mycological Progress	2009	N	N	N	Y	Y	N	Y	N	Y	N	Y	N	N	N	N	N	N	N	N	Y	N	N	N	N	N	N	Y	Y	Y	Y	N	N	Y	Y	N	3	2	N			2	2	2	7	0	N	Y
10.1007:s11557-009-0598-0	Mycological Progress	2009	N	N	N	Y	Y	N	N	Y	N	Y	Y	N	N	N	N	N	N	N	N	Y	Y	N	Y	N	N	N	Y	N	Y	N	N	N	Y	Y	Y	3		Y			2	1	1	7	0	N	N
10.1007:s11557-009-0586-4	Mycological Progress	2009	N	N	Y	Y	Y	N	Y	Y	Y	Y	Y	N	N	Y	N	Y	N	Y	Y	Y	Y	Y	N	N	N	N	N	Y	N	Y	Y	Y	N	Y	N	2	1	N		28	1	1	1	11	0	N	Y
10.1007:s11557-009-0587-3	Mycological Progress	2009	N	N	N	Y	Y	N	Y	Y	N	Y	Y	N	N	N	N	N	N	N	N	N	N	Y	Y	N	N	N	N	N	Y	N	N	N	Y	Y	N	3					3	1	1	5	0	N
10.1007:s11557-009-0608-2	Mycological Progress	2009	Y	Y	N	Y	Y	Y	N	Y	Y	Y	Y	N	N	N	Y	N	N	N	Y	N	Y	Y	N	N	N	N	Y	N	Y	Y	N	N	Y	Y	Y	2	1	Y	19	29	1	1	1	7	0	N	N
10.1007:s11557-009-0592-6	Mycological Progress	2009	N	N	N	Y	Y	N	Y	Y	Y	Y	Y	N	N	Y	N	Y	N	Y	Y	N	N	N	Y	N	N	N	N	N	N	Y	Y	Y	N	Y	N	4					1	1	1	8	0	N
10.1007:s11557-009-0600-x	Mycological Progress	2009	N	N	N	N	Y	N	N	Y	Y	N	N	N	N	N	N	N	N	N	N	Y	N	N	Y	N	N	N	N	N	N	Y	N	Y	N	Y	N	4					3	2	2	4	0	N
10.1007:s11557-009-0601-9	Mycological Progress	2009	Y	N	N	Y	Y	Y	Y	Y	Y	Y	Y	N	Y	N	Y	N	N	N	N	Y	N	N	N	N	N	N	N	Y	N	Y	N	Y	N	Y	Y	2	1	N			1	1	1	12	0	N	Y
10.1007:s11557-009-0593-5	Mycological Progress	2009	Y	N	N	Y	Y	N	Y	Y	Y	N	Y	N	N	N	Y	N	N	N	N	N	Y	N	N	N	N	N	N	Y	N	Y	N	Y	Y	Y	Y	4	0	Y			2	2	2	5	0	N	Y
10.1007:s11557-009-0591-7	Mycological Progress	2009	N	N	N	Y	Y	Y	Y	Y	Y	Y	Y	N	N	N	Y	N	Y	Y	Y	Y	Y	N	N	N	N	N	N	Y	Y	Y	Y	Y	Y	Y	Y	7		N	41		5	3	2	11	0	N	N
10.1007:s11557-008-0582-0	Mycological Progress	2009	N	N	N	Y	Y	N	N	Y	Y	N	Y	N	N	N	N	N	N	N	N	N	Y	N	N	N	N	N	N	N	Y	Y	N	N	Y	Y	N	1	0	Y			1	1	1	16	0	N
10.1007:s11557-008-0580-2	Mycological Progress	2009	N	N	N	Y	Y	N	N	Y	Y	N	Y	N	N	N	N	N	N	N	N	N	Y	Y	N	N	N	N	Y	N	N	Y	N	N	Y	Y	Y	2	0	Y			2	2	2	4	0	N	N
10.1007:s11557-009-0588-2	Mycological Progress	2009	Y	N	N	Y	Y	N	N	Y	Y	N	Y	N	N	N	N	N	N	Y	Y	N	Y	N	N	N	N	N	N	Y	N	Y	Y	Y	N	Y	N	6	3	Y			2	2	1	8	0	N
10.1007:s11557-008-0575-z	Mycological Progress	2009	Y	N	Y	Y	N	N	Y	Y	Y	Y	Y	N	N	N	N	N	N	Y	Y	N	Y	N	Y	N	N	N	Y	N	Y	N	Y	Y	N	Y	Y	3				26	2	2	2	6	0	N	Y
10.1007:s11557-010-0655-8	Mycological Progress	2010	N	N	N	Y	Y	N	Y	Y	N	Y	Y	N	N	N	N	N	N	N	N	Y	N	N	N	N	N	N	N	Y	Y	Y	N	N	N	Y	N	3					2	1	1	6	0	N
10.1007:s11557-009-0627-z	Mycological Progress	2010	N	Y	N	Y	Y	Y	Y	Y	Y	Y	N	N	N	N	N	N	N	Y	Y	Y	Y	Y	N	N	N	Y	Y	N	Y	Y	Y	N	Y	Y	Y	2	1	N			2	2	1	9	0	N	N
10.1007:s11557-009-0633-1	Mycological Progress	2010	N	N	N	N	N	N	Y	Y	N	N	Y	N	N	N	N	Y	N	Y	Y	N	N	N	Y	Y	N	N	N	N	Y	Y	Y	Y	N	Y	Y	5					2	2	2	7	0	Y	N
10.1007:s11557-010-0667-4	Mycological Progress	2010	N	N	N	Y	Y	N	N	Y	Y	Y	N	N	N	N	N	N	N	N	N	Y	Y	N	N	N	N	N	N	N	N	Y	N	N	N	Y	N	2	0	Y	46		2	2	1	5	0	N
10.1007:s11557-009-0634-0	Mycological Progress	2010	N	N	N	Y	Y	Y	Y	Y	Y	Y	Y	N	N	N	N	Y	Y	Y	Y	Y	Y	Y	N	N	N	Y	Y	Y	Y	Y	Y	Y	N	Y	Y	2	1	N		18	3	1	1	8	0	Y	N
10.1007:s11557-009-0645-x	Mycological Progress	2010	N	N	N	Y	Y	Y	Y	Y	Y	N	Y	N	N	N	N	N	Y	Y	Y	N	Y	N	N	N	N	N	Y	N	N	Y	Y	Y	N	Y	N	1	1	Y			1	1	1	10	0	Y	Y
10.1007:s11557-009-0613-5	Mycological Progress	2010	N	N	N	Y	Y	N	Y	Y	Y	N	Y	N	N	Y	Y	N	N	Y	Y	N	Y	N	N	N	N	N	Y	N	Y	Y	Y	N	N	Y	Y	2	1	Y	16		1	1	1	9	0	N
10.1007:s11557-009-0635-z	Mycological Progress	2010	N	N	N	N	Y	N	N	N	Y	N	N	N	N	N	N	Y	Y	Y	Y	N	N	N	Y	N	N	N	N	N	Y	Y	Y	Y	N	Y	Y	7					4	2	2	5	0	N
10.1007:s11557-010-0661-x	Mycological Progress	2010	N	N	N	Y	N	Y	Y	Y	Y	Y	Y	N	N	N	N	Y	N	Y	Y	N	Y	Y	Y	N	N	N	N	N	Y	Y	Y	Y	Y	Y	N	5		Y			4	4	2	22	0	N
10.1007:s11557-009-0629-x	Mycological Progress	2010	N	N	N	Y	Y	N	Y	Y	N	N	Y	N	N	N	N	N	N	N	N	N	Y	N	N	N	N	N	Y	N	Y	Y	N	N	Y	Y	Y	1	0	Y			1	1	1	6	0	N	Y
10.1007:s11557-009-0620-6	Mycological Progress	2010	N	N	N	Y	Y	Y	Y	Y	Y	Y	N	N	N	N	N	N	N	Y	Y	Y	N	N	Y	N	N	N	Y	N	Y	Y	Y	Y	N	Y	N	4	1	N	25		3	2	2	10	0	N
10.1007:s11557-010-0656-7	Mycological Progress	2010	Y	N	N	Y	Y	N	Y	Y	Y	Y	Y	N	N	N	N	N	N	Y	Y	N	N	N	N	N	N	Y	N	N	Y	Y	N	N	N	Y	N	4	0	Y	16		4	4	2	9	0	N	Y
10.1007:s11557-009-0643-z	Mycological Progress	2010	N	N	N	Y	Y	N	N	N	Y	N	Y	N	N	N	N	N	Y	Y	Y	N	Y	N	Y	N	N	N	N	N	N	Y	Y	Y	N	Y	Y	2					2	2	2	7	0	Y	Y
10.1007:s11557-010-0657-6	Mycological Progress	2010	N	N	N	Y	Y	N	Y	Y	Y	N	N	N	N	N	N	N	Y	Y	Y	Y	Y	N	Y	N	N	N	N	N	N	Y	Y	Y	N	Y	N	4	1	Y			2	2	2	11	0	Y	N
10.1007:s11557-009-0641-1	Mycological Progress	2010	N	N	N	Y	Y	N	Y	Y	Y	N	Y	N	N	N	N	N	N	Y	Y	Y	N	N	N	N	N	N	Y	N	N	Y	Y	Y	Y	Y	N	3		Y		35	2	2	1	7	0	Y	N
10.1007:s11557-009-0619-z	Mycological Progress	2010	Y	Y	N	Y	Y	Y	Y	Y	N	Y	N	N	N	N	N	N	N	Y	Y	N	Y	N	N	N	N	N	N	N	Y	Y	N	N	N	Y	N	5		N		27	2	2	2	11	0	N
10.1007:s11557-009-0650-0	Mycological Progress	2010	Y	Y	N	Y	Y	Y	N	Y	Y	N	N	N	N	N	N	N	N	N	N	Y	Y	N	N	N	N	N	N	N	N	Y	N	N	N	Y	N	1	0	Y	46		1	1	1	9	0	N
10.1007:s11557-010-0696-z	Mycological Progress	2011	Y	N	N	Y	Y	N	Y	Y	Y	Y	N	N	N	N	N	N	N	N	N	Y	Y	N	Y	N	N	N	N	N	N	Y	N	Y	Y	Y	Y	6					2	2	2	5	0	N
10.1007:s11557-010-0670-9	Mycological Progress	2011	N	N	Y	Y	N	Y	N	Y	Y	N	N	N	N	N	N	Y	N	Y	Y	N	N	N	Y	Y	N	N	Y	N	N	Y	Y	Y	N	Y	N	8					6	2	2	11	2	Y	N
10.1007:s11557-010-0718-x	Mycological Progress	2011	N	N	N	N	N	N	N	N	N	N	N	N	N	N	N	N	N	N	N	N	Y	N	Y	N	N	N	N	N	Y	Y	N	N	Y	Y	N	4	2	Y	36		3	3	2	4	0	N
10.1007:s11557-010-0681-6	Mycological Progress	2011	N	N	N	Y	Y	N	N	N	N	Y	Y	N	N	N	N	N	N	N	N	Y	Y	N	Y	N	N	N	N	N	Y	N	N	N	Y	Y	N	3		Y			1	1	1	8	0	N
10.1007:s11557-010-0673-6	Mycological Progress	2011	N	N	N	Y	Y	N	Y	Y	N	N	Y	N	N	N	Y	N	N	N	N	Y	Y	Y	Y	N	N	N	Y	Y	N	Y	N	N	N	Y	Y	2	0	Y	27		2	2	2	4	0	N	Y
10.1007:s11557-011-0805-7	Mycological Progress	2011	Y	N	N	N	Y	N	Y	Y	Y	N	N	N	N	Y	N	N	N	N	Y	Y	N	N	Y	N	N	N	Y	N	N	Y	N	N	Y	Y	N	3	1	Y	33		3	3	2	7	0	N
10.1007:s11557-011-0804-8	Mycological Progress	2011	N	N	N	Y	Y	N	Y	Y	Y	Y	Y	N	N	N	Y	N	N	Y	Y	Y	Y	N	N	N	N	Y	Y	N	Y	N	Y	Y	N	Y	Y	3	2	Y		33	3	2	1	11	0	N	N
10.1007:s11557-010-0706-1	Mycological Progress	2011	N	N	Y	Y	Y	N	N	N	Y	Y	N	N	N	N	N	N	Y	Y	Y	Y	Y	N	Y	N	N	N	N	N	N	Y	Y	N	N	Y	N	3					2	2	2	7	0	Y	Y
10.1007:s11557-010-0674-5	Mycological Progress	2011	N	N	N	Y	Y	N	Y	Y	Y	N	Y	N	N	N	Y	N	N	Y	Y	Y	Y	N	N	N	N	N	N	N	Y	N	Y	Y	Y	Y	N	2	1	N	17		3	2	1	6	0	N
10.1007:s11557-010-0708-z	Mycological Progress	2011	Y	N	N	Y	Y	N	Y	Y	N	Y	Y	N	N	N	Y	Y	N	Y	Y	Y	Y	N	N	N	N	N	Y	N	Y	N	Y	N	N	Y	Y	4	2	N			3	3	2	12	0	N	Y
10.1007:s11557-010-0701-6	Mycological Progress	2011	Y	Y	N	Y	Y	Y	Y	Y	Y	N	Y	N	N	N	N	N	N	Y	Y	Y	Y	N	Y	N	N	N	Y	N	Y	N	Y	N	N	Y	Y	7		Y	9	35	7	4	2	10	0	N	Y
10.1007:s11557-010-0697-y	Mycological Progress	2011	N	Y	N	Y	Y	N	N	N	N	N	N	N	N	N	Y	N	N	Y	Y	Y	Y	N	Y	N	N	N	N	N	Y	N	Y	Y	Y	Y	N	3		Y			2	1	1	5	0	N
10.1007:s11557-010-0686-1	Mycological Progress	2011	N	N	N	Y	Y	N	N	Y	N	N	N	N	N	N	N	Y	Y	Y	Y	Y	Y	N	Y	N	N	N	N	N	N	Y	Y	Y	N	Y	N	5					2	2	2	11	0	N
10.1007:s11557-010-0710-5	Mycological Progress	2011	Y	N	Y	Y	Y	N	Y	Y	N	N	Y	N	N	N	N	N	N	N	N	Y	N	N	N	N	N	N	Y	N	N	Y	N	N	N	Y	Y	8					3	2	2	9	0	N	N
10.1007:s11557-011-0803-9	Mycological Progress	2011	N	N	N	Y	N	N	Y	Y	N	N	Y	N	N	N	Y	N	N	N	N	Y	Y	Y	N	N	N	N	Y	N	Y	N	N	N	Y	Y	N	3	2	N			2	2	2	7	0	N	Y
10.1007:s11557-011-0801-y	Mycological Progress	2011	N	N	Y	Y	Y	N	Y	Y	N	N	Y	N	N	N	Y	Y	N	Y	Y	Y	Y	Y	N	N	N	N	Y	N	Y	Y	Y	N	N	Y	Y	4		Y	25	12	2	2	2	10	0	N	Y
10.1007:s11557-010-0704-3	Mycological Progress	2011	N	N	N	Y	Y	N	Y	Y	Y	Y	Y	N	N	N	N	N	Y	Y	Y	Y	Y	N	Y	N	Y	N	Y	Y	Y	Y	N	Y	N	Y	Y	4		Y			2	1	1	7	0	N	N
10.1007:s11557-010-0685-2	Mycological Progress	2011	N	N	Y	Y	Y	N	N	Y	N	N	N	N	N	N	N	N	N	N	N	Y	Y	N	Y	N	N	N	N	N	N	Y	N	Y	Y	Y	N	6					2	2	2	6	0	N
10.1007:s11557-010-0671-8	Mycological Progress	2011	N	N	Y	Y	Y	Y	Y	Y	Y	Y	Y	N	N	Y	Y	N	Y	Y	Y	N	Y	Y	N	Y	N	N	Y	N	N	Y	Y	Y	N	Y	Y	4	1	Y			3	2	1	20	0	Y	Y
10.1007:s11557-010-0672-7	Mycological Progress	2011	N	N	N	N	N	N	Y	Y	Y	Y	Y	N	N	N	Y	N	N	N	N	N	Y	N	Y	N	N	N	Y	Y	N	Y	N	Y	Y	Y	Y	4					1	1	1	3	0	N	Y
10.1007:s11557-010-0709-y	Mycological Progress	2011	Y	N	N	Y	Y	Y	Y	Y	Y	N	N	N	N	N	Y	N	N	Y	Y	Y	N	N	N	N	N	N	Y	N	N	Y	Y	Y	Y	Y	Y	4	1	N		24	1	1	1	9	0	N	Y
10.1007:s11557-010-0719-9	Mycological Progress	2011	N	N	N	Y	Y	N	Y	Y	Y	Y	N	N	N	N	Y	N	N	N	Y	N	Y	N	Y	N	N	N	N	N	Y	Y	N	N	Y	Y	Y	1	0	Y			1	1	1	21	0	N	Y
10.1007:s11557-012-0807-0	Mycological Progress	2012	N	N	N	Y	Y	Y	Y	Y	N	N	Y	N	N	N	N	N	N	Y	Y	Y	Y	N	Y	N	N	N	Y	N	Y	N	Y	N	N	Y	Y	4					2	1	1	11	0	N	Y
10.1007:s11557-011-0767-9	Mycological Progress	2012	N	N	Y	Y	Y	Y	Y	Y	Y	Y	Y	N	N	N	Y	N	Y	Y	Y	N	Y	N	Y	N	N	Y	N	Y	N	Y	Y	Y	N	Y	N	4	1	Y		41	1	1	1	19	0	N
10.1007:s11557-012-0806-1	Mycological Progress	2012	Y	N	N	Y	Y	Y	N	Y	Y	Y	Y	N	N	N	Y	N	N	Y	Y	Y	N	N	Y	N	N	N	N	N	Y	N	Y	Y	N	Y	N	2			12		2	1	1	7	0	N
10.1007:s11557-011-0751-4	Mycological Progress	2012	Y	N	N	Y	Y	Y	Y	Y	Y	N	Y	N	N	Y	N	N	Y	Y	Y	Y	Y	N	Y	N	N	N	Y	Y	Y	Y	Y	Y	N	Y	Y	3	1	Y	27		3	3	2	11	0	N	N
10.1007:s11557-012-0808-z	Mycological Progress	2012	N	Y	Y	Y	Y	Y	N	Y	Y	N	N	N	N	N	N	N	N	N	N	Y	Y	N	Y	N	N	N	Y	Y	Y	Y	N	N	Y	Y	N	4	3	N	37	24	3	2	1	9	0	N
10.1007:s11557-011-0763-0	Mycological Progress	2012	N	N	Y	Y	Y	N	Y	Y	Y	Y	Y	N	N	N	N	N	N	N	Y	N	Y	Y	N	N	N	N	N	N	Y	Y	N	Y	N	Y	N	1	0	Y			1	1	1	9	0	N
10.1007:s11557-012-0810-5	Mycological Progress	2012	N	N	N	Y	Y	N	Y	Y	N	Y	N	N	N	N	Y	N	Y	Y	Y	Y	N	N	N	N	N	N	N	N	Y	N	Y	Y	Y	Y	N	2					2	1	1	6	0	N
10.1007:s11557-011-0766-x	Mycological Progress	2012	N	N	N	Y	Y	N	Y	Y	Y	N	Y	N	N	N	N	N	Y	Y	Y	Y	Y	N	N	N	N	N	Y	N	N	Y	N	Y	N	Y	Y	3	1	N		50	3	2	2	5	0	N	Y
10.1007:s11557-011-0788-4	Mycological Progress	2012	N	N	N	N	Y	N	Y	Y	Y	Y	Y	N	N	N	N	Y	Y	Y	Y	Y	N	N	Y	N	N	N	Y	Y	Y	Y	Y	Y	N	Y	N	3	0	Y	23	35	2	1	1	6	0	N	Y
10.1007:s11557-011-0764-z	Mycological Progress	2012	N	N	N	Y	Y	N	Y	Y	Y	N	Y	N	N	N	Y	N	N	N	N	N	Y	N	N	N	N	N	N	N	N	Y	N	N	N	Y	Y	2	0	Y			2	2	2	15	0	N
10.1007:s11557-010-0729-7	Mycological Progress	2012	N	N	Y	Y	N	N	N	Y	N	N	N	N	N	N	N	N	N	N	Y	Y	Y	N	Y	N	N	N	N	N	N	Y	N	Y	Y	Y	Y	4					1	1	1	4	0	N
10.1007:s11557-010-0731-0	Mycological Progress	2012	N	N	N	Y	N	Y	Y	Y	Y	N	N	N	N	N	N	Y	N	Y	Y	Y	Y	N	N	N	N	N	N	Y	N	Y	Y	Y	N	Y	N	2		Y	22		3	2	2	8	0	N
10.1007:s11557-011-0759-9	Mycological Progress	2012	Y	N	Y	Y	Y	N	N	Y	N	N	N	N	N	N	N	N	N	N	N	Y	Y	N	Y	N	N	N	N	N	N	Y	N	Y	Y	Y	Y	5					1	1	1	6	0	N
10.1007:s11557-011-0748-z	Mycological Progress	2012	N	Y	Y	Y	Y	Y	Y	Y	Y	Y	Y	N	Y	N	N	N	N	Y	Y	Y	Y	N	N	N	N	N	N	N	Y	Y	N	Y	N	Y	Y	1	0	Y		19	3	1	1	9	0	N
10.1007:s11557-011-0777-7	Mycological Progress	2012	N	Y	N	Y	Y	Y	Y	Y	Y	N	N	N	N	N	N	Y	N	Y	Y	Y	N	N	Y	N	N	N	Y	N	N	Y	Y	Y	Y	Y	N	5	3	N			4	2	1	34	0	N
10.1007:s11557-011-0778-6	Mycological Progress	2012	N	Y	N	N	Y	N	Y	N	Y	N	Y	N	N	N	N	N	N	N	Y	Y	Y	Y	Y	N	N	N	Y	N	N	Y	Y	Y	N	Y	N	6					4	1	1	10	0	N
10.1007:s11557-011-0738-1	Mycological Progress	2012	N	N	Y	Y	Y	N	Y	Y	Y	N	Y	N	N	N	N	Y	Y	Y	Y	Y	N	N	Y	N	Y	N	Y	N	Y	Y	Y	Y	N	Y	Y	5	3	N			3	1	1	11	0	Y	Y
10.1007:s11557-011-0770-1	Mycological Progress	2012	N	N	N	Y	Y	N	N	Y	N	N	N	N	N	N	N	N	N	Y	Y	Y	Y	N	Y	N	N	N	N	N	Y	N	Y	Y	N	Y	N	2	0	Y	19		1	1	1	6	0	N
10.1007:s11557-011-0768-8	Mycological Progress	2012	Y	Y	Y	Y	N	N	N	N	Y	N	Y	N	N	N	N	Y	Y	Y	Y	Y	Y	N	Y	N	N	N	Y	N	Y	Y	Y	N	Y	Y	N	4	1	Y	15		1	1	1	7	0	Y	N
10.1007:s11557-011-0776-8	Mycological Progress	2012	N	N	N	Y	Y	N	Y	N	N	N	Y	N	N	N	N	N	N	Y	Y	Y	N	N	N	N	N	N	Y	Y	N	Y	Y	Y	N	Y	Y	6	2	N		11	2	1	1	7	0	N	Y
10.1007:s11557-011-0775-9	Mycological Progress	2012	Y	N	N	Y	Y	N	N	Y	Y	N	Y	N	N	N	N	N	N	N	N	Y	Y	N	Y	N	N	N	N	N	N	Y	N	Y	Y	Y	Y	6		Y			2	2	2	7	0	N
10.1007:s11557-011-0740-7	Mycological Progress	2012	N	N	N	Y	Y	N	Y	Y	Y	Y	Y	N	N	Y	Y	Y	N	N	Y	Y	Y	Y	N	N	N	N	Y	Y	Y	Y	Y	Y	Y	Y	Y	6	1	Y	40		4	2	2	9	0	N	N
10.1007:s11557-011-0784-8	Mycological Progress	2012	N	N	Y	Y	N	N	Y	Y	Y	Y	Y	N	N	N	Y	N	Y	Y	Y	N	Y	Y	Y	N	N	N	Y	N	Y	Y	Y	Y	N	Y	N	6	1	Y			1	1	1	7	0	Y	Y
10.1007:s11557-010-0737-7	Mycological Progress	2012	N	N	N	Y	Y	N	Y	Y	Y	N	Y	N	N	N	N	N	N	Y	Y	Y	Y	N	N	N	N	N	N	Y	Y	Y	Y	Y	Y	Y	Y	3	0	Y	18	39	2	1	1	10	0	N
10.1007:s11557-010-0736-8	Mycological Progress	2012	Y	N	N	Y	Y	Y	Y	Y	Y	Y	N	N	N	N	N	N	N	Y	Y	Y	Y	N	Y	N	N	N	Y	N	Y	N	Y	Y	N	Y	Y	2	0	Y		38	2	2	2	17	1	N	N
10.1007:s11557-011-0792-8	Mycological Progress	2012	N	N	N	Y	Y	Y	Y	N	N	Y	Y	N	N	N	Y	N	N	Y	Y	Y	Y	N	Y	N	N	N	N	N	Y	N	Y	Y	Y	Y	N	2			12		1	1	1	8	0	N
10.1007:s11557-011-0791-9	Mycological Progress	2012	N	N	N	Y	Y	N	N	Y	Y	Y	Y	N	N	N	N	N	N	N	N	Y	Y	Y	N	N	N	N	Y	N	Y	Y	N	Y	N	Y	Y	3	2	Y		26	3	3	3	6	0	N	Y
10.1007:s11557-011-0760-3	Mycological Progress	2012	N	N	N	Y	Y	Y	Y	Y	Y	N	Y	N	N	N	N	N	Y	Y	Y	Y	Y	Y	N	N	N	N	N	Y	Y	N	Y	Y	N	Y	N	5	1	Y	19		3	3	2	14	0	N
10.1007:s11557-011-0800-z	Mycological Progress	2012	N	N	N	Y	Y	N	Y	Y	Y	N	Y	N	N	N	N	Y	Y	Y	Y	Y	N	Y	N	Y	N	N	Y	N	Y	Y	Y	Y	Y	Y	Y	3	1	Y		15	4	1	1	7	0	N	Y
10.1007:s11557-011-0741-6	Mycological Progress	2012	Y	Y	Y	Y	N	N	Y	N	N	N	Y	N	N	N	Y	N	N	N	N	Y	Y	N	N	N	N	N	N	Y	Y	Y	N	N	Y	Y	N	6	4	N	9		2	2	2	9	0	N
10.1007:s11557-012-0809-y	Mycological Progress	2012	Y	Y	N	Y	Y	N	Y	Y	Y	N	Y	N	N	N	Y	Y	N	Y	Y	Y	Y	Y	N	N	N	N	Y	N	Y	N	Y	Y	N	Y	N	5					2	1	1	9	0	N	N
10.1007:s11557-012-0821-2	Mycological Progress	2013	N	N	N	N	Y	Y	N	N	Y	N	Y	N	N	N	N	Y	Y	Y	Y	Y	N	N	Y	Y	N	N	N	N	N	Y	Y	Y	N	Y	N	8					5	4	2	6	0	Y	N
10.1007:s11557-012-0863-5	Mycological Progress	2013	N	N	N	N	Y	N	Y	Y	Y	N	Y	N	N	N	N	N	N	N	Y	Y	Y	N	Y	N	N	N	N	N	N	Y	Y	Y	Y	Y	N	7					4	1	1	6	0	N
10.1007:s11557-012-0845-7	Mycological Progress	2013	N	N	N	Y	Y	N	N	Y	Y	Y	Y	N	N	N	N	N	N	N	Y	Y	N	N	N	N	N	N	Y	N	Y	Y	N	Y	Y	Y	Y	2	0	Y			1	1	1	5	0	N	Y
10.1007:s11557-012-0866-2	Mycological Progress	2013	Y	N	Y	Y	Y	Y	Y	Y	N	Y	Y	N	N	N	Y	N	N	Y	Y	N	Y	Y	N	N	N	N	Y	N	Y	N	Y	N	Y	Y	Y	2	0	Y		18	3	1	1	9	1	N	N
10.1007:s11557-012-0849-3	Mycological Progress	2013	N	N	N	Y	Y	Y	Y	Y	Y	N	N	N	N	Y	N	N	Y	Y	Y	Y	Y	Y	Y	N	N	N	Y	N	Y	Y	N	Y	N	Y	Y	2	0	Y	27		2	2	1	6	0	N	Y
10.1007:s11557-012-0876-0	Mycological Progress	2013	N	N	N	N	Y	N	Y	N	N	N	N	N	N	N	N	N	N	Y	Y	Y	Y	Y	N	N	N	N	N	N	Y	N	Y	N	Y	Y	N	7	7	N	45	33	4	2	1	6	0	N
10.1007:s11557-012-0832-z	Mycological Progress	2013	N	N	N	Y	Y	Y	Y	Y	Y	N	Y	N	N	N	N	Y	N	Y	Y	Y	N	N	Y	N	N	N	Y	N	N	Y	Y	N	Y	Y	N	2	2	N			1	1	1	6	0	N
10.1007:s11557-012-0864-4	Mycological Progress	2013	N	N	N	Y	Y	N	Y	N	Y	N	Y	N	N	N	Y	N	N	Y	Y	Y	N	Y	N	N	N	N	Y	Y	Y	N	Y	Y	Y	Y	Y	3					2	2	2	6	0	N	Y
10.1007:s11557-012-0854-6	Mycological Progress	2013	Y	N	N	Y	Y	N	Y	Y	Y	Y	Y	N	N	N	Y	N	N	Y	Y	Y	Y	Y	N	N	N	Y	Y	N	Y	Y	Y	Y	N	Y	Y	4	1	Y			3	3	2	14	0	N	Y
10.1007:s11557-012-0865-3	Mycological Progress	2013	Y	Y	N	Y	Y	N	Y	Y	Y	Y	Y	Y	N	Y	Y	N	Y	Y	Y	Y	N	Y	N	N	N	N	Y	Y	Y	Y	Y	Y	Y	Y	Y	6		Y			4	2	2	14	0	N	Y
10.1007:s11557-012-0818-x	Mycological Progress	2013	N	N	N	Y	Y	Y	N	Y	Y	N	Y	N	N	N	N	N	N	Y	Y	Y	Y	Y	N	N	N	Y	N	N	Y	Y	Y	Y	N	Y	Y	6	2	Y		23	5	3	1	11	0	N	N
10.1007:s11557-012-0874-2	Mycological Progress	2013	N	N	N	Y	Y	N	Y	Y	Y	Y	Y	N	N	N	Y	Y	N	Y	Y	Y	Y	N	N	N	N	N	Y	N	Y	Y	Y	Y	N	Y	Y	4	2		50		3	2	2	8	0	N	N
10.1007:s11557-012-0843-9	Mycological Progress	2013	N	N	N	Y	Y	N	Y	Y	Y	N	Y	N	N	Y	N	N	Y	Y	Y	Y	N	Y	N	N	N	N	Y	N	Y	N	Y	Y	N	Y	Y	4	0	Y	23	27	3	1	1	7	0	N	Y
10.1007:s11557-012-0886-y	Mycological Progress	2013	N	Y	N	Y	Y	N	Y	Y	Y	Y	N	N	N	N	Y	Y	N	Y	Y	Y	N	Y	Y	Y	N	N	Y	N	N	Y	Y	Y	N	Y	Y	5			13		2	1	1	15	0	Y	Y
10.1007:s11557-012-0811-4	Mycological Progress	2013	N	Y	Y	Y	Y	N	Y	Y	Y	Y	Y	N	N	N	N	N	N	Y	Y	Y	Y	N	Y	N	N	N	N	N	N	Y	Y	Y	N	Y	N	6	2	Y	19	19	5	2	2	8	0	N
10.1007:s11557-012-0819-9	Mycological Progress	2013	N	N	N	Y	Y	N	Y	N	Y	Y	Y	N	N	Y	N	Y	N	Y	Y	Y	Y	N	Y	N	N	N	N	N	Y	N	Y	Y	N	Y	N	2					2	1	1	6	0	N
10.1007:s11557-012-0829-7	Mycological Progress	2013	Y	N	N	Y	Y	N	Y	Y	N	N	Y	N	N	N	Y	Y	N	Y	Y	Y	Y	N	Y	N	N	N	N	N	Y	N	Y	Y	N	Y	N	1	0	Y			1	1	1	8	0	N
10.1007:s11557-012-0842-x	Mycological Progress	2013	N	N	N	Y	Y	N	Y	Y	N	N	N	N	N	N	Y	N	N	Y	Y	Y	Y	N	Y	N	N	N	Y	N	Y	N	Y	Y	N	Y	Y	2					1	1	1	8	0	N	N
10.1007:s11557-012-0861-7	Mycological Progress	2013	N	Y	N	Y	Y	Y	Y	Y	Y	N	Y	N	N	N	Y	Y	Y	Y	Y	Y	Y	N	Y	Y	N	N	Y	N	N	Y	Y	Y	N	Y	Y	3		N			1	1	1	10	0	Y	N
10.1007:s11557-012-0824-z	Mycological Progress	2013	N	N	N	Y	Y	N	Y	N	N	Y	Y	N	N	N	Y	N	Y	Y	Y	Y	N	N	N	Y	N	N	Y	N	Y	N	Y	N	N	Y	Y	2	0	Y	27		2	2	2	8	0	N	Y
10.1007:s11557-012-0831-0	Mycological Progress	2013	N	N	N	Y	N	N	N	N	N	N	N	N	N	N	N	N	N	N	N	Y	Y	N	Y	N	N	N	Y	N	Y	Y	N	N	N	Y	Y	5	4	N	37		4	2	1	5	0	N
10.1007:s11557-012-0882-2	Mycological Progress	2013	N	N	N	Y	Y	N	Y	Y	N	Y	Y	N	N	N	N	Y	N	Y	Y	Y	Y	N	Y	N	N	N	Y	N	Y	N	Y	Y	Y	Y	Y	3		Y			1	1	1	10	0	N	Y
10.1007:s11557-012-0879-x	Mycological Progress	2013	N	N	N	Y	Y	N	Y	Y	N	N	Y	N	N	N	N	Y	N	Y	Y	Y	N	N	N	N	N	Y	Y	Y	N	Y	Y	Y	Y	Y	Y	1	1	Y	30		1	1	1	9	0	N	N
10.1007:s11557-012-0856-4	Mycological Progress	2013	N	N	N	Y	Y	N	Y	Y	N	N	Y	N	N	N	Y	N	N	Y	Y	N	N	N	N	N	N	Y	Y	Y	N	Y	Y	Y	N	Y	Y	3	1	N	30	32	2	1	1	8	0	N	N
10.1007:s11557-012-0875-1	Mycological Progress	2013	N	N	N	Y	Y	N	N	Y	Y	Y	Y	N	N	N	N	N	N	Y	Y	Y	Y	Y	N	Y	N	N	Y	Y	N	Y	Y	Y	Y	Y	Y	8	0	Y	10	18	5	2	1	12	0	N	N
10.1007:s11557-012-0848-4	Mycological Progress	2013	N	N	N	Y	Y	N	Y	Y	N	Y	N	N	N	N	N	N	Y	Y	Y	Y	Y	N	Y	N	N	N	Y	N	N	Y	Y	Y	N	Y	Y	3	0	Y			2	2	2	8	0	Y	Y
10.1007:s11557-012-0884-0	Mycological Progress	2013	N	N	Y	Y	N	Y	Y	N	Y	Y	Y	N	N	N	N	N	Y	Y	Y	Y	Y	N	N	N	N	N	Y	N	Y	N	Y	Y	N	Y	Y	4		N			1	1	1	6	0	N	N
10.1007:s11557-012-0868-0	Mycological Progress	2013	N	N	N	Y	N	N	Y	Y	N	N	Y	N	N	N	Y	Y	N	Y	Y	N	Y	Y	Y	N	N	N	Y	N	Y	N	Y	Y	Y	Y	Y	3					2	2	2	7	0	N	Y
10.1007:s11557-012-0839-5	Mycological Progress	2013	N	Y	N	Y	Y	N	Y	Y	Y	Y	Y	N	N	N	N	Y	N	Y	Y	Y	Y	N	Y	N	N	N	Y	N	Y	N	Y	Y	Y	Y	Y	2	0	Y			2	2	2	11	0	N	Y
10.1007:s11557-012-0878-y	Mycological Progress	2013	N	N	N	Y	Y	N	N	N	Y	N	N	N	N	N	N	Y	N	Y	Y	Y	N	N	Y	N	N	N	N	N	N	Y	Y	Y	N	Y	N	10					8	5	3	6	0	N
10.1007:s11557-013-0936-0	Mycological Progress	2013	N	Y	N	Y	Y	N	Y	Y	Y	Y	Y	Y	N	N	N	N	N	Y	Y	Y	N	Y	N	N	N	N	Y	Y	Y	Y	Y	N	N	Y	Y	5	0	Y		25	2	2	2	14	0	N	Y
10.1007:s11557-012-0855-5	Mycological Progress	2013	N	N	N	N	N	N	N	Y	Y	N	Y	N	N	N	N	Y	N	Y	Y	Y	N	N	N	N	N	N	Y	N	Y	Y	Y	Y	N	Y	Y	6					2	2	2	7	0	Y	Y
10.1007:s11557-012-0827-9	Mycological Progress	2013	N	Y	N	Y	Y	N	Y	Y	N	N	Y	N	N	N	N	N	N	Y	Y	Y	Y	N	Y	N	N	N	Y	Y	N	Y	Y	N	N	Y	N	2					1	1	1	9	0	Y	N
10.1007:s11557-012-0838-6	Mycological Progress	2013	N	N	N	Y	Y	N	N	Y	N	N	Y	N	N	N	N	Y	N	Y	Y	Y	Y	N	Y	N	N	N	Y	N	Y	N	Y	Y	N	Y	Y	2					1	1	1	9	0	N	N
10.1007:s11557-012-0815-0	Mycological Progress	2013	N	N	N	Y	Y	Y	Y	Y	N	Y	N	N	N	N	N	N	Y	Y	Y	N	Y	Y	Y	Y	N	N	Y	N	Y	N	Y	N	N	Y	Y	5	0	Y			3	1	1	9	0	N	N
10.1007:s11557-012-0862-6	Mycological Progress	2013	Y	Y	N	Y	Y	N	Y	N	Y	Y	N	N	N	N	Y	N	N	Y	Y	Y	Y	N	Y	N	N	N	Y	Y	Y	Y	Y	Y	N	Y	N	4					4	2	2	5	0	N	Y
10.1007:s11557-012-0852-8	Mycological Progress	2013	N	N	N	Y	Y	Y	Y	N	Y	Y	N	N	N	N	N	N	Y	Y	Y	Y	N	N	N	N	N	N	Y	N	Y	N	Y	Y	Y	Y	Y	1					1	1	1	7	0	N	Y
10.1007:s11557-012-0871-5	Mycological Progress	2013	N	Y	N	Y	Y	N	Y	Y	Y	Y	Y	N	N	N	Y	N	N	Y	Y	Y	Y	Y	N	N	N	N	Y	Y	N	Y	Y	Y	N	Y	Y	5	2	Y	22		4	3	2	12	0	N	Y
10.1007:s11557-013-0911-9	Mycological Progress	2013	N	N	N	Y	Y	N	Y	Y	Y	Y	Y	N	N	N	N	N	Y	Y	Y	Y	Y	N	Y	N	N	N	Y	N	N	Y	Y	Y	N	Y	Y	7					7	1	1	7	0	Y	Y
10.1007:s11557-012-0885-z	Mycological Progress	2013	N	N	N	Y	N	N	N	Y	Y	N	Y	N	N	N	N	Y	Y	Y	Y	Y	Y	N	N	N	N	N	Y	N	Y	Y	Y	Y	N	Y	Y	9					2	2	2	6	0	Y	N
10.1007:s11557-012-0817-y	Mycological Progress	2013	N	Y	N	Y	N	Y	Y	Y	Y	N	Y	N	N	N	N	N	N	Y	Y	N	Y	Y	Y	N	Y	N	Y	N	Y	N	Y	Y	Y	Y	Y	4					4	1	1	9	0	N	Y
10.1007:s11557-012-0847-5	Mycological Progress	2013	N	Y	N	Y	Y	Y	Y	Y	Y	N	Y	N	N	Y	N	N	Y	Y	Y	Y	N	N	N	N	N	N	N	N	N	Y	Y	Y	N	Y	N	8	3	Y		27	4	2	2	10	0	N
10.1007:s11557-013-0915-5	Mycological Progress	2014	N	N	Y	Y	Y	Y	Y	Y	Y	Y	Y	N	N	N	N	N	Y	Y	Y	Y	Y	N	N	N	N	N	Y	N	N	Y	Y	N	N	Y	Y	4		N	11		3	2	2	9	0	N	N
10.1007:s11557-013-0935-1	Mycological Progress	2014	Y	N	N	Y	Y	Y	Y	N	N	N	Y	N	N	Y	N	Y	N	Y	Y	Y	Y	Y	Y	N	N	N	Y	Y	Y	N	Y	Y	N	Y	N	2		Y	25		2	2	2	13	0	N	Y
10.1007:s11557-013-0945-z	Mycological Progress	2014	N	N	N	Y	Y	Y	Y	Y	Y	N	Y	N	N	N	N	N	N	Y	Y	Y	N	N	Y	N	N	N	Y	N	N	Y	Y	Y	N	Y	Y	2	2	N			1	1	1	14	0	N	Y
10.1007:s11557-013-0932-4	Mycological Progress	2014	N	N	N	Y	Y	Y	Y	N	Y	Y	Y	N	Y	Y	N	N	Y	Y	Y	Y	Y	N	N	N	N	N	Y	Y	Y	N	Y	Y	N	Y	Y	5					4	4	2	12	0	N	N
10.1007:s11557-013-0926-2	Mycological Progress	2014	N	N	N	Y	Y	Y	Y	N	Y	Y	N	N	N	Y	Y	N	Y	Y	Y	Y	Y	Y	N	N	N	N	Y	N	Y	N	Y	Y	N	Y	Y	3	0	Y			3	2	1	8	0	N	N
10.1007:s11557-014-0967-1	Mycological Progress	2014	N	N	N	Y	N	N	Y	Y	Y	N	N	N	N	N	N	Y	N	Y	Y	Y	N	N	Y	N	N	N	Y	Y	N	Y	Y	Y	N	Y	N	2	0	Y	10		2	1	1	8	1	Y	N
10.1007:s11557-013-0912-8	Mycological Progress	2014	N	N	N	Y	Y	N	N	N	N	N	Y	N	N	N	N	N	N	Y	Y	Y	N	Y	N	N	N	N	Y	Y	Y	Y	Y	Y	N	Y	Y	5	2	N			3	2	2	7	0	N	Y
10.1007:s11557-013-0898-2	Mycological Progress	2014	N	N	N	Y	Y	N	N	Y	Y	N	N	N	N	Y	N	N	N	Y	Y	Y	N	N	N	N	N	N	Y	N	N	Y	Y	Y	N	Y	Y	4					1	1	1	11	0	Y	N
10.1007:s11557-014-0975-1	Mycological Progress	2014	Y	N	N	Y	Y	N	Y	Y	Y	Y	Y	N	Y	Y	Y	N	Y	Y	Y	Y	Y	N	N	N	N	N	Y	N	Y	N	Y	Y	N	Y	Y	4	1	N	28		3	2	1	6	0	N	Y
10.1007:s11557-013-0894-6	Mycological Progress	2014	N	N	N	Y	N	Y	N	Y	N	N	Y	N	N	N	Y	N	N	N	N	Y	N	N	N	N	N	N	N	N	Y	N	N	Y	Y	Y	Y	2	0	Y			2	1	1	5	0	N
10.1007:s11557-014-0991-1	Mycological Progress	2014	N	Y	N	Y	Y	N	Y	Y	Y	N	Y	N	N	N	N	Y	Y	Y	Y	Y	N	N	Y	N	N	N	Y	N	N	Y	Y	Y	N	Y	Y	9		Y	8		4	2	1	8	0	Y	N
10.1007:s11557-013-0917-3	Mycological Progress	2014	N	N	N	Y	Y	Y	Y	Y	Y	N	Y	N	N	N	Y	N	N	N	Y	Y	Y	Y	N	N	N	N	N	Y	Y	Y	N	N	N	Y	N	2	0	Y			1	1	1	11	0	N
10.1007:s11557-013-0914-6	Mycological Progress	2014	N	N	N	Y	Y	Y	Y	Y	Y	Y	Y	N	N	N	Y	N	Y	Y	Y	Y	Y	Y	Y	N	N	N	Y	Y	Y	Y	Y	Y	N	Y	Y	2	1	N			2	1	1	12	0	N	Y
10.1007:s11557-014-0985-z	Mycological Progress	2014	Y	N	N	Y	Y	N	Y	Y	Y	Y	Y	Y	N	Y	N	N	Y	Y	Y	Y	N	Y	Y	N	N	N	Y	N	N	Y	Y	N	N	Y	Y	5	1	Y			3	2	1	11	0	N
10.1007:s11557-013-0910-x	Mycological Progress	2014	N	Y	N	Y	Y	N	Y	Y	Y	Y	Y	N	N	N	N	Y	N	Y	Y	N	N	N	Y	N	N	N	N	N	Y	Y	y	Y	Y	Y	N	4	0	Y	9		3	2	2	20	0	N
10.1007:s11557-013-0943-1	Mycological Progress	2014	N	N	N	Y	Y	N	Y	Y	N	Y	Y	N	N	N	Y	Y	N	Y	Y	Y	Y	N	Y	N	N	N	Y	N	Y	N	Y	Y	Y	Y	Y	5	2	N			4	3	2	15	0	N	Y
10.1007:s11557-013-0905-7	Mycological Progress	2014	N	Y	N	Y	Y	N	Y	Y	N	N	Y	Y	N	Y	Y	N	Y	Y	Y	Y	Y	Y	Y	Y	N	N	Y	N	Y	N	Y	Y	N	Y	Y	8		Y	23		7	4	3	9	0	N	Y
10.1007:s11557-014-0964-4	Mycological Progress	2014	N	N	N	Y	Y	Y	Y	N	N	Y	Y	N	N	N	N	Y	N	Y	Y	Y	N	N	N	N	N	N	Y	N	Y	N	Y	Y	N	Y	Y	2					1	1	1	7	0	N	Y
10.1007:s11557-013-0924-4	Mycological Progress	2014	N	Y	N	Y	Y	N	Y	Y	Y	Y	Y	N	N	Y	N	N	N	Y	Y	Y	Y	N	Y	N	N	N	Y	N	Y	Y	Y	Y	N	Y	N	8		N		32	11	4	3	11	1	Y	N
10.1007:s11557-013-0937-z	Mycological Progress	2014	N	N	Y	Y	Y	N	N	Y	N	N	Y	N	N	N	N	N	N	N	N	Y	Y	N	Y	N	N	N	N	N	N	Y	N	Y	Y	Y	N	5					2	2	2	6	0	N
10.1007:s11557-013-0890-x	Mycological Progress	2014	N	Y	N	Y	Y	N	Y	Y	N	N	Y	N	N	N	Y	Y	N	Y	Y	Y	N	N	Y	N	Y	N	Y	Y	Y	N	Y	Y	N	Y	Y	5					4	1	1	9	0	N	N
10.1007:s11557-013-0889-3	Mycological Progress	2014	Y	N	N	Y	N	N	Y	Y	Y	N	Y	N	N	Y	N	N	Y	Y	Y	Y	Y	N	Y	N	N	N	Y	Y	N	Y	Y	Y	N	Y	Y	7					2	1	1	11	0	N
10.1007:s11557-014-0994-y	Mycological Progress	2014	N	N	N	N	Y	Y	N	Y	Y	N	Y	N	N	N	N	N	N	Y	Y	Y	N	N	N	N	N	N	Y	N	N	Y	Y	N	N	Y	Y	7		Y			4	1	1	5	0	N	Y
10.1007:s11557-013-0903-9	Mycological Progress	2014	N	N	N	Y	N	N	N	Y	Y	N	Y	N	N	N	Y	Y	Y	Y	Y	Y	Y	N	Y	N	N	N	N	N	Y	Y	Y	Y	Y	Y	N	6	3	N	9		2	2	2	8	0	N
10.1007:s11557-013-0939-x	Mycological Progress	2014	Y	Y	N	Y	Y	N	Y	N	N	N	N	N	N	N	N	N	Y	Y	Y	Y	N	Y	Y	Y	N	N	Y	N	Y	N	Y	Y	N	Y	Y	4		Y			3	1	1	7	2	N	Y
10.1007:s11557-013-0929-z	Mycological Progress	2014	N	N	N	N	Y	N	N	Y	Y	Y	Y	N	N	N	N	N	N	Y	Y	Y	N	N	Y	N	N	N	Y	N	N	Y	Y	Y	N	Y	Y	6		Y			4	2	1	6	0	Y	N
10.1007:s11557-013-0940-4	Mycological Progress	2014	N	N	N	Y	Y	N	Y	Y	N	Y	Y	N	N	N	N	Y	Y	Y	Y	Y	Y	N	Y	N	N	N	Y	N	Y	N	Y	Y	Y	Y	Y	2	1	N			1	1	1	11	0	N	Y
10.1007:s11557-013-0901-y	Mycological Progress	2014	N	N	N	N	Y	N	Y	N	Y	N	Y	N	N	N	N	N	N	Y	Y	Y	Y	Y	Y	Y	N	N	Y	N	N	Y	Y	Y	N	Y	N	7		Y			5	1	1	11	0	N
10.1007:s11557-013-0920-8	Mycological Progress	2014	N	N	Y	Y	N	Y	Y	Y	N	N	Y	N	N	N	N	Y	Y	Y	Y	N	Y	N	N	N	N	N	Y	N	N	Y	Y	Y	N	Y	N	8	3	Y			3	2	2	10	2	Y	N
10.1007:s11557-013-0947-x	Mycological Progress	2014	N	N	N	Y	Y	N	Y	Y	N	N	Y	N	N	N	Y	N	Y	Y	Y	Y	N	Y	N	N	N	N	Y	N	Y	Y	Y	Y	N	Y	Y	5	0	Y		23	4	2	1	7	0	N	Y
10.1007:s11557-013-0908-4	Mycological Progress	2014	N	N	N	Y	Y	N	Y	N	N	N	Y	N	N	N	N	N	N	Y	Y	Y	N	Y	Y	N	N	N	Y	Y	N	Y	Y	Y	N	Y	N	3					1	1	1	6	0	N	Y
10.1007:s11557-014-0970-6	Mycological Progress	2014	N	N	N	Y	Y	Y	Y	Y	Y	Y	Y	N	N	N	Y	Y	Y	Y	Y	Y	Y	N	N	N	N	N	Y	N	Y	N	Y	N	Y	Y	Y	5	1	Y	15		3	2	2	13	0	N	N
10.1007:s11557-014-0974-2	Mycological Progress	2014	N	N	N	Y	Y	N	Y	Y	Y	N	Y	N	N	N	N	N	Y	Y	Y	Y	Y	Y	Y	N	N	N	Y	N	Y	N	Y	Y	N	Y	Y	3					1	1	1	6	0	N	N
10.1007:s11557-013-0913-7	Mycological Progress	2014	N	Y	Y	Y	Y	N	N	Y	Y	Y	Y	N	N	N	N	N	N	Y	Y	Y	Y	N	Y	N	N	N	Y	N	N	Y	Y	Y	N	Y	Y	4	1	N			4	2	2	5	0	N	N
10.1007:s11557-013-0896-4	Mycological Progress	2014	Y	N	N	Y	Y	N	Y	Y	N	N	Y	Y	N	Y	N	N	N	Y	Y	Y	Y	Y	N	Y	N	N	Y	N	Y	Y	Y	Y	N	Y	Y	4	0	Y	23	24	2	1	1	15	0	N	Y
10.1007:s11557-013-0944-0	Mycological Progress	2014	N	N	N	Y	N	N	Y	Y	Y	N	Y	N	N	N	N	Y	N	Y	Y	Y	N	N	Y	N	N	N	N	N	N	Y	Y	Y	N	Y	Y	4	0	Y	10	35	3	2	1	8	0	N
10.1007:s11557-013-0930-6	Mycological Progress	2014	N	N	N	Y	Y	N	Y	Y	Y	Y	Y	N	N	N	Y	N	Y	Y	Y	Y	N	Y	N	N	N	N	Y	Y	Y	N	N	N	N	Y	Y	1	0	Y	27		1	1	1	9	0	N	Y
10.1007:s11557-013-0950-2	Mycological Progress	2014	N	N	N	Y	Y	N	Y	Y	N	N	Y	Y	N	Y	Y	N	Y	Y	Y	Y	N	N	N	N	N	N	Y	N	Y	Y	Y	Y	N	Y	Y	3	0	Y	23	24	1	1	1	8	0	N	Y
10.1007:s11557-014-0960-8	Mycological Progress	2014	N	N	Y	Y	Y	N	Y	N	Y	N	Y	N	N	N	N	Y	N	Y	Y	Y	Y	N	Y	N	N	N	Y	N	Y	N	Y	Y	N	Y	Y	5		Y	9		3	1	1	10	0	N	Y
10.1007:s11557-014-1012-0	Mycological Progress	2014	N	Y	N	Y	N	Y	Y	Y	Y	Y	Y	N	N	N	N	N	Y	Y	Y	Y	Y	N	Y	N	N	N	Y	N	N	Y	Y	Y	N	Y	N	6	1	N	26	27	5	4	3	10	0	Y	N
10.1007:s11557-013-0904-8	Mycological Progress	2014	N	Y	N	Y	Y	N	Y	Y	Y	N	N	N	N	N	N	N	N	Y	Y	Y	N	N	N	N	N	N	Y	N	N	Y	Y	Y	Y	Y	N	5					3	1	1	6	0	Y	N
10.1007:s11557-014-0965-3	Mycological Progress	2014	N	N	N	Y	Y	N	Y	Y	Y	Y	Y	N	N	N	Y	Y	Y	Y	Y	N	Y	Y	Y	N	N	Y	Y	N	N	Y	Y	Y	N	Y	N	7	3	N		18	5	3	3	13	2	Y	N
10.1007:s11557-014-1011-1	Mycological Progress	2014	N	N	N	Y	Y	N	Y	Y	N	N	Y	N	N	N	Y	N	N	Y	Y	Y	N	N	Y	N	N	N	Y	Y	Y	N	Y	Y	N	Y	Y	5			13		3	1	1	10	0	N	N
10.1007:s11557-014-0959-1	Mycological Progress	2014	N	N	N	Y	N	N	N	Y	Y	N	Y	N	N	N	N	Y	N	Y	Y	Y	N	N	Y	Y	N	N	Y	N	N	Y	Y	Y	N	Y	N	4					4	1	1	11	1	Y	N
10.1007:s11557-013-0907-5	Mycological Progress	2014	N	N	N	Y	Y	N	Y	Y	Y	Y	Y	N	N	N	N	Y	Y	Y	Y	N	Y	N	Y	Y	N	N	Y	N	N	Y	Y	Y	N	Y	N	5	2	Y		41	3	2	1	22	2	N
10.1007:s11557-014-0977-z	Mycological Progress	2014	N	N	N	Y	N	N	Y	Y	Y	N	Y	N	N	N	N	Y	Y	Y	Y	Y	Y	N	N	N	N	N	Y	Y	N	Y	Y	Y	N	Y	Y	3		Y	31	30	2	1	1	7	0	N	Y
10.1007:s11557-013-0921-7	Mycological Progress	2014	Y	N	N	Y	Y	N	Y	Y	Y	Y	N	N	N	N	Y	N	Y	Y	Y	Y	N	N	N	N	N	N	Y	N	Y	N	Y	Y	N	Y	Y	1					1	1	1	12	0	N	Y
10.1007:s11557-012-0881-3	Mycological Progress	2014	N	N	N	Y	Y	N	Y	Y	N	N	N	N	N	N	N	N	N	Y	Y	Y	Y	N	Y	N	N	N	Y	N	Y	Y	Y	N	Y	Y	Y	2	1	N	17		2	2	2	11	0	N	Y
10.1007:s11557-014-0997-8	Mycological Progress	2014	N	N	N	Y	N	N	Y	Y	Y	Y	Y	N	N	N	N	N	Y	Y	Y	Y	Y	N	N	N	N	N	N	N	Y	Y	Y	Y	N	Y	Y	4	0	Y			2	2	2	8	0	N	N
10.1007:s11557-014-0999-6	Mycological Progress	2014	N	Y	N	Y	Y	N	Y	Y	Y	N	N	N	N	Y	N	N	N	Y	Y	Y	N	N	Y	N	N	N	N	N	Y	Y	Y	Y	N	Y	N	7					5	3	2	7	0	Y	N
10.1007:s11557-013-0906-6	Mycological Progress	2014	Y	Y	N	Y	Y	N	Y	Y	N	N	N	N	N	N	Y	Y	N	Y	Y	Y	Y	N	Y	N	N	N	Y	N	Y	N	Y	Y	N	Y	Y	4					2	1	1	7	0	N	Y
10.1007:s11557-013-0949-8	Mycological Progress	2014	N	Y	N	Y	Y	N	N	Y	Y	N	Y	N	N	N	Y	Y	Y	Y	Y	Y	Y	N	N	N	N	N	Y	N	N	Y	Y	Y	Y	Y	Y	1	1	N			1	1	1	11	0	N
10.1007:s11557-014-0966-2	Mycological Progress	2014	N	N	N	Y	Y	N	Y	Y	N	N	N	N	N	N	Y	Y	N	Y	Y	Y	Y	N	Y	N	N	N	Y	N	Y	N	Y	Y	Y	Y	Y	3					2	2	2	7	0	N	Y
10.1007:s11557-013-0955-x	Mycological Progress	2014	N	Y	N	N	Y	N	Y	Y	N	N	Y	N	N	Y	Y	N	N	Y	Y	Y	N	N	Y	N	N	N	N	N	Y	Y	Y	Y	Y	Y	N	6		N			1	1	1	14	0	N
10.1007:s11557-014-0998-7	Mycological Progress	2014	Y	Y	N	Y	Y	N	Y	Y	Y	Y	Y	N	N	N	Y	N	N	Y	Y	Y	Y	Y	Y	N	N	N	Y	Y	Y	N	Y	Y	N	Y	N	5	1	Y			2	2	2	13	0	N	Y
10.1007:s11557-013-0922-6	Mycological Progress	2014	N	N	N	Y	Y	N	Y	Y	Y	N	Y	N	N	N	Y	N	N	N	N	Y	Y	N	N	N	N	N	N	N	N	N	N	N	Y	Y	Y	2	0	Y			2	1	1	7	0	N
10.1007:s11557-014-0993-z	Mycological Progress	2014	N	Y	N	Y	N	Y	Y	Y	Y	N	Y	N	N	N	N	N	N	Y	Y	Y	Y	N	Y	N	N	N	Y	N	N	Y	Y	Y	N	Y	Y	5	4	Y	10		3	1	1	11	0	N
10.1007:s11557-013-0919-1	Mycological Progress	2014	N	Y	N	Y	Y	N	Y	Y	Y	Y	Y	Y	N	Y	Y	N	Y	Y	Y	Y	Y	Y	N	N	N	N	Y	N	Y	N	Y	Y	N	Y	Y	6					4	3	2	10	0	N	Y
10.1007:s11557-014-0981-3	Mycological Progress	2014	N	Y	N	N	Y	N	Y	Y	Y	N	Y	N	N	N	N	N	Y	Y	Y	Y	Y	N	N	Y	N	N	Y	N	N	Y	Y	Y	N	Y	N	5	2	Y	14	31	3	1	1	6	0	N
10.1007:s11557-012-0887-x	Mycological Progress	2014	N	N	N	Y	Y	N	Y	Y	Y	N	Y	N	N	N	Y	N	N	Y	Y	Y	Y	Y	Y	N	N	N	Y	N	N	Y	Y	Y	N	Y	N	3		Y			3	1	1	7	0	N
10.1007:s11557-013-0941-3	Mycological Progress	2014	N	Y	N	Y	Y	Y	Y	Y	Y	N	Y	N	N	N	N	Y	Y	Y	Y	Y	Y	Y	Y	Y	N	N	Y	Y	N	Y	Y	Y	N	Y	N	5	2	Y	12		4	1	1	13	0	Y	N
10.1007:s11557-014-0980-4	Mycological Progress	2014	N	N	N	N	Y	N	Y	Y	Y	N	Y	N	N	N	N	N	N	Y	Y	N	N	N	Y	N	N	N	Y	N	Y	Y	Y	Y	N	Y	Y	2	1	Y			1	1	1	7	0	Y	Y
10.1007:s11557-014-0979-x	Mycological Progress	2014	N	N	Y	Y	Y	Y	Y	Y	N	N	Y	N	N	N	Y	N	Y	N	Y	Y	N	N	N	N	N	N	Y	N	Y	N	N	Y	N	Y	Y	5					2	2	2	8	0	N	Y
10.1007:s11557-013-0888-4	Mycological Progress	2014	Y	N	Y	Y	Y	N	Y	Y	Y	N	N	N	N	N	Y	Y	N	Y	Y	Y	N	N	Y	N	N	N	Y	N	Y	N	Y	Y	N	Y	Y	7					2	1	1	11	0	N	N
10.1007:s11557-013-0958-7	Mycological Progress	2014	Y	Y	N	Y	Y	N	Y	Y	Y	Y	Y	N	N	N	N	N	N	N	N	Y	Y	N	Y	N	N	N	N	N	N	Y	N	N	Y	Y	Y	4		Y			3	2	2	6	0	N
10.1007:s11557-014-1008-9	Mycological Progress	2014	N	N	N	Y	Y	N	Y	Y	N	N	Y	N	N	N	Y	N	Y	Y	Y	Y	N	N	N	N	N	N	Y	N	Y	N	Y	Y	N	Y	Y	2					2	1	1	7	0	N	Y
10.1007:s11557-014-1004-0	Mycological Progress	2014	Y	N	N	N	Y	Y	Y	Y	Y	Y	N	N	N	N	N	N	N	Y	Y	Y	N	N	Y	N	N	N	Y	Y	N	Y	Y	Y	N	Y	N	11					6	2	2	7	0	N	Y
10.1007:s11557-013-0918-2	Mycological Progress	2014	N	N	N	Y	N	Y	N	Y	Y	N	N	N	N	N	Y	N	N	Y	Y	N	N	N	N	N	N	N	Y	N	Y	Y	Y	Y	N	Y	Y	4	0	Y			2	1	1	8	0	N	Y
10.1007:s11557-014-0976-0	Mycological Progress	2014	N	N	N	Y	Y	N	Y	Y	N	Y	Y	N	N	N	Y	Y	N	Y	Y	Y	N	N	Y	N	N	N	Y	N	Y	N	Y	Y	N	Y	Y	3					1	1	1	10	0	N	Y
10.1007:s11557-013-0948-9	Mycological Progress	2014	N	N	N	Y	Y	N	Y	N	Y	N	Y	N	N	Y	N	N	N	Y	Y	Y	Y	N	Y	N	N	N	Y	N	Y	N	Y	N	N	Y	N	3		N			2	1	1	13	0	Y	N
10.1007:s11557-013-0946-y	Mycological Progress	2014	N	N	N	Y	Y	N	Y	Y	Y	Y	Y	N	N	N	Y	N	N	Y	Y	Y	N	N	N	N	N	N	Y	N	Y	N	Y	Y	N	Y	Y	4			11	13	2	1	1	9	0	N	Y
10.1007:s11557-015-1091-6	Mycological Progress	2015	N	N	N	Y	Y	Y	Y	Y	N	N	Y	N	N	N	Y	N	N	Y	Y	Y	Y	N	Y	Y	N	N	Y	Y	N	Y	Y	Y	N	Y	Y	6		Y			5	2	1	11	0	N	Y
10.1007:s11557-015-1080-9	Mycological Progress	2015	N	N	N	Y	Y	N	Y	Y	Y	N	Y	N	N	N	Y	Y	N	Y	Y	Y	N	N	N	N	N	N	Y	N	Y	N	Y	N	N	Y	Y	3	0	Y	17		3	2	2	9	0	N	Y
10.1007:s11557-015-1104-5	Mycological Progress	2015	N	N	N	Y	Y	Y	Y	Y	Y	Y	N	N	N	Y	N	Y	N	Y	Y	Y	Y	N	Y	N	N	N	Y	N	N	Y	Y	Y	N	Y	Y	5		Y	7		4	2	1	8	0	N	Y
10.1007:s11557-015-1022-6	Mycological Progress	2015	N	N	N	Y	N	N	Y	N	N	N	Y	N	N	N	Y	N	N	Y	Y	Y	Y	N	Y	N	N	N	Y	N	Y	Y	Y	Y	N	Y	Y	7		Y			3	2	2	7	0	N
10.1007:s11557-015-1029-z	Mycological Progress	2015	N	N	N	Y	Y	N	N	Y	Y	N	N	N	N	N	N	N	N	Y	Y	Y	N	N	Y	N	N	N	N	Y	N	Y	Y	Y	N	Y	N	7					2	1	1	8	0	N
10.1007:s11557-015-1124-1	Mycological Progress	2015	N	N	N	Y	Y	N	Y	Y	Y	Y	N	N	N	N	N	N	Y	Y	Y	Y	Y	Y	Y	N	N	N	Y	N	Y	N	Y	Y	Y	Y	Y	4	1	Y			3	2	2	8	0	N	Y
10.1007:s11557-015-1114-3	Mycological Progress	2015	N	N	N	Y	Y	Y	Y	Y	Y	Y	Y	N	N	N	N	Y	Y	Y	Y	Y	Y	N	Y	N	N	N	Y	Y	N	Y	Y	Y	N	Y	Y	3	0	Y	27	19	3	3	2	15	0	N	Y
10.1007:s11557-015-1142-z	Mycological Progress	2015	N	N	N	Y	Y	N	Y	Y	N	N	Y	N	N	N	Y	N	N	Y	Y	Y	N	Y	N	N	N	N	Y	N	Y	N	Y	Y	N	Y	Y	5		Y			2	1	1	7	0	N	Y
10.1007:s11557-015-1121-4	Mycological Progress	2015	N	N	N	Y	Y	Y	Y	Y	N	N	Y	N	N	N	Y	N	N	Y	Y	Y	Y	N	Y	N	N	N	Y	Y	N	Y	Y	Y	N	Y	Y	6		Y			5	2	1	13	0	N	Y
10.1007:s11557-015-1026-2	Mycological Progress	2015	N	N	N	Y	Y	N	N	Y	Y	N	N	N	N	N	N	N	N	N	N	Y	Y	Y	N	N	N	N	N	N	N	Y	N	N	N	Y	N	3	0	Y	46		2	2	2	5	0	N
10.1007:s11557-015-1054-y	Mycological Progress	2015	Y	N	N	Y	Y	Y	Y	Y	Y	N	Y	N	N	Y	Y	Y	N	Y	Y	Y	N	N	Y	N	N	N	Y	Y	Y	N	Y	N	N	Y	Y	4		Y			2	1	1	14	0	N	Y
10.1007:s11557-015-1110-7	Mycological Progress	2015	N	N	N	Y	Y	Y	Y	Y	Y	N	Y	N	N	Y	N	N	Y	Y	Y	N	N	N	Y	N	N	N	Y	N	Y	Y	Y	Y	N	Y	Y	4		Y	10	35	4	3	2	8	0	N	N
10.1007:s11557-015-1034-2	Mycological Progress	2015	Y	N	Y	Y	Y	N	Y	Y	Y	Y	Y	N	N	N	Y	N	N	Y	Y	Y	Y	Y	N	N	N	Y	Y	N	Y	Y	Y	Y	Y	Y	Y	2	0	Y	9	20	1	1	1	11	0	N
10.1007:s11557-015-1058-7	Mycological Progress	2015	Y	N	N	Y	Y	N	Y	Y	Y	N	Y	N	N	N	N	Y	Y	Y	Y	Y	N	N	N	N	N	N	Y	N	Y	Y	Y	Y	N	Y	Y	3		Y	13		2	1	1	9	0	N	N
10.1007:s11557-015-1051-1	Mycological Progress	2015	N	N	N	Y	Y	N	Y	Y	N	Y	Y	N	N	N	Y	N	Y	Y	Y	Y	Y	N	N	N	N	N	Y	N	N	Y	Y	N	N	Y	Y	8	0	Y		18	8	4	1	8	0	N	Y
10.1007:s11557-015-1122-3	Mycological Progress	2015	N	N	N	Y	Y	N	Y	Y	Y	Y	Y	Y	N	Y	Y	N	Y	Y	Y	Y	Y	Y	N	N	N	N	Y	N	N	Y	Y	N	N	Y	Y	6	2	Y		20	3	3	2	12	0	N
10.1007:s11557-015-1116-1	Mycological Progress	2015	Y	N	N	Y	Y	Y	Y	N	N	Y	Y	N	N	N	N	Y	N	Y	Y	Y	N	N	Y	N	N	N	Y	N	Y	N	Y	Y	N	Y	Y	1			12		1	1	1	8	0	N	Y
10.1007:s11557-015-1053-z	Mycological Progress	2015	N	N	N	Y	Y	N	N	Y	N	N	Y	N	N	N	N	Y	Y	Y	Y	Y	Y	N	N	N	N	N	Y	N	Y	N	Y	Y	N	Y	Y	6					4	1	1	4	0	N	Y
10.1007:s11557-015-1057-8	Mycological Progress	2015	N	N	Y	N	Y	N	Y	N	Y	Y	Y	N	N	N	N	Y	Y	Y	Y	Y	Y	N	N	Y	N	N	Y	Y	N	Y	Y	Y	N	Y	N	4				19	4	3	2	8	0	N	Y
10.1007:s11557-015-1059-6	Mycological Progress	2015	N	Y	N	Y	Y	N	Y	Y	Y	Y	Y	N	N	Y	N	N	Y	Y	Y	Y	Y	N	N	N	Y	N	Y	N	N	Y	Y	Y	N	Y	N	2	1	Y			3	2	1	7	0	N
10.1007:s11557-015-1070-y	Mycological Progress	2015	N	N	N	Y	Y	N	N	Y	Y	N	Y	N	N	N	N	Y	N	Y	Y	Y	N	N	Y	Y	N	N	Y	N	N	Y	Y	Y	N	Y	Y	5					2	2	2	8	0	Y	Y
10.1007:s11557-015-1056-9	Mycological Progress	2015	N	N	N	Y	N	Y	N	N	Y	N	N	N	N	N	Y	N	N	N	Y	N	N	N	N	N	N	N	Y	N	Y	Y	Y	Y	N	Y	Y	4					3	1	1	6	0	N	Y
10.1007:s11557-014-1018-7	Mycological Progress	2015	Y	N	Y	Y	Y	N	Y	Y	Y	Y	Y	N	N	N	Y	N	N	N	Y	Y	Y	N	N	N	Y	N	Y	Y	N	Y	N	Y	N	Y	Y	3	1	Y			3	2	1	7	0	N
10.1007:s11557-015-1075-6	Mycological Progress	2015	N	N	N	Y	N	N	N	Y	N	N	Y	N	N	N	N	N	N	Y	Y	N	Y	Y	N	N	N	N	Y	N	N	Y	Y	Y	N	Y	Y	3					3	2	1	11	0	N
10.1007:s11557-015-1055-x	Mycological Progress	2015	N	N	N	Y	Y	N	Y	Y	N	N	Y	N	Y	N	N	N	N	Y	Y	Y	Y	Y	Y	N	N	N	Y	N	Y	N	Y	Y	N	Y	Y	7		Y			3	1	1	11	0	N	N
10.1007:s11557-015-1046-y	Mycological Progress	2015	N	N	N	Y	Y	N	N	Y	Y	N	Y	N	N	N	N	N	N	Y	Y	Y	N	N	Y	N	N	N	Y	N	N	Y	Y	N	N	Y	N	5					1	1	1	4	0	Y	N
10.1007:s11557-015-1039-x	Mycological Progress	2015	Y	Y	Y	Y	Y	N	Y	Y	Y	Y	Y	N	N	N	Y	Y	N	Y	Y	Y	N	N	N	N	N	Y	Y	N	N	Y	Y	N	N	Y	N	3	0	Y			3	3	1	15	0	N	Y
10.1007:s11557-015-1071-x	Mycological Progress	2015	N	Y	Y	Y	Y	N	N	Y	Y	N	Y	N	N	N	N	N	Y	Y	Y	Y	Y	N	Y	N	N	N	N	N	Y	Y	N	Y	Y	Y	N	7					2	2	2	5	0	N
10.1007:s11557-015-1138-8	Mycological Progress	2015	N	N	N	Y	Y	N	Y	Y	N	N	Y	N	N	N	N	N	N	N	N	Y	Y	N	N	N	N	N	Y	Y	N	Y	N	N	N	Y	Y	1	0	Y	42		1	1	1	4	0	N	N
10.1007:s11557-015-1111-6	Mycological Progress	2015	N	N	N	Y	Y	N	Y	Y	Y	Y	Y	N	N	N	Y	Y	Y	Y	Y	N	Y	Y	Y	N	N	N	Y	N	N	Y	Y	Y	N	Y	Y	5			7		5	1	1	17	0	N	Y
10.1007:s11557-015-1038-y	Mycological Progress	2015	N	N	Y	Y	N	N	Y	Y	Y	Y	Y	N	N	N	Y	N	Y	Y	Y	Y	Y	N	N	N	N	N	Y	N	Y	Y	Y	Y	N	Y	Y	3	0	Y			3	3	1	13	0	Y	N
10.1007:s11557-015-1067-6	Mycological Progress	2015	N	Y	N	Y	N	N	Y	N	Y	N	Y	N	N	N	N	Y	Y	Y	Y	Y	Y	Y	Y	N	N	N	N	Y	Y	Y	Y	N	Y	Y	N	5	2	N	9		5	4	3	7	0	N
10.1007:s11557-015-1131-2	Mycological Progress	2015	Y	N	N	Y	Y	N	Y	Y	N	Y	Y	N	Y	Y	Y	N	Y	Y	Y	Y	Y	Y	N	N	N	N	Y	N	Y	N	Y	Y	N	Y	Y	4	1	Y			2	1	1	9	0	N	Y
10.1007:s11557-014-1017-8	Mycological Progress	2015	N	N	N	Y	N	N	Y	Y	Y	N	Y	N	N	N	N	N	N	Y	Y	Y	Y	N	Y	Y	N	N	Y	Y	N	Y	Y	Y	N	Y	Y	3					3	1	1	12	0	Y	Y
10.1007:s11557-015-1043-1	Mycological Progress	2015	N	N	N	Y	Y	Y	Y	Y	Y	N	Y	N	N	N	N	N	N	Y	Y	Y	Y	Y	N	N	N	N	Y	Y	N	Y	Y	Y	N	Y	Y	5	0	Y		29	5	3	3	12	1	N	Y
10.1007:s11557-015-1133-0	Mycological Progress	2015	N	N	N	Y	Y	Y	Y	Y	Y	Y	Y	N	N	N	N	N	N	Y	Y	N	Y	Y	N	N	N	N	Y	N	Y	Y	Y	Y	N	Y	Y	3	0	Y		28	2	2	1	11	0	N	Y
10.1007:s11557-015-1078-3	Mycological Progress	2015	N	N	N	N	Y	N	Y	Y	N	N	Y	N	N	N	N	Y	N	Y	Y	Y	Y	Y	Y	N	N	N	Y	N	Y	N	Y	Y	N	Y	Y	4					2	1	1	6	0	N
10.1007:s11557-015-1126-z	Mycological Progress	2015	N	N	N	Y	Y	N	Y	Y	N	Y	Y	N	Y	N	N	Y	N	Y	Y	Y	Y	Y	N	N	N	N	Y	N	Y	Y	Y	Y	Y	Y	Y	5	1	N			1	1	1	7	0	N	Y
10.1007:s11557-015-1042-2	Mycological Progress	2015	Y	N	Y	Y	Y	N	Y	Y	Y	Y	Y	Y	N	Y	N	Y	Y	Y	Y	Y	N	Y	N	N	N	N	Y	N	N	Y	Y	Y	N	Y	Y	3	1	Y			1	1	1	11	0	N
10.1007:s11557-015-1036-0	Mycological Progress	2015	N	N	N	Y	Y	Y	Y	Y	N	Y	Y	N	N	N	Y	Y	Y	Y	Y	Y	Y	N	N	N	N	N	Y	Y	Y	Y	Y	Y	N	Y	Y	4	0	Y		11	3	2	1	12	0	N	Y
10.1007:s11557-015-1107-2	Mycological Progress	2015	Y	Y	N	Y	N	Y	Y	N	Y	Y	Y	N	N	Y	N	Y	Y	Y	Y	Y	Y	Y	N	N	N	N	Y	Y	N	Y	Y	Y	N	Y	Y	3		Y			1	1	1	12	0	N	Y
10.1007:s11557-015-1040-4	Mycological Progress	2015	Y	N	Y	Y	Y	Y	Y	Y	Y	Y	N	N	Y	N	Y	Y	Y	Y	Y	Y	Y	N	N	N	N	N	Y	N	Y	N	Y	Y	Y	Y	Y	3	0	Y	19		3	3	1	12	0	N	Y
10.1007:s11557-015-1064-9	Mycological Progress	2015	Y	N	N	Y	Y	N	Y	Y	N	Y	Y	N	N	N	Y	Y	Y	Y	Y	N	Y	N	N	N	N	N	Y	N	N	Y	Y	Y	N	Y	Y	3	0	Y	12	11	3	3	1	8	0	N	N
10.1007:s11557-015-1106-3	Mycological Progress	2015	N	N	Y	Y	N	N	Y	Y	Y	Y	Y	N	N	Y	Y	Y	N	Y	Y	Y	Y	N	Y	Y	N	Y	N	N	N	Y	Y	Y	N	Y	N	6					3	2	2	11	1	N
10.1007:s11557-015-1129-9	Mycological Progress	2015	N	N	N	Y	Y	N	Y	Y	Y	N	N	N	N	N	N	Y	N	Y	Y	Y	N	Y	Y	N	N	N	Y	N	N	Y	Y	Y	N	Y	N	4		N	7	30	2	2	2	12	1	Y	N
10.1007:s11557-015-1140-1	Mycological Progress	2015	N	Y	N	Y	Y	N	Y	Y	Y	Y	Y	N	N	N	Y	N	N	Y	Y	Y	Y	N	N	N	N	N	Y	Y	N	Y	Y	Y	N	Y	Y	4			27		2	2	1	9	0	N	Y
10.1007:s11557-015-1118-z	Mycological Progress	2015	N	Y	Y	Y	Y	Y	Y	Y	N	N	N	N	N	N	Y	Y	N	Y	Y	Y	N	N	Y	Y	N	N	Y	N	Y	Y	Y	Y	N	Y	Y	5	1	Y	12	25	3	3	3	23	0	Y	N
10.1007:s11557-015-1134-z	Mycological Progress	2015	N	N	N	Y	Y	Y	Y	N	Y	N	Y	N	N	N	N	N	N	Y	Y	Y	N	Y	Y	N	N	N	Y	Y	N	Y	Y	Y	N	Y	N	3					3	1	1	6	0	N	Y
10.1007:s11557-015-1041-3	Mycological Progress	2015	N	N	Y	Y	Y	Y	Y	Y	Y	Y	Y	N	N	N	N	Y	Y	Y	Y	Y	Y	N	N	Y	N	N	Y	N	Y	Y	Y	Y	N	Y	Y	4					3	3	2	15	0	N	Y
10.1007:s11557-015-1085-4	Mycological Progress	2015	N	Y	N	Y	Y	N	Y	Y	Y	Y	Y	N	N	Y	N	N	Y	Y	Y	N	Y	N	Y	N	N	N	Y	N	Y	N	Y	Y	N	Y	Y	2	0	Y			2	2	1	10	0	N	Y
10.1007:s11557-015-1024-4	Mycological Progress	2015	N	N	N	Y	Y	N	Y	Y	Y	Y	Y	N	N	N	Y	N	Y	Y	Y	Y	Y	N	N	N	N	N	Y	N	Y	N	Y	N	N	Y	Y	10	1	Y		23	9	6	2	16	0	N	N
10.1007:s11557-015-1090-7	Mycological Progress	2015	N	N	N	N	Y	N	Y	Y	Y	Y	Y	N	N	N	Y	N	N	Y	Y	Y	Y	N	Y	N	N	N	Y	N	N	Y	Y	Y	N	Y	Y	7		Y			2	1	1	9	0	Y	Y
10.1007:s11557-015-1035-1	Mycological Progress	2015	Y	N	N	Y	Y	Y	Y	Y	Y	Y	N	N	N	N	N	Y	N	Y	Y	Y	N	N	Y	Y	N	Y	Y	N	N	Y	Y	Y	N	Y	N	2					2	2	2	13	0	Y	Y
10.1007:s11557-015-1103-6	Mycological Progress	2015	N	Y	N	Y	Y	N	Y	Y	Y	Y	Y	N	N	Y	N	Y	Y	Y	Y	Y	Y	N	Y	N	N	N	N	Y	N	Y	Y	Y	N	Y	N	8		N		15	5	3	2	12	0	N
10.1007:s11557-015-1112-5	Mycological Progress	2015	N	N	N	N	Y	N	Y	Y	Y	N	N	N	N	N	N	N	N	N	N	Y	N	N	N	N	N	N	Y	Y	Y	Y	N	Y	N	Y	N	2	0	Y			1	1	1	6	0	N
10.1007:s11557-015-1095-2	Mycological Progress	2015	N	N	N	Y	Y	N	Y	Y	Y	Y	Y	N	N	Y	Y	N	N	Y	Y	Y	Y	Y	Y	N	N	N	Y	N	Y	Y	Y	Y	N	Y	Y	5	3			26	4	3	2	12	0	N	Y
10.1007:s11557-015-1023-5	Mycological Progress	2015	N	Y	Y	Y	N	N	Y	Y	Y	Y	Y	N	N	N	N	N	N	Y	Y	Y	Y	N	Y	N	N	N	Y	N	N	Y	Y	Y	Y	Y	N	10					13	7	3	10	0	Y	Y
10.1007:s11557-015-1032-4	Mycological Progress	2015	Y	N	N	Y	Y	N	Y	N	N	Y	Y	N	N	N	N	Y	N	Y	Y	Y	Y	N	Y	N	N	N	Y	N	Y	N	Y	Y	Y	Y	Y	3	2	N			1	1	1	8	0	N	Y
10.1007:s11557-015-1132-1	Mycological Progress	2015	N	N	N	Y	Y	Y	Y	Y	Y	Y	Y	N	N	N	N	N	Y	Y	Y	Y	Y	N	Y	Y	N	N	Y	N	Y	Y	Y	Y	N	Y	Y	9	2	Y	16		8	3	3	7	0	N	Y
10.1007:s11557-015-1100-9	Mycological Progress	2015	N	N	Y	Y	Y	Y	Y	Y	N	Y	N	N	N	Y	N	N	N	Y	Y	N	N	N	Y	N	N	N	Y	N	Y	N	Y	Y	N	Y	Y	1	1	N	17		1	1	1	5	0	N	Y
10.1007:s11557-015-1098-z	Mycological Progress	2015	N	N	N	Y	Y	Y	Y	Y	Y	N	N	N	Y	N	Y	Y	N	Y	Y	Y	Y	N	N	N	N	Y	Y	N	N	Y	Y	Y	N	Y	Y	3	0	Y	18	15	4	3	1	7	0	N	N
10.1007:s11557-015-1079-2	Mycological Progress	2015	N	Y	N	Y	Y	N	Y	Y	Y	N	Y	N	N	N	N	Y	N	Y	Y	Y	Y	N	Y	N	N	N	Y	N	Y	N	Y	Y	N	Y	Y	2					2	1	1	7	0	N	Y
10.1007:s11557-015-1027-1	Mycological Progress	2015	N	N	Y	Y	N	N	N	N	Y	N	Y	N	N	N	N	Y	N	Y	Y	N	Y	N	Y	N	N	N	Y	N	N	Y	Y	Y	N	Y	N	7		Y			5	2	1	12	1	Y	N
10.1007:s11557-015-1031-5	Mycological Progress	2015	N	Y	N	Y	Y	N	Y	Y	Y	N	Y	N	N	N	N	N	Y	Y	Y	Y	Y	Y	N	N	N	N	Y	N	N	Y	Y	Y	N	Y	N	5	4	N	15		4	3	2	8	0	N
10.1007:s11557-015-1037-z	Mycological Progress	2015	N	Y	Y	Y	Y	Y	Y	Y	N	N	Y	N	N	N	N	N	Y	Y	Y	Y	Y	N	N	N	N	N	Y	N	Y	N	Y	Y	N	Y	Y	4					3	2	2	6	0	N	Y
10.1007:s11557-016-1194-8	Mycological Progress	2016	N	N	N	Y	Y	N	Y	Y	Y	N	Y	N	N	N	N	Y	Y	Y	Y	N	Y	N	N	N	N	N	Y	N	N	Y	Y	Y	N	Y	Y	3	0	Y	19		2	2	2	27	0	Y	Y
10.1007:s11557-016-1161-4	Mycological Progress	2016	N	Y	N	Y	Y	N	Y	Y	Y	Y	Y	N	N	N	Y	N	N	Y	Y	N	Y	Y	N	Y	N	N	Y	N	Y	Y	Y	Y	N	Y	N	3	2	Y	18	26	2	1	1	12	1	Y	Y
10.1007:s11557-016-1208-6	Mycological Progress	2016	Y	N	Y	Y	Y	N	Y	Y	Y	Y	Y	Y	N	Y	N	N	Y	Y	Y	Y	Y	Y	N	N	N	N	Y	N	N	Y	Y	Y	N	Y	Y	10				33	4	3	2	8	0	N
10.1007:s11557-016-1187-7	Mycological Progress	2016	Y	N	N	Y	Y	N	N	Y	Y	N	Y	N	N	Y	N	N	N	Y	Y	N	Y	N	Y	N	N	N	Y	N	N	Y	Y	Y	N	Y	Y	7		N	7	9	11	4	2	11	0	N	N
10.1007:s11557-016-1223-7	Mycological Progress	2016	N	N	N	Y	Y	N	N	N	N	N	N	N	N	N	N	N	Y	Y	Y	Y	N	N	Y	N	N	N	Y	N	Y	N	Y	Y	Y	Y	Y	4	1	Y			4	3	2	9	0	N	Y
10.1007:s11557-015-1146-8	Mycological Progress	2016	Y	N	N	Y	Y	Y	N	Y	Y	N	N	N	N	N	N	N	N	N	N	Y	Y	Y	N	N	N	N	N	N	N	Y	N	Y	N	Y	N	3	0	Y	46		2	2	2	7	0	N
10.1007:s11557-016-1204-x	Mycological Progress	2016	N	N	Y	Y	Y	Y	Y	Y	Y	Y	Y	N	N	N	N	N	N	Y	Y	Y	N	Y	N	Y	N	N	Y	N	N	Y	Y	Y	Y	Y	N	4	1	Y	9	20	3	2	1	12	0	N	Y
10.1007:s11557-016-1200-1	Mycological Progress	2016	N	N	N	Y	Y	N	N	Y	Y	Y	Y	N	N	N	N	Y	N	Y	Y	Y	N	N	Y	N	N	N	Y	N	Y	N	Y	Y	Y	Y	Y	1			12		1	1	1	11	0	N	Y
10.1007:s11557-016-1189-5	Mycological Progress	2016	N	N	N	N	Y	N	Y	Y	Y	N	N	N	N	N	N	Y	Y	Y	Y	Y	N	N	Y	N	N	N	Y	N	Y	Y	Y	Y	N	Y	N	3		Y			1	1	1	7	0	Y	N
10.1007:s11557-016-1158-z	Mycological Progress	2016	N	N	N	Y	Y	N	Y	Y	Y	N	Y	N	N	N	N	N	Y	Y	Y	Y	Y	Y	Y	N	N	N	Y	N	N	Y	Y	Y	N	Y	Y	6				46	3	2	2	15	0	Y	N
10.1007:s11557-016-1170-3	Mycological Progress	2016	N	N	N	Y	Y	N	Y	Y	Y	Y	Y	N	N	N	Y	N	N	Y	Y	Y	Y	N	N	Y	N	N	Y	N	N	Y	Y	Y	N	Y	Y	6					2	1	1	8	0	Y	Y
10.1007:s11557-016-1218-4	Mycological Progress	2016	N	Y	Y	Y	Y	Y	Y	Y	N	Y	Y	N	N	N	Y	N	N	Y	Y	Y	Y	Y	Y	N	N	N	Y	N	N	Y	Y	Y	N	Y	Y	3	0	Y			3	2	1	17	0	N	Y
10.1007:s11557-016-1167-y	Mycological Progress	2016	N	N	N	Y	Y	N	Y	N	N	Y	Y	N	N	N	Y	Y	N	Y	Y	Y	N	N	Y	N	N	N	Y	N	Y	N	Y	Y	Y	Y	Y	5		Y			2	1	1	8	0	N	Y
10.1007:s11557-016-1198-4	Mycological Progress	2016	N	Y	Y	Y	N	N	Y	Y	Y	N	Y	N	N	N	Y	N	Y	Y	Y	Y	Y	Y	N	N	N	N	Y	Y	Y	Y	Y	Y	N	Y	Y	3	0	Y			5	4	2	10	0	N	N
10.1007:s11557-016-1191-y	Mycological Progress	2016	N	Y	N	Y	N	Y	N	Y	Y	N	Y	N	N	N	N	N	Y	Y	Y	Y	Y	N	Y	N	N	N	Y	N	N	Y	Y	N	Y	Y	N	4	1	Y	27	4	2	1	1	5	0	N
10.1007:s11557-016-1228-2	Mycological Progress	2016	N	N	N	Y	Y	N	Y	Y	Y	N	Y	N	N	N	Y	Y	N	Y	Y	Y	N	N	Y	N	N	N	Y	N	Y	Y	Y	Y	N	Y	Y	3					2	2	2	9	0	N	Y
10.1007:s11557-015-1153-9	Mycological Progress	2016	Y	N	N	Y	Y	N	Y	Y	N	Y	Y	N	N	N	Y	N	N	Y	Y	Y	N	N	Y	N	N	N	Y	N	Y	N	Y	Y	Y	Y	Y	3					1	1	1	8	0	N	Y
10.1007:s11557-016-1212-x	Mycological Progress	2016	Y	Y	N	Y	Y	N	Y	Y	Y	Y	Y	N	N	Y	N	Y	Y	Y	Y	Y	Y	Y	Y	Y	N	N	Y	Y	N	Y	Y	Y	N	Y	Y	5		Y			3	2	2	8	0	N	Y
10.1007:s11557-016-1230-8	Mycological Progress	2016	N	Y	N	Y	Y	N	Y	Y	N	Y	N	N	N	N	N	N	N	Y	Y	Y	Y	N	Y	N	N	N	Y	N	N	Y	Y	Y	N	Y	N	5		Y	16		4	3	2	12	0	Y	N
10.1007:s11557-016-1202-z	Mycological Progress	2016	Y	N	N	Y	Y	N	Y	Y	N	N	Y	N	N	Y	Y	N	N	Y	Y	Y	Y	N	Y	N	N	N	Y	N	Y	N	Y	Y	N	Y	Y	2					1	1	1	14	0	N	Y
10.1007:s11557-016-1174-z	Mycological Progress	2016	Y	Y	Y	Y	Y	N	Y	Y	Y	Y	Y	N	N	N	N	N	Y	Y	Y	Y	Y	Y	N	N	N	N	Y	N	N	Y	Y	N	N	Y	Y	5	2	Y	25	21	2	2	2	25	0	N	Y
10.1007:s11557-015-1151-y	Mycological Progress	2016	N	N	N	Y	Y	N	N	Y	Y	N	Y	N	N	Y	N	Y	N	Y	Y	N	Y	N	N	N	N	N	Y	N	N	Y	Y	Y	N	Y	Y	8		N	6	35	8	6	2	8	0	Y
10.1007:s11557-016-1211-y	Mycological Progress	2016	N	N	N	N	Y	Y	Y	Y	Y	N	Y	N	N	N	Y	N	N	Y	Y	Y	Y	Y	Y	N	N	N	Y	N	Y	N	Y	Y	N	Y	Y	2					1	1	1	15	0	Y	Y
10.1007:s11557-016-1238-0	Mycological Progress	2016	N	Y	N	Y	Y	Y	N	Y	Y	Y	Y	N	N	N	N	Y	N	Y	Y	Y	Y	Y	Y	N	N	N	Y	N	N	Y	Y	Y	N	Y	Y	6		Y		35	5	3	1	10	0	N
10.1007:s11557-016-1168-x	Mycological Progress	2016	N	N	N	Y	Y	N	Y	Y	N	N	N	N	N	N	N	N	Y	Y	Y	Y	Y	N	N	N	N	N	Y	N	Y	Y	Y	Y	N	Y	Y	5		N	11		3	2	2	9	0	N	N
10.1007:s11557-016-1233-5	Mycological Progress	2016	N	N	N	Y	Y	N	N	N	Y	N	Y	N	N	Y	N	N	N	Y	Y	N	N	N	N	N	N	N	Y	N	Y	N	Y	Y	N	Y	Y	9					4	1	1	15	0	N	Y
10.1007:s11557-016-1213-9	Mycological Progress	2016	N	N	N	Y	Y	Y	Y	Y	N	Y	Y	N	N	N	N	N	Y	Y	Y	Y	N	N	N	Y	N	N	Y	N	Y	Y	Y	Y	Y	Y	Y	5	2	Y	23		4	1	1	19	0	N	Y
10.1007:s11557-016-1235-3	Mycological Progress	2016	N	Y	N	Y	Y	Y	N	Y	Y	N	Y	N	N	N	Y	N	Y	Y	Y	N	Y	N	N	N	N	N	Y	N	N	Y	Y	Y	N	Y	N	5					4	3	1	8	0	N
10.1007:s11557-015-1152-x	Mycological Progress	2016	N	N	Y	Y	N	Y	Y	Y	Y	Y	Y	N	N	N	N	N	Y	Y	Y	Y	N	N	N	Y	N	Y	Y	Y	Y	Y	Y	Y	N	Y	Y	5	3	N	5	24	5	2	2	11	0	N	N
10.1007:s11557-016-1175-y	Mycological Progress	2016	N	N	N	Y	Y	Y	N	Y	Y	N	Y	N	N	N	Y	N	N	Y	Y	N	Y	N	Y	N	N	N	N	Y	N	Y	Y	N	N	Y	Y	5		Y			5	2	1	13	0	N	Y
10.1007:s11557-016-1210-z	Mycological Progress	2016	N	N	N	Y	Y	N	Y	N	N	N	Y	N	N	N	N	Y	N	Y	Y	Y	Y	Y	Y	N	N	N	Y	N	Y	N	Y	Y	Y	Y	Y	3		Y	9		1	1	1	11	0	N	Y
10.1007:s11557-016-1224-6	Mycological Progress	2016	N	Y	N	Y	N	N	N	Y	Y	N	Y	N	N	N	Y	Y	N	Y	Y	Y	Y	N	Y	Y	N	N	Y	N	N	Y	Y	Y	N	Y	N	5		N	6		3	2	2	9	0	Y	Y
10.1007:s11557-016-1166-z	Mycological Progress	2016	N	Y	N	Y	Y	N	N	Y	Y	N	Y	N	N	N	Y	Y	N	Y	Y	Y	Y	N	N	N	N	N	Y	N	N	Y	Y	Y	Y	Y	Y	3	1	N			3	2	1	18	0	Y	Y
10.1007:s11557-016-1182-z	Mycological Progress	2016	N	Y	Y	Y	Y	Y	Y	Y	N	N	Y	N	N	N	Y	N	N	Y	Y	Y	Y	Y	N	N	N	N	Y	Y	N	Y	Y	N	Y	Y	Y	6	2	Y		29	5	2	2	19	3	N	Y
10.1007:s11557-016-1217-5	Mycological Progress	2016	N	N	N	Y	Y	Y	Y	Y	Y	Y	Y	N	N	N	Y	Y	Y	Y	Y	Y	Y	Y	Y	N	N	N	Y	N	N	N	Y	N	Y	Y	Y	8	1	Y	15	22	7	4	1	17	0	N	Y
10.1007:s11557-016-1201-0	Mycological Progress	2016	N	N	N	Y	Y	N	Y	Y	N	N	Y	N	N	N	N	N	N	Y	Y	Y	N	N	N	N	N	N	Y	N	N	Y	Y	Y	N	Y	Y	2	1	Y			1	1	1	7	0	Y	Y
10.1007:s11557-016-1185-9	Mycological Progress	2016	N	N	Y	Y	Y	N	N	Y	Y	N	Y	N	N	N	Y	N	N	Y	Y	Y	Y	N	Y	N	N	N	N	N	N	Y	N	Y	Y	Y	N	4		Y		37	4	2	2	8	0	N
10.1007:s11557-016-1244-2	Mycological Progress	2016	N	N	Y	Y	Y	Y	N	Y	Y	Y	Y	N	N	N	Y	Y	Y	Y	Y	N	Y	N	Y	Y	N	N	Y	Y	N	Y	Y	Y	N	Y	Y	4	1	Y	4	25	2	2	2	8	0	N	N
10.1007:s11557-016-1162-3	Mycological Progress	2016	N	N	N	Y	Y	N	Y	Y	Y	N	Y	N	N	Y	N	N	Y	Y	Y	N	N	N	Y	N	N	N	Y	N	N	Y	Y	Y	N	Y	Y	4		Y	10	35	4	2	1	7	0	N
10.1007:s11557-016-1172-1	Mycological Progress	2016	Y	N	Y	Y	Y	Y	Y	Y	Y	N	Y	N	Y	N	N	Y	Y	Y	Y	Y	N	Y	N	N	Y	N	Y	N	N	Y	Y	Y	Y	Y	Y	3	0	Y		35	1	1	1	12	1	Y	Y
10.1007:s11557-016-1240-6	Mycological Progress	2016	N	Y	N	Y	Y	N	Y	Y	Y	Y	Y	N	N	N	Y	Y	N	Y	Y	Y	N	N	Y	N	N	N	Y	N	N	Y	Y	Y	N	Y	N	3	1	N		47	3	2	2	12	0	N
10.1007:s11557-016-1232-6	Mycological Progress	2016	N	Y	N	Y	Y	Y	N	Y	Y	N	Y	N	N	N	Y	Y	N	Y	Y	N	Y	N	Y	N	Y	N	Y	Y	N	Y	Y	Y	N	Y	Y	4	0	Y	9		6	3	3	29	0	Y	N
10.1007:s11557-016-1165-0	Mycological Progress	2016	N	Y	N	N	N	N	Y	Y	N	N	Y	N	N	N	N	N	N	Y	Y	Y	Y	N	Y	Y	N	N	Y	Y	N	N	Y	Y	N	Y	N	3	0	Y	14		3	3	1	8	1	N	N
10.1007:s11557-016-1180-1	Mycological Progress	2016	Y	Y	Y	Y	Y	Y	Y	Y	Y	Y	Y	N	N	N	Y	N	N	Y	Y	Y	N	N	Y	N	N	Y	Y	N	N	Y	Y	Y	N	Y	Y	5	0	Y	12		5	2	1	28	1	N	N
10.1007:s11557-016-1177-9	Mycological Progress	2016	N	N	Y	Y	Y	Y	Y	Y	Y	Y	Y	N	Y	N	Y	N	Y	Y	Y	N	N	N	N	N	N	N	Y	Y	N	Y	Y	Y	N	Y	Y	4	1	Y			4	2	2	7	0	N	Y
10.1007:s11557-016-1229-1	Mycological Progress	2016	N	Y	N	N	Y	Y	Y	Y	Y	N	Y	N	N	N	N	Y	Y	Y	Y	Y	N	N	Y	N	N	N	Y	N	N	Y	Y	Y	N	Y	Y	4		N		12	1	1	1	23	2	Y	Y
10.1007:s11557-015-1139-7	Mycological Progress	2016	Y	Y	N	Y	N	N	N	Y	Y	N	Y	N	N	N	N	N	N	Y	Y	Y	Y	Y	N	N	N	N	Y	Y	Y	N	Y	N	N	Y	Y	6		Y		26	3	2	2	8	0	N	Y
10.1007:s11557-016-1173-0	Mycological Progress	2016	N	N	N	Y	Y	N	Y	N	Y	N	N	N	N	N	Y	Y	N	Y	Y	Y	Y	N	Y	N	N	N	Y	N	Y	N	Y	Y	Y	Y	Y	3					1	1	1	8	0	N	Y
10.1007:s11557-016-1227-3	Mycological Progress	2016	N	Y	N	Y	Y	Y	Y	Y	Y	N	Y	N	N	N	N	N	N	Y	Y	Y	N	N	Y	N	N	N	Y	N	N	Y	Y	Y	N	Y	N	8	2	N	17	29	6	5	3	16	0	Y	N
10.1007:s11557-017-1310-4	Mycological Progress	2017	N	N	N	Y	Y	N	Y	Y	N	N	N	N	N	N	Y	N	N	Y	Y	Y	N	N	N	N	N	N	Y	N	Y	N	Y	Y	N	Y	Y	3	0	Y			2	1	1	6	0	Y	Y
10.1007:s11557-016-1251-3	Mycological Progress	2017	N	Y	N	Y	Y	Y	Y	Y	Y	Y	N	Y	N	N	Y	Y	N	Y	Y	N	N	N	Y	Y	N	N	Y	N	N	Y	Y	Y	N	Y	N	4		Y			1	1	1	9	0	Y	N
10.1007:s11557-017-1290-4	Mycological Progress	2017	N	Y	N	Y	Y	N	Y	Y	Y	Y	Y	N	N	N	N	N	N	Y	Y	Y	Y	N	Y	Y	N	N	Y	N	N	Y	Y	N	Y	Y	Y	9					8	5	2	13	0	Y
10.1007:s11557-017-1307-z	Mycological Progress	2017	N	N	N	N	Y	Y	Y	Y	Y	N	Y	N	N	N	Y	Y	Y	Y	Y	Y	Y	N	Y	N	N	N	N	N	Y	Y	Y	Y	Y	Y	N	4	0	Y	7	22	3	2	2	8	0	N
10.1007:s11557-017-1333-x	Mycological Progress	2017	N	N	N	Y	Y	N	Y	Y	Y	Y	Y	N	N	N	N	Y	N	Y	Y	Y	Y	Y	Y	Y	N	N	Y	N	N	Y	Y	Y	N	Y	Y	3			10		3	1	1	12	0	Y	Y
10.1007:s11557-017-1294-0	Mycological Progress	2017	N	N	N	Y	Y	N	Y	Y	Y	N	Y	N	N	N	N	Y	N	Y	Y	Y	Y	N	Y	N	N	N	Y	N	N	Y	Y	Y	N	Y	Y	7		N			7	4	1	14	0	Y	N
10.1007:s11557-017-1312-2	Mycological Progress	2017	N	N	N	Y	Y	Y	Y	Y	Y	N	Y	N	N	N	N	N	Y	Y	Y	Y	Y	Y	N	N	N	N	Y	N	Y	N	Y	N	N	Y	Y	5		Y		38	4	4	2	7	0	N	N
10.1007:s11557-017-1326-9	Mycological Progress	2017	N	Y	Y	Y	Y	N	Y	Y	Y	Y	Y	N	N	N	N	N	N	Y	Y	N	N	N	Y	Y	N	N	N	N	N	Y	Y	Y	N	Y	N	4				19	5	3	2	8	0	N
10.1007:s11557-016-1264-y	Mycological Progress	2017	N	N	N	Y	Y	Y	Y	Y	N	Y	Y	N	N	N	Y	Y	Y	Y	Y	Y	Y	N	N	N	N	N	Y	N	N	N	Y	N	N	Y	Y	3	0	Y	18	15	4	4	1	9	0	N	N
10.1007:s11557-016-1255-z	Mycological Progress	2017	Y	N	N	Y	Y	Y	Y	Y	Y	N	Y	N	N	Y	N	Y	Y	Y	Y	Y	Y	Y	Y	N	N	N	Y	N	N	Y	Y	Y	N	Y	Y	6					1	1	1	9	0	Y	N
10.1007:s11557-017-1276-2	Mycological Progress	2017	Y	Y	N	Y	Y	N	Y	Y	Y	N	Y	N	N	Y	N	N	Y	Y	Y	Y	Y	Y	Y	Y	N	N	Y	N	N	Y	Y	Y	N	Y	N	2	1	Y	6	27	1	1	1	11	0	Y	Y
10.1007:s11557-017-1297-x	Mycological Progress	2017	N	N	N	Y	Y	Y	Y	Y	Y	Y	Y	N	N	N	Y	N	Y	Y	Y	Y	N	N	N	N	N	Y	Y	Y	Y	Y	N	N	N	Y	N	1	1	N			1	1	1	12	0	N	Y
10.1007:s11557-016-1247-z	Mycological Progress	2017	N	N	N	Y	Y	N	N	Y	N	N	N	N	N	N	N	Y	Y	Y	Y	N	N	N	Y	N	N	N	Y	N	N	Y	Y	Y	N	Y	N	3					3	1	2	12	0	Y	N
10.1007:s11557-016-1259-8	Mycological Progress	2017	N	Y	N	Y	Y	N	Y	N	N	N	Y	N	N	N	N	Y	N	Y	Y	N	Y	N	Y	N	N	N	Y	N	Y	N	Y	Y	N	Y	Y	2		Y	9		2	1	1	8	0	N	Y
10.1007:s11557-017-1343-8	Mycological Progress	2017	N	Y	N	Y	Y	Y	Y	Y	Y	Y	Y	N	N	N	N	Y	N	Y	Y	Y	Y	Y	Y	Y	N	N	Y	N	N	Y	Y	Y	N	Y	Y	2	1	Y		27	3	3	2	13	1	Y	Y
10.1007:s11557-016-1253-1	Mycological Progress	2017	N	N	N	Y	Y	Y	Y	Y	Y	N	Y	N	N	N	N	Y	N	Y	Y	Y	N	N	Y	N	N	N	Y	N	N	Y	Y	Y	N	Y	Y	3					2	1	1	11	0	Y	N
10.1007:s11557-017-1286-0	Mycological Progress	2017	N	N	Y	Y	Y	N	Y	Y	N	N	Y	N	Y	N	N	Y	N	Y	Y	Y	Y	N	N	N	N	Y	Y	N	Y	N	Y	Y	N	Y	N	3		Y	6		2	1	1	12	0	N	Y
10.1007:s11557-017-1313-1	Mycological Progress	2017	N	N	N	Y	Y	N	N	Y	N	N	Y	N	N	N	N	N	N	Y	Y	Y	Y	N	Y	N	N	N	Y	N	Y	N	Y	N	N	Y	Y	4					1	1	1	8	0	N	Y
10.1007:s11557-017-1321-1	Mycological Progress	2017	N	N	Y	Y	Y	Y	Y	N	Y	Y	Y	N	N	N	Y	Y	N	Y	Y	Y	Y	Y	Y	N	N	N	Y	N	Y	Y	Y	Y	N	Y	Y	3	1	Y	25	28	2	2	1	12	0	N
10.1007:s11557-017-1308-y	Mycological Progress	2017	N	Y	N	Y	Y	N	Y	Y	Y	N	Y	N	N	N	Y	N	N	Y	Y	Y	Y	Y	Y	N	N	N	Y	N	N	Y	Y	Y	N	Y	N	2	1	N	10	16	2	1	1	10	0	Y	N
10.1007:s11557-017-1314-0	Mycological Progress	2017	N	N	N	Y	Y	N	Y	Y	N	N	Y	N	N	N	N	N	N	Y	Y	Y	N	N	N	N	N	N	Y	Y	Y	N	N	N	N	Y	Y	5	1	Y			5	2	2	7	0	N	Y
10.1007:s11557-017-1282-4	Mycological Progress	2017	N	N	N	Y	Y	N	N	Y	Y	N	Y	N	N	N	N	N	Y	Y	Y	N	Y	N	Y	Y	N	N	Y	N	N	Y	Y	Y	N	Y	Y	4	1	Y	19		2	2	2	18	1	Y	N
10.1007:s11557-017-1292-2	Mycological Progress	2017	N	Y	N	Y	Y	N	N	Y	Y	Y	Y	N	N	N	N	Y	N	Y	Y	Y	Y	N	Y	N	N	N	Y	N	N	Y	Y	Y	N	Y	Y	10		Y		35	8	6	3	15	0	N
10.1007:s11557-017-1345-6	Mycological Progress	2017	N	Y	Y	N	N	N	N	Y	Y	Y	Y	N	N	N	N	N	N	Y	Y	Y	Y	Y	N	N	N	N	Y	N	Y	Y	Y	Y	N	Y	Y	7		Y		19	5	2	2	10	0	N
10.1007:s11557-017-1280-6	Mycological Progress	2017	N	Y	N	Y	Y	N	Y	Y	Y	N	Y	N	N	N	N	Y	Y	Y	Y	Y	N	N	Y	N	N	N	Y	N	N	Y	Y	Y	Y	Y	Y	8		Y			3	2	1	15	0	Y	Y
10.1007:s11557-017-1279-z	Mycological Progress	2017	N	Y	N	Y	Y	N	Y	Y	Y	N	Y	N	N	Y	N	N	Y	Y	Y	N	Y	N	Y	N	N	N	Y	N	N	Y	Y	Y	N	Y	Y	6			4		5	3	1	9	0	N	N
10.1007:s11557-017-1319-8	Mycological Progress	2017	N	N	N	N	Y	N	N	N	Y	N	Y	N	N	N	Y	Y	Y	Y	Y	Y	N	N	Y	Y	N	N	Y	N	N	Y	Y	Y	N	Y	N	3		Y			1	1	1	7	0	Y	N
10.1007:s11557-017-1306-0	Mycological Progress	2017	N	N	N	Y	Y	Y	Y	Y	Y	N	Y	N	N	N	Y	Y	N	Y	Y	Y	Y	N	Y	N	N	N	Y	N	Y	N	Y	Y	Y	Y	Y	2					1	1	1	15	0	N	Y
10.1007:s11557-016-1245-1	Mycological Progress	2017	N	Y	N	Y	Y	N	Y	Y	Y	Y	N	N	N	N	Y	N	Y	Y	Y	Y	N	N	Y	N	N	N	Y	N	N	Y	Y	Y	N	Y	Y	6		N			4	2	2	13	1	Y	N
10.1007:s11557-017-1370-5	Mycological Progress	2018	N	Y	Y	N	Y	Y	Y	Y	Y	Y	Y	N	N	N	Y	N	N	Y	Y	Y	Y	N	Y	N	N	N	Y	N	N	Y	Y	Y	N	Y	Y	6		Y			4	1	1	9	0	Y	Y
10.1007:s11557-018-1396-3	Mycological Progress	2018	Y	Y	N	Y	Y	N	Y	Y	Y	N	Y	N	N	N	Y	N	N	Y	Y	Y	N	N	Y	Y	N	N	Y	N	N	Y	Y	Y	Y	Y	Y	8		N			3	2	2	10	0	N	Y
10.1007:s11557-018-1438-x	Mycological Progress	2018	Y	Y	Y	Y	Y	N	Y	N	N	Y	Y	N	N	N	Y	N	N	Y	Y	Y	Y	N	Y	Y	N	N	Y	N	N	Y	Y	Y	N	Y	Y	7					2	2	2	11	0	Y	Y
10.1007:s11557-017-1369-y	Mycological Progress	2018	N	N	Y	Y	Y	N	Y	Y	Y	Y	Y	Y	N	Y	N	N	Y	Y	Y	N	Y	Y	Y	N	N	N	Y	N	N	Y	Y	Y	N	Y	Y	5	2		6		4	3	2	13	0	N
10.1007:s11557-017-1373-2	Mycological Progress	2018	N	N	N	Y	Y	N	Y	Y	Y	N	Y	N	N	N	N	N	Y	Y	Y	Y	Y	N	N	Y	N	N	Y	N	N	Y	Y	Y	N	Y	Y	4	1	Y		50	2	2	2	12	0	N	N
10.1007:s11557-017-1337-6	Mycological Progress	2018	N	N	N	Y	Y	Y	Y	Y	Y	Y	Y	N	N	N	N	Y	Y	Y	Y	Y	Y	Y	Y	N	N	N	Y	N	N	Y	Y	Y	N	Y	Y	10		Y	9	23	4	2	2	13	0	Y	Y
10.1007:s11557-017-1370-5	Mycological Progress	2018	N	Y	Y	N	Y	Y	Y	Y	Y	Y	Y	N	N	N	Y	N	N	Y	Y	Y	Y	N	Y	N	N	N	Y	N	N	Y	Y	Y	N	Y	Y	6		Y			4	1	1	9	0	N	Y
10.1007:s11557-018-1447-9	Mycological Progress	2018	N	N	N	Y	Y	N	Y	Y	N	Y	Y	N	N	N	N	N	Y	Y	Y	Y	Y	Y	Y	N	N	N	Y	Y	Y	N	Y	Y	N	Y	Y	2					1	1	1	17	0	N	Y
10.1007:s11557-018-1437-y	Mycological Progress	2018	Y	N	N	Y	N	Y	Y	Y	Y	Y	Y	N	N	N	N	Y	Y	Y	Y	Y	N	Y	Y	N	N	N	Y	N	N	Y	Y	Y	Y	Y	Y	4	3	N	28		2	2	1	12	0	N	N
10.1007:s11557-018-1386-5	Mycological Progress	2018	Y	Y	Y	Y	Y	N	Y	Y	Y	Y	Y	N	N	N	Y	N	Y	Y	Y	Y	N	Y	N	Y	Y	N	Y	N	N	Y	Y	Y	N	Y	Y	5		Y			2	2	2	16	0	N
10.1007:s11557-018-1406-5	Mycological Progress	2018	N	N	Y	Y	Y	Y	Y	Y	Y	N	Y	N	N	N	Y	Y	N	Y	Y	Y	Y	N	Y	N	N	N	Y	Y	N	Y	Y	Y	N	Y	Y	5					2	1	1	22	0	N	Y
10.1007:s11557-018-1392-7	Mycological Progress	2018	N	N	N	Y	Y	N	Y	Y	N	Y	Y	N	N	N	N	N	Y	Y	Y	Y	Y	N	N	N	N	N	Y	N	Y	N	Y	Y	N	Y	Y	2					1	1	1	8	0	N	N
10.1007:s11557-018-1426-1	Mycological Progress	2018	N	N	N	Y	Y	Y	Y	Y	Y	N	Y	N	N	Y	N	Y	Y	Y	Y	N	Y	Y	Y	N	N	N	Y	N	N	Y	Y	Y	N	Y	Y	2	0	Y	7	35	1	1	1	9	0	Y	N
10.1007:s11557-018-1444-z	Mycological Progress	2018	N	Y	N	Y	Y	N	Y	Y	Y	Y	Y	N	N	N	Y	N	N	Y	Y	Y	Y	Y	Y	N	N	N	Y	N	N	Y	Y	Y	N	Y	Y	4	4	N		15	3	1	1	9	0	N	N
10.1007:s11557-018-1419-0	Mycological Progress	2018	N	N	N	Y	Y	N	Y	Y	Y	N	Y	N	N	N	N	Y	N	Y	Y	Y	Y	N	N	N	N	N	Y	N	N	Y	Y	Y	N	Y	Y	5			6		3	2	1	10	0	N	N
10.1007:s11557-018-1400-y	Mycological Progress	2018	N	N	N	Y	Y	Y	Y	Y	N	Y	Y	N	N	Y	Y	N	N	Y	Y	Y	Y	N	Y	N	N	N	Y	N	Y	N	Y	Y	N	Y	Y	8					6	6	3	9	0	N	Y
10.1007:s11557-017-1360-7	Mycological Progress	2018	N	N	Y	Y	Y	N	Y	Y	Y	N	Y	N	N	N	N	N	N	Y	Y	Y	N	N	Y	N	N	N	Y	N	N	Y	Y	Y	N	Y	Y	3					2	1	1	15	0	Y	N
10.1007:s11557-018-1377-6	Mycological Progress	2018	N	N	N	N	Y	N	Y	Y	Y	Y	Y	N	N	N	N	Y	N	Y	Y	Y	Y	Y	Y	N	N	N	Y	N	N	Y	Y	Y	N	Y	Y	10		Y	6		6	5	2	20	0	Y	N
10.1007:s11557-017-1275-3	Mycological Progress	2018	N	N	Y	Y	Y	N	N	Y	Y	Y	Y	N	N	N	N	N	Y	Y	Y	Y	N	Y	Y	Y	N	N	Y	N	Y	Y	Y	Y	N	Y	Y	8				20	4	1	1	11	1	N
10.1007:s11557-017-1302-4	Mycological Progress	2018	N	N	N	Y	N	Y	Y	Y	N	N	Y	N	N	N	Y	N	N	Y	Y	Y	Y	N	N	N	N	N	N	N	N	Y	Y	N	N	Y	N	2	1	N			2	2	2	12	0	N
10.1007:s11557-017-1359-0	Mycological Progress	2018	N	Y	N	Y	Y	Y	Y	Y	Y	N	Y	N	N	N	N	Y	Y	Y	Y	Y	N	N	Y	N	N	N	Y	N	N	Y	Y	Y	N	Y	Y	6		N		22	2	2	2	10	1	Y	N
10.1007:s11557-018-1384-7	Mycological Progress	2018	N	N	N	Y	Y	Y	N	N	Y	Y	Y	N	N	Y	Y	N	N	Y	Y	Y	Y	Y	Y	N	N	N	Y	Y	N	Y	Y	N	N	Y	Y	2				33	1	1	1	13	0	N
10.1007:s11557-018-1390-9	Mycological Progress	2018	Y	Y	N	Y	Y	N	Y	Y	Y	N	Y	N	N	Y	N	Y	Y	Y	Y	N	Y	Y	Y	N	N	N	Y	N	N	Y	Y	Y	Y	Y	Y	7		N			3	2	1	9	0	N	N
10.1007:s11557-017-1339-4	Mycological Progress	2018	N	N	N	Y	Y	N	Y	Y	Y	N	Y	N	N	Y	N	Y	N	Y	Y	Y	N	Y	Y	N	N	N	Y	N	N	Y	Y	Y	N	Y	Y	7		N			6	3	1	26	0	Y	N
10.1007:s11557-018-1435-0	Mycological Progress	2018	N	Y	N	Y	Y	N	Y	Y	N	N	Y	N	N	N	N	N	Y	Y	Y	Y	Y	Y	N	N	N	N	Y	N	N	Y	Y	Y	Y	Y	Y	2	1	Y			2	2	1	13	0	Y	N
10.1007:s11557-018-1436-z	Mycological Progress	2018	N	N	N	Y	Y	N	Y	N	Y	N	Y	N	N	N	N	Y	N	Y	Y	Y	Y	Y	Y	N	N	N	N	N	N	Y	Y	Y	N	Y	N	5					3	1	1	9	0	Y	Y
10.1007:s11557-017-1352-7	Mycological Progress	2018	N	N	N	Y	Y	N	N	N	Y	N	N	N	N	N	N	N	Y	Y	Y	N	Y	Y	Y	Y	N	N	Y	N	N	Y	Y	Y	N	Y	N	3					2	1	1	12	0	Y	N
10.1007:s11557-017-1365-2	Mycological Progress	2018	N	Y	N	Y	Y	Y	Y	Y	Y	N	Y	N	N	Y	N	Y	N	Y	Y	Y	Y	Y	Y	N	N	N	Y	N	N	Y	Y	Y	N	Y	Y	8		N	10		8	3	2	14	0	Y	N
10.1007:s11557-018-1433-2	Mycological Progress	2018	N	N	N	Y	Y	N	Y	Y	N	Y	Y	N	N	N	N	N	Y	Y	Y	Y	Y	Y	Y	N	N	N	Y	N	N	Y	Y	Y	N	Y	Y	5		N			5	3	2	16	0	N
10.1007:s11557-018-1424-3	Mycological Progress	2018	N	N	N	Y	Y	Y	Y	Y	Y	N	Y	N	N	N	N	N	N	Y	Y	N	N	N	Y	N	N	N	Y	N	N	Y	Y	Y	N	Y	Y	2			10	19	1	1	1	9	0	Y	N
10.1007:s11557-018-1378-5	Mycological Progress	2018	N	N	N	Y	Y	Y	Y	Y	Y	Y	Y	N	N	N	N	Y	Y	Y	Y	Y	N	Y	Y	N	N	N	Y	Y	N	Y	Y	Y	N	Y	Y	7		Y			5	2	1	8	0	N	N
10.1007:s11557-018-1388-3	Mycological Progress	2018	N	N	N	Y	Y	N	N	Y	Y	N	Y	N	N	Y	N	Y	Y	Y	Y	Y	Y	Y	Y	N	N	N	Y	N	N	Y	Y	Y	N	Y	Y	9				35	8	4	2	15	0	Y	N
10.1007:s11557-018-1398-1	Mycological Progress	2018	N	N	N	Y	Y	N	Y	Y	N	N	Y	N	N	Y	N	Y	N	Y	Y	Y	N	N	Y	Y	N	N	Y	N	N	Y	Y	Y	N	Y	Y	4					3	2	1	6	0	Y	N
10.1007:s11557-018-1418-1	Mycological Progress	2018	N	Y	Y	Y	Y	Y	Y	Y	N	Y	Y	N	N	N	N	Y	N	Y	Y	Y	N	N	N	Y	Y	N	Y	N	Y	N	Y	Y	Y	Y	Y	7	2	Y			7	5	1	15	0	N	Y
10.1007:s11557-017-1363-4	Mycological Progress	2018	N	Y	N	Y	Y	N	Y	Y	Y	N	Y	N	N	N	N	Y	Y	Y	Y	Y	Y	Y	Y	N	N	N	Y	N	N	Y	Y	Y	N	Y	Y	7	2	N	13	39	6	4	1	11	0	N	Y
10.1007:s11557-017-1335-8	Mycological Progress	2018	N	N	N	Y	Y	Y	Y	Y	Y	Y	Y	N	N	N	Y	N	N	Y	Y	Y	N	Y	N	N	N	N	Y	N	Y	Y	Y	N	N	Y	Y	3	0	Y			3	3	1	12	0	N	N
10.1007:s11557-017-1362-5	Mycological Progress	2018	N	N	N	N	Y	N	Y	N	N	N	N	N	N	N	N	Y	N	Y	Y	Y	Y	Y	Y	N	N	N	N	N	Y	N	Y	Y	N	Y	N	3					2	2	2	8	0	N
10.1007:s11557-017-1366-1	Mycological Progress	2018	N	Y	N	N	Y	N	N	Y	Y	N	Y	N	N	N	N	Y	Y	Y	Y	Y	Y	Y	Y	N	N	N	Y	N	N	Y	Y	Y	N	Y	N	7		Y			7	3	2	16	0	Y	Y
10.1007:s11557-017-1364-3	Mycological Progress	2018	N	Y	N	Y	Y	N	Y	Y	Y	N	Y	N	Y	N	Y	N	N	Y	Y	Y	Y	N	N	N	N	N	Y	N	Y	Y	Y	N	Y	Y	Y	4					4	3	2	12	0	N	Y
10.1007:s11557-017-1353-6	Mycological Progress	2018	N	Y	N	Y	Y	N	Y	Y	Y	Y	Y	N	N	N	Y	Y	N	Y	Y	Y	Y	Y	N	N	N	N	Y	N	Y	Y	Y	Y	N	Y	Y	4		N	9	26	3	3	2	9	0	N	N
10.1007:s11557-017-1368-z	Mycological Progress	2018	N	N	N	Y	Y	N	Y	Y	Y	Y	N	N	N	Y	N	Y	N	Y	Y	Y	Y	Y	Y	N	N	N	Y	N	Y	N	Y	N	N	Y	Y	5					3	3	2	11	0	N	Y
10.1007:s11557-017-1341-x	Mycological Progress	2018	Y	Y	N	Y	Y	Y	Y	Y	Y	Y	Y	N	N	Y	N	Y	Y	Y	Y	Y	Y	Y	Y	N	N	Y	Y	N	N	Y	Y	Y	N	Y	N	6	1	Y	12	35	4	2	1	19	1	Y	Y
10.1016:j.mycres.2008.11.017	Mycological Research	2009	N	N	N	Y	Y	N	Y	Y	Y	N	N	N	N	N	N	N	N	Y	Y	Y	N	N	Y	N	N	N	Y	N	N	Y	Y	Y	N	Y	Y	6	1	Y	21	34	2	1	1	10	0	N	Y
10.1016:j.mycres.2008.10.005	Mycological Research	2009	N	N	N	Y	Y	N	Y	Y	Y	N	Y	N	N	N	N	N	N	Y	Y	N	Y	N	N	N	N	N	Y	N	Y	Y	Y	Y	N	Y	N	4	0	Y		35	1	1	1	15	0	N
10.1016:j.mycres.2009.07.018	Mycological Research	2009	N	N	N	N	N	N	N	Y	Y	Y	Y	N	N	N	N	N	N	Y	Y	Y	Y	N	Y	N	N	N	Y	N	N	Y	Y	N	Y	N	N	2		Y			1	1	1	9	0	Y	N
10.1016:j.mycres.2009.08.010	Mycological Research	2009	N	N	N	Y	Y	Y	Y	Y	Y	N	Y	N	N	N	N	Y	N	Y	Y	Y	N	N	Y	N	N	N	Y	N	N	Y	Y	Y	N	N	N	3	0	Y	17	19	2	2	2	11	0	N
10.1016:j.mycres.2008.10.004	Mycological Research	2009	N	N	N	N	Y	N	N	Y	Y	N	Y	N	N	N	N	Y	N	Y	Y	Y	N	Y	Y	Y	N	N	Y	N	Y	Y	Y	Y	N	N	Y	4					1	1	1	9	0	Y	N
10.1016:j.mycres.2009.08.013	Mycological Research	2009	N	Y	Y	Y	Y	N	Y	Y	Y	N	Y	N	N	N	N	N	N	N	Y	Y	Y	N	N	N	N	N	Y	N	N	Y	N	Y	N	Y	N	7					6	3	2	11	0	Y	N
10.1016:j.mycres.2008.11.010	Mycological Research	2009	N	Y	N	Y	Y	N	Y	Y	Y	N	Y	N	Y	N	Y	Y	Y	Y	Y	Y	N	N	Y	N	N	N	N	Y	Y	Y	Y	Y	N	N	N	4	2	N		30	1	1	1	17	1	N
10.1016:j.mycres.2009.01.008	Mycological Research	2009	N	N	N	Y	N	N	Y	Y	Y	N	N	N	N	N	N	N	N	Y	Y	N	N	N	Y	N	N	N	N	N	N	Y	Y	Y	N	N	N	5					4	1	1	8	0	N
10.1016:j.mycres.2009.04.006	Mycological Research	2009	Y	N	N	Y	N	N	Y	Y	Y	Y	Y	N	N	N	N	N	Y	Y	Y	Y	Y	Y	N	N	N	N	Y	Y	N	Y	Y	Y	N	N	N	2	1	Y	15	18	2	1	1	9	0	N	Y
10.1007:s10267-009-0491-3	Mycoscience	2009	N	N	N	Y	Y	N	Y	N	Y	Y	Y	N	N	N	N	N	N	N	Y	Y	Y	Y	Y	N	N	Y	N	N	Y	N	N	Y	N	N	Y	2	1	Y			2	2	2	4	0	N	N
10.1007:s10267-008-0476-7	Mycoscience	2009	Y	N	N	Y	Y	N	Y	Y	Y	Y	N	N	N	N	Y	N	N	N	N	N	Y	N	Y	N	N	N	N	N	Y	N	N	Y	Y	N	N	5				38	5	3	2	13	0	N
10.1007:s10267-009-0485-1	Mycoscience	2009	N	N	N	N	Y	N	Y	Y	Y	N	N	N	N	N	N	Y	N	Y	Y	N	N	N	Y	N	N	N	N	N	N	Y	Y	N	N	Y	Y	2					2	1	1	8	1	Y	N
10.1007:s10267-009-0503-3	Mycoscience	2009	N	Y	N	Y	Y	Y	Y	Y	Y	Y	Y	N	N	N	Y	Y	N	N	Y	Y	Y	N	Y	N	N	Y	Y	Y	Y	Y	Y	N	N	Y	Y	4			20	19	4	1	1	8	1	N	Y
10.1007:s10267-008-0466-9	Mycoscience	2009	N	N	N	Y	Y	Y	Y	Y	N	N	Y	N	N	N	N	Y	N	Y	Y	N	Y	N	N	N	N	N	N	N	N	Y	Y	N	N	Y	Y	3		Y		16	2	2	2	9	0	N	Y
10.1007:s10267-009-0499-8	Mycoscience	2009	N	N	N	Y	Y	N	Y	Y	N	N	Y	N	N	N	N	Y	N	Y	Y	Y	Y	N	Y	N	N	N	N	N	N	Y	Y	Y	N	Y	N	2					1	1	1	6	0	N
10.1007:s10267-009-0493-1	Mycoscience	2009	N	N	N	Y	Y	Y	Y	N	Y	N	Y	N	N	N	Y	N	N	Y	Y	Y	Y	N	Y	N	N	N	N	N	Y	Y	Y	Y	N	Y	N	12		N	27		6	2	1	11	0	N
10.1007:s10267-008-0469-6	Mycoscience	2009	N	N	N	Y	Y	N	Y	Y	Y	Y	Y	N	N	N	Y	Y	N	Y	Y	N	Y	N	Y	N	N	N	N	Y	Y	N	Y	N	N	Y	Y	2			18		2	1	1	6	0	N	Y
10.1007:s10267-008-0462-0	Mycoscience	2009	N	N	Y	Y	Y	N	N	Y	Y	N	Y	N	N	N	Y	Y	N	Y	Y	N	Y	N	Y	N	N	N	Y	N	Y	Y	Y	Y	N	Y	N	5				49	2	1	1	10	0	Y	Y
10.1007:s10267-009-0492-2	Mycoscience	2009	N	N	N	Y	Y	Y	N	Y	N	N	Y	N	N	N	Y	N	N	N	N	Y	Y	N	Y	N	N	N	N	N	Y	Y	N	N	N	Y	Y	1					1	1	1	12	1	N
10.1007:s10267-009-0025-z	Mycoscience	2010	N	N	N	N	Y	N	N	Y	Y	N	N	N	N	Y	N	Y	N	Y	Y	Y	N	N	Y	N	N	N	N	Y	N	Y	Y	Y	N	N	N	3					3	1	1	7	0	N
10.1007:s10267-009-0027-x	Mycoscience	2010	N	N	N	Y	Y	N	Y	Y	N	N	Y	N	N	N	N	N	N	Y	Y	Y	Y	N	Y	N	N	N	N	N	N	Y	Y	Y	N	Y	Y	4	2	Y	19	20	2	1	1	7	0	N
10.1007:s10267-010-0055-6	Mycoscience	2010	N	Y	N	Y	Y	Y	Y	Y	Y	N	N	N	N	N	N	N	Y	Y	Y	Y	Y	Y	Y	N	N	N	Y	N	N	Y	Y	Y	Y	Y	Y	6		Y			2	1	1	10	0	N
10.1007:s10267-010-0058-3	Mycoscience	2010	N	N	N	Y	N	Y	N	Y	Y	Y	N	N	N	N	N	Y	Y	Y	Y	Y	N	N	Y	N	N	N	Y	N	Y	Y	Y	Y	N	Y	Y	5				49	2	1	1	11	2	Y	Y
10.1007:s10267-009-0003-5	Mycoscience	2010	N	N	Y	Y	Y	Y	Y	Y	Y	N	N	N	N	N	N	Y	Y	Y	Y	Y	N	N	Y	N	N	N	Y	N	N	Y	Y	Y	N	Y	Y	5		Y	14		3	2	2	15	1	N	N
10.1007:s10267-010-0037-8	Mycoscience	2010	N	N	N	Y	Y	N	Y	N	Y	N	N	N	N	N	N	Y	N	Y	Y	Y	Y	N	Y	Y	N	N	N	Y	Y	Y	Y	N	N	N	N	6		Y			3	2	1	10	0	N
10.1007:s10267-010-0059-2	Mycoscience	2010	N	N	N	N	Y	N	N	Y	Y	N	Y	N	N	N	N	Y	Y	Y	Y	N	Y	Y	Y	N	N	N	Y	Y	N	Y	Y	Y	N	N	Y	3					1	1	1	13	5	N	N
10.1007:s10267-009-0006-2	Mycoscience	2010	N	N	N	Y	Y	N	Y	Y	N	N	Y	N	N	N	Y	Y	N	Y	Y	Y	Y	N	Y	N	N	N	Y	N	Y	N	Y	N	N	Y	Y	5					4	1	1	6	0	N	Y
10.1007:s10267-010-0057-4	Mycoscience	2010	N	N	Y	N	Y	Y	Y	Y	Y	N	Y	N	N	N	N	N	N	Y	Y	Y	N	N	Y	N	N	Y	Y	Y	N	N	Y	Y	N	N	Y	7		N			5	3	2	11	0	Y	N
10.1007:s10267-010-0080-5	Mycoscience	2011	N	N	Y	Y	Y	N	Y	Y	Y	Y	Y	N	N	N	N	Y	Y	Y	Y	Y	N	N	Y	Y	N	Y	Y	Y	Y	Y	Y	N	N	Y	Y	3			23		2	1	1	5	0	N	Y
10.1007:s10267-011-0116-5	Mycoscience	2011	N	N	N	Y	Y	Y	Y	Y	Y	N	N	N	N	N	Y	Y	N	N	Y	Y	Y	N	Y	N	N	N	N	N	N	Y	Y	N	N	Y	N	2					2	1	1	5	0	N
10.1007:s10267-010-0077-0	Mycoscience	2011	N	N	N	Y	Y	N	Y	Y	Y	Y	N	N	N	N	Y	N	N	N	Y	Y	Y	N	Y	N	N	N	N	Y	Y	Y	N	N	N	Y	N	6		Y			6	3	2	6	0	Y	Y
10.1007:s10267-010-0063-6	Mycoscience	2011	N	N	N	Y	Y	N	N	Y	N	N	Y	N	N	N	Y	N	N	Y	Y	Y	N	N	Y	N	N	N	Y	N	N	Y	Y	N	Y	Y	Y	6		Y	14		4	1	1	17	1	Y	N
10.1007:s10267-011-0109-4	Mycoscience	2011	N	N	N	Y	Y	N	Y	Y	N	N	Y	N	N	N	Y	N	N	N	N	Y	Y	N	N	N	N	N	N	N	Y	Y	N	N	N	Y	Y	2	0	Y			2	1	1	7	0	N	Y
10.1007:s10267-011-0117-4	Mycoscience	2011	N	N	N	Y	Y	Y	Y	Y	Y	Y	Y	N	N	N	N	N	Y	Y	Y	Y	Y	N	N	N	N	N	N	Y	Y	N	Y	Y	N	Y	N	3		Y	19		2	2	2	13	0	N
10.1007:s10267-011-0119-2	Mycoscience	2011	N	N	N	Y	Y	N	Y	Y	N	N	N	N	N	Y	N	N	N	N	N	Y	Y	N	N	N	N	N	N	N	Y	Y	N	N	N	Y	Y	3		Y			3	1	1	6	0	N	Y
10.1007:s10267-010-0072-5	Mycoscience	2011	N	N	N	Y	Y	N	Y	Y	Y	Y	Y	N	N	N	N	N	Y	Y	Y	Y	Y	N	N	N	N	N	N	N	N	Y	Y	Y	N	Y	Y	5			15	28	4	2	2	9	0	N	Y
10.1007:s10267-011-0125-4	Mycoscience	2011	Y	N	Y	Y	Y	N	Y	Y	N	N	Y	N	N	N	Y	N	N	N	N	Y	Y	N	N	N	N	N	Y	N	Y	Y	N	N	N	Y	Y	1	0	Y			1	1	1	9	0	N	Y
10.1007:s10267-010-0082-3	Mycoscience	2011	N	N	N	Y	N	Y	N	Y	Y	Y	N	N	N	N	N	Y	Y	Y	Y	Y	N	N	Y	N	N	N	Y	N	Y	Y	Y	Y	N	Y	Y	5				49	2	1	1	13	0	Y	Y
10.1007:s10267-011-0171-y	Mycoscience	2012	Y	N	Y	Y	Y	N	N	Y	Y	N	Y	N	N	N	N	N	N	N	N	Y	Y	N	Y	N	N	N	N	N	N	Y	N	N	Y	N	N	4					1	1	1	5	0	N
10.1007:s10267-012-0188-x	Mycoscience	2012	N	N	N	Y	Y	N	N	N	N	N	N	N	N	N	N	N	N	Y	Y	N	N	N	Y	N	N	N	N	Y	Y	Y	Y	Y	N	Y	N	6					2	2	1	13	0	N
10.1007:s10267-011-0138-z	Mycoscience	2012	N	N	Y	Y	Y	N	N	Y	Y	N	Y	N	N	N	N	N	N	N	Y	Y	Y	N	Y	N	N	N	N	N	N	Y	N	Y	N	N	N	4					1	1	1	6	0	N
10.1007:s10267-011-0159-7	Mycoscience	2012	N	Y	N	Y	Y	N	N	N	N	N	Y	N	N	N	Y	Y	N	Y	Y	Y	Y	Y	Y	N	N	N	N	N	N	Y	Y	N	N	Y	N	7					2	1	1	7	1	N
10.1007:s10267-011-0180-x	Mycoscience	2012	N	N	N	N	Y	Y	Y	Y	N	N	N	N	N	N	Y	Y	N	Y	Y	Y	Y	N	Y	N	N	N	N	N	Y	N	Y	Y	N	Y	N	2	0	Y		9	1	1	1	8	0	N
10.1007:s10267-011-0168-6	Mycoscience	2012	N	N	N	Y	Y	N	Y	Y	Y	Y	Y	N	N	N	N	N	N	Y	Y	Y	Y	N	N	N	N	Y	Y	N	Y	N	N	Y	N	Y	Y	2	1	N	17		2	2	2	10	2	N	Y
10.1007:s10267-011-0167-7	Mycoscience	2012	N	Y	N	Y	Y	N	Y	N	Y	N	Y	N	N	N	N	Y	N	Y	Y	Y	Y	Y	N	N	N	N	Y	N	Y	N	Y	Y	N	Y	Y	3		Y	18		2	1	1	6	0	N	Y
10.1007:s10267-011-0165-9	Mycoscience	2012	N	Y	N	Y	N	N	N	Y	Y	Y	Y	N	N	N	N	N	Y	Y	Y	Y	N	N	Y	N	N	N	N	Y	N	N	N	N	N	Y	N	5	1	N	8		3	1	1	7	0	N
10.1007:s10267-011-0139-y	Mycoscience	2012	N	N	N	Y	Y	N	Y	N	N	Y	N	N	N	N	N	N	N	N	N	Y	Y	N	N	N	N	N	N	N	N	Y	N	N	Y	N	N	2					3	2	1	6	0	N
10.1007:s10267-011-0152-1	Mycoscience	2012	N	Y	Y	Y	Y	N	N	Y	Y	N	Y	N	N	N	N	N	N	N	N	Y	Y	N	Y	N	N	N	N	N	N	Y	N	Y	Y	N	N	5		Y			2	2	2	7	0	N
10.1007:s10267-012-0190-3	Mycoscience	2012	Y	N	Y	Y	Y	Y	Y	Y	Y	N	Y	N	N	N	N	N	N	N	Y	Y	Y	N	Y	N	N	N	N	N	N	Y	N	N	Y	N	N	5					2	2	2	5	0	N
10.1007:s10267-011-0166-8	Mycoscience	2012	N	N	N	Y	Y	N	N	Y	N	N	N	N	N	N	N	N	N	N	N	Y	N	N	Y	N	N	N	N	Y	Y	N	N	N	N	Y	N	7		N	12		2	2	1	4	0	N
10.1007:s10267-011-0163-y	Mycoscience	2012	N	N	N	N	N	Y	Y	N	Y	N	N	N	N	N	N	N	N	Y	Y	Y	Y	N	Y	N	N	N	N	N	N	Y	Y	N	N	Y	Y	3					3	1	1	9	0	N	N
10.1007:s10267-011-0169-5	Mycoscience	2012	Y	Y	N	Y	Y	N	Y	Y	Y	N	N	N	N	N	N	Y	N	Y	Y	Y	N	N	Y	N	N	N	Y	N	N	Y	Y	Y	N	Y	Y	8	2	N		36	7	6	3	12	0	N	Y
10.1007:s10267-011-0150-3	Mycoscience	2012	N	Y	N	Y	Y	N	Y	Y	Y	N	N	N	N	N	N	N	N	Y	Y	Y	Y	N	Y	N	N	N	Y	N	Y	Y	Y	Y	N	Y	Y	3	1	Y		47	3	3	3	20	3	N	N
10.1007:s10267-011-0142-3	Mycoscience	2012	N	N	N	Y	N	N	Y	Y	Y	Y	Y	N	N	N	N	N	N	N	N	N	N	N	N	N	N	N	N	N	N	Y	N	N	Y	N	Y	3	0	Y		35	3	2	1	5	0	N	Y
10.1016:j.myc.2012.09.014	Mycoscience	2013	N	N	N	N	Y	N	Y	Y	Y	N	Y	N	N	N	N	N	N	N	N	Y	Y	Y	N	N	N	N	N	Y	Y	Y	N	N	N	N	N	7		Y			6	3	1	5	1	N	Y
10.1016:j.myc.2012.12.002	Mycoscience	2013	N	Y	N	N	Y	Y	Y	N	Y	N	N	N	N	N	Y	N	N	Y	Y	Y	N	N	Y	N	N	N	Y	Y	N	Y	Y	Y	N	N	N	5				51	3	2	2	8	0	Y	N
10.1016:j.myc.2012.06.001	Mycoscience	2013	N	N	N	Y	Y	N	Y	Y	N	N	Y	N	N	N	Y	Y	N	Y	Y	Y	N	N	N	N	N	N	Y	N	Y	Y	Y	N	N	N	Y	3		N			2	2	1	6	0	N	N
10.1016:j.myc.2012.09.005	Mycoscience	2013	N	N	N	Y	Y	N	Y	N	N	Y	N	N	N	Y	Y	N	N	N	N	Y	Y	Y	N	N	N	N	Y	N	N	Y	N	Y	Y	N	N	3	2	N			2	2	2	6	0	N	Y
10.1016:j.myc.2013.02.005	Mycoscience	2013	N	N	N	Y	Y	N	Y	Y	N	N	N	N	N	N	N	N	N	N	Y	Y	Y	N	Y	N	N	N	Y	N	Y	N	N	N	N	N	N	3	0	Y			3	1	1	11	0	N	Y
10.1016:j.myc.2012.09.004	Mycoscience	2013	N	N	N	Y	Y	Y	Y	Y	Y	N	Y	N	N	N	N	N	N	N	N	Y	Y	N	N	N	N	N	N	Y	N	Y	N	N	N	N	N	4	1	N		35	6	3	2	6	0	N
10.1016:j.myc.2012.07.002	Mycoscience	2013	N	N	Y	Y	Y	Y	Y	Y	N	N	Y	N	N	N	Y	Y	Y	Y	Y	Y	N	N	N	N	N	N	N	Y	N	Y	Y	Y	N	N	N	4					2	1	1	12	0	N
10.1016:j.myc.2012.09.013	Mycoscience	2013	N	N	N	N	Y	Y	Y	N	N	Y	N	N	N	N	Y	Y	N	Y	Y	Y	N	N	Y	N	N	N	N	N	Y	N	Y	Y	N	N	N	2	0	Y	9		1	1	1	10	0	N
10.1016:j.myc.2012.09.003	Mycoscience	2013	N	N	N	Y	N	N	Y	Y	N	N	N	N	N	N	N	N	N	Y	Y	Y	Y	N	N	N	N	N	Y	N	N	Y	Y	N	Y	N	Y	4			14	35	5	4	2	4	0	N
10.1016:j.myc.2013.01.007	Mycoscience	2013	N	Y	N	N	Y	N	N	N	N	N	N	N	N	N	N	Y	N	Y	Y	Y	N	Y	N	N	N	N	N	N	N	Y	Y	N	Y	N	N	8					5	2	1	6	0	Y	N
10.1016:j.myc.2012.08.005	Mycoscience	2013	N	N	N	N	Y	Y	Y	N	Y	Y	N	N	N	N	N	Y	N	Y	Y	Y	Y	N	N	N	N	N	N	N	N	Y	Y	Y	N	N	N	2			12		1	1	1	5	0	N
10.1016:j.myc.2013.01.002	Mycoscience	2013	Y	Y	N	Y	N	N	Y	Y	Y	Y	Y	N	N	N	N	Y	Y	Y	Y	Y	N	N	N	Y	N	N	N	Y	N	Y	Y	Y	N	N	N	5	2	Y	39		3	2	2	9	0	N
10.1016:j.myc.2012.09.020	Mycoscience	2013	N	N	N	N	Y	N	Y	Y	N	N	Y	N	N	N	N	N	N	N	N	Y	N	N	N	N	N	N	Y	N	Y	N	N	N	N	Y	N	3	2	N	10	21	1	1	1	3	0	N	N
10.1016:j.myc.2012.09.009	Mycoscience	2013	Y	N	N	Y	Y	N	Y	Y	Y	Y	Y	Y	Y	N	Y	N	Y	Y	Y	Y	Y	N	Y	N	N	N	Y	N	Y	Y	Y	Y	N	N	Y	5		Y		44	3	1	1	12	0	Y	N
10.1016:j.myc.2012.09.018	Mycoscience	2013	N	Y	N	Y	Y	N	N	N	N	N	Y	N	N	N	N	Y	N	N	Y	Y	Y	N	N	N	N	N	Y	N	Y	N	Y	N	N	N	Y	4		Y	16		3	2	2	5	0	N	Y
10.1016:j.myc.2012.06.002	Mycoscience	2013	N	N	Y	Y	Y	N	Y	N	Y	Y	Y	N	N	N	Y	Y	N	Y	Y	Y	Y	Y	Y	Y	N	N	Y	N	Y	N	Y	Y	N	N	Y	2			12	24	2	2	2	6	0	N	N
10.1016:j.myc.2012.10.006	Mycoscience	2013	N	Y	N	Y	Y	N	N	N	N	N	Y	N	N	N	Y	Y	Y	Y	Y	Y	Y	Y	Y	N	N	N	N	Y	N	Y	Y	N	N	N	N	6					2	1	1	6	0	N
10.1016:j.myc.2012.11.003	Mycoscience	2013	N	N	Y	N	Y	N	N	Y	Y	N	Y	N	N	N	N	N	N	Y	Y	Y	N	Y	Y	N	N	N	Y	N	N	Y	Y	N	N	Y	Y	4		N			3	3	2	6	0	N	N
10.1016:j.myc.2013.01.005	Mycoscience	2013	Y	N	N	N	N	N	Y	N	Y	N	N	N	N	N	N	N	Y	Y	Y	Y	N	N	Y	Y	N	N	Y	Y	Y	Y	Y	N	N	N	N	7					4	2	2	5	0	N
10.1016:j.myc.2013.01.003	Mycoscience	2013	N	N	N	N	Y	N	Y	Y	Y	N	Y	N	N	N	Y	N	N	Y	Y	Y	N	N	N	N	N	N	Y	N	N	Y	Y	Y	Y	N	N	4					2	1	1	7	0	Y	N
10.1016:j.myc.2012.10.003	Mycoscience	2013	N	N	N	Y	Y	N	Y	Y	N	Y	Y	N	N	N	N	N	N	N	N	Y	Y	N	Y	N	N	N	Y	N	Y	N	N	N	N	Y	Y	3	1	N	25	25	1	1	1	3	0	N	Y
10.1016:j.myc.2012.09.007	Mycoscience	2013	N	N	N	N	N	N	N	Y	Y	Y	Y	N	N	N	N	N	N	Y	Y	Y	Y	N	Y	N	N	N	N	N	N	Y	Y	Y	Y	N	N	6					3	1	1	18	0	Y	N
10.1016:j.myc.2012.08.007	Mycoscience	2013	Y	N	N	Y	Y	N	Y	N	Y	Y	Y	N	N	N	N	N	N	N	Y	Y	Y	Y	N	N	N	N	Y	N	Y	N	N	N	N	N	Y	3	1	Y		16	2	1	1	4	0	N	Y
10.1016:j.myc.2012.10.004	Mycoscience	2013	N	N	N	Y	Y	N	Y	Y	N	N	Y	N	N	N	N	Y	N	Y	Y	Y	Y	N	N	N	N	N	N	N	Y	N	Y	N	N	N	N	3	1	N			2	2	1	5	0	N
10.1016:j.myc.2012.08.006	Mycoscience	2013	N	N	N	Y	Y	N	Y	Y	Y	N	Y	N	N	N	Y	Y	N	Y	Y	Y	Y	N	N	N	N	N	N	N	Y	N	Y	Y	N	Y	N	3	1	N			2	2	1	5	0	N
10.1016:j.myc.2013.09.001	Mycoscience	2014	N	N	N	N	Y	Y	N	N	N	N	Y	N	N	N	N	N	N	N	Y	Y	N	N	Y	N	N	N	Y	N	Y	Y	N	N	N	N	Y	2					2	1	1	4	0	N	Y
10.1016:j.myc.2013.05.008	Mycoscience	2014	N	N	N	Y	N	N	Y	Y	Y	Y	Y	N	N	N	Y	N	Y	Y	Y	Y	N	N	N	N	Y	N	Y	Y	N	Y	N	Y	N	N	Y	5		Y			2	1	1	9	0	N	Y
10.1016:j.myc.2013.05.005	Mycoscience	2014	N	N	N	Y	Y	N	Y	N	N	N	Y	N	N	N	N	Y	N	Y	Y	Y	N	N	N	N	N	N	Y	Y	N	Y	Y	Y	N	Y	N	4	1	N	16	24	2	1	1	10	0	Y	N
10.1016:j.myc.2014.01.007	Mycoscience	2014	N	N	N	N	Y	N	Y	Y	Y	N	Y	N	N	Y	N	Y	N	Y	Y	Y	Y	Y	N	N	N	N	Y	Y	N	Y	Y	N	N	N	Y	6					1	1	1	6	0	N	Y
10.1016:j.myc.2013.06.006	Mycoscience	2014	N	N	N	Y	Y	N	N	Y	N	N	Y	Y	N	N	Y	N	N	N	Y	N	N	N	Y	N	N	N	Y	N	N	Y	N	N	N	N	Y	2	2	N			2	1	1	3	0	N	Y
10.1016:j.myc.2013.10.004	Mycoscience	2014	Y	Y	N	Y	Y	Y	Y	Y	Y	Y	N	N	Y	N	N	N	N	N	N	Y	Y	N	N	N	N	N	N	N	N	Y	N	Y	N	Y	N	4					2	2	2	7	0	N
10.1016:j.myc.2013.10.001	Mycoscience	2014	N	N	N	Y	Y	N	Y	Y	Y	N	Y	N	N	N	N	Y	N	Y	Y	Y	N	N	Y	N	N	N	Y	N	N	Y	Y	Y	N	Y	Y	4					3	1	1	8	0	Y	Y
10.1016:j.myc.2013.11.002	Mycoscience	2014	N	N	N	Y	Y	N	Y	N	Y	Y	N	N	N	N	N	Y	N	Y	Y	Y	Y	Y	Y	N	N	N	Y	N	Y	N	Y	Y	N	Y	Y	4		N			3	2	2	10	0	N	Y
10.1016:j.myc.2013.11.006	Mycoscience	2014	N	N	N	Y	Y	Y	Y	N	N	Y	N	N	N	Y	N	Y	N	Y	Y	Y	N	N	Y	Y	N	N	Y	N	Y	N	Y	N	N	N	Y	3	1	Y			1	1	1	6	0	N	Y
10.1016:j.myc.2013.11.007	Mycoscience	2014	N	N	N	Y	Y	N	Y	Y	Y	Y	N	N	N	N	Y	N	N	N	Y	Y	N	N	Y	N	N	N	N	N	N	Y	N	N	Y	N	Y	4		Y			3	2	2	7	0	N
10.1016:j.myc.2013.07.002	Mycoscience	2014	N	N	N	Y	Y	Y	Y	N	Y	N	Y	N	N	N	Y	N	N	N	Y	Y	Y	N	N	N	N	N	Y	N	Y	N	N	N	N	Y	Y	3		Y	18		3	1	1	5	0	N	Y
10.1016:j.myc.2013.12.003	Mycoscience	2014	N	N	N	Y	Y	N	N	Y	Y	N	Y	N	N	N	N	Y	N	Y	Y	Y	Y	N	N	N	N	N	Y	N	N	Y	Y	Y	Y	N	Y	3					3	2	2	6	0	N	Y
10.1016:j.myc.2013.11.004	Mycoscience	2014	N	N	N	N	Y	N	N	Y	Y	N	N	N	N	N	N	Y	Y	Y	Y	Y	Y	Y	Y	N	N	N	N	N	N	Y	Y	N	N	N	N	4		Y			1	1	1	6	0	Y	N
10.1016:j.myc.2013.12.004	Mycoscience	2014	N	N	N	Y	Y	N	Y	Y	N	N	Y	N	N	N	Y	Y	Y	Y	Y	Y	Y	Y	N	N	N	N	Y	Y	Y	N	Y	Y	Y	Y	N	2		Y	25		2	2	2	8	0	N	Y
10.1016:j.myc.2013.04.001	Mycoscience	2014	N	N	N	Y	Y	N	Y	N	Y	N	N	N	N	N	Y	N	N	Y	Y	Y	N	N	Y	N	N	N	Y	Y	Y	Y	Y	N	N	N	N	6					2	2	2	10	0	Y	Y
10.1016:j.myc.2013.08.007	Mycoscience	2014	N	N	N	Y	Y	N	Y	N	N	N	N	N	N	N	N	Y	N	Y	Y	Y	N	N	Y	N	N	N	Y	Y	Y	Y	Y	Y	N	N	N	5					2	2	1	8	0	Y	Y
10.1016:j.myc.2013.05.006	Mycoscience	2014	N	N	N	Y	Y	N	Y	N	N	Y	Y	N	N	N	Y	Y	N	Y	Y	Y	N	N	N	N	N	N	Y	N	Y	N	Y	Y	Y	N	Y	1			12		1	1	1	8	0	N	Y
10.1016:j.myc.2013.11.003	Mycoscience	2014	N	N	Y	Y	Y	Y	Y	Y	Y	N	N	N	N	N	Y	N	N	N	N	Y	N	N	Y	N	N	N	N	N	N	Y	N	N	Y	N	N	4		Y			2	2	2	9	0	N
10.1016:j.myc.2013.12.002	Mycoscience	2014	N	N	N	Y	Y	N	Y	Y	Y	N	Y	N	N	N	N	Y	N	Y	Y	Y	Y	Y	Y	N	N	N	N	Y	Y	Y	Y	N	N	N	N	10		Y			9	2	1	6	0	Y	Y
10.1016:j.myc.2013.09.005	Mycoscience	2014	N	N	N	N	Y	N	Y	Y	N	N	Y	N	N	N	N	Y	N	Y	Y	Y	N	N	Y	N	N	N	Y	Y	N	Y	Y	N	N	Y	Y	4					4	2	1	6	0	N
10.1016:j.myc.2014.02.001	Mycoscience	2015	N	Y	N	Y	Y	N	Y	N	N	N	Y	N	N	N	N	Y	N	Y	Y	Y	Y	N	Y	N	N	N	N	N	N	Y	Y	N	N	N	N	4					2	1	1	5	0	N
10.1016:j.myc.2014.11.003	Mycoscience	2015	N	N	N	N	Y	N	Y	Y	N	N	Y	N	N	N	Y	Y	N	Y	Y	Y	N	Y	N	N	N	N	Y	N	Y	N	Y	N	N	N	Y	4					3	1	1	5	0	N	Y
10.1016:j.myc.2014.01.010	Mycoscience	2015	N	N	N	Y	N	N	Y	Y	N	N	Y	N	N	N	N	Y	Y	Y	Y	Y	Y	N	Y	N	N	N	Y	Y	N	Y	Y	N	N	N	N	2	1	N			2	2	1	10	0	N
10.1016:j.myc.2014.05.004	Mycoscience	2015	N	N	Y	Y	Y	Y	Y	N	Y	Y	Y	N	N	N	N	Y	N	Y	Y	Y	N	N	Y	N	N	N	Y	N	Y	N	Y	Y	Y	Y	Y	2					1	1	1	9	0	N	Y
10.1016:j.myc.2014.03.004	Mycoscience	2015	N	N	N	Y	Y	Y	Y	Y	Y	N	Y	N	N	N	N	Y	Y	Y	Y	Y	Y	Y	N	N	N	N	Y	N	N	Y	Y	Y	N	Y	Y	4		N	10	35	1	1	1	6	0	N	Y
10.1016:j.myc.2015.03.002	Mycoscience	2015	N	Y	N	Y	N	N	Y	Y	N	Y	Y	N	N	N	N	Y	Y	Y	Y	Y	N	N	N	N	N	N	Y	N	N	Y	Y	N	N	N	Y	3		Y			1	1	1	4	0	N	N
10.1016:j.myc.2014.06.001	Mycoscience	2015	N	N	N	Y	Y	N	Y	Y	Y	Y	Y	N	N	N	Y	Y	N	Y	Y	Y	N	N	Y	N	N	N	N	N	Y	N	Y	Y	Y	N	Y	2					1	1	1	8	0	N	Y
10.1016:j.myc.2014.03.002	Mycoscience	2015	Y	N	N	Y	Y	N	Y	Y	Y	N	N	N	N	N	N	Y	N	Y	Y	Y	N	N	N	N	N	N	Y	N	N	Y	Y	Y	N	N	Y	4					2	1	1	9	0	Y	Y
10.1016:j.myc.2015.02.005	Mycoscience	2015	N	Y	N	Y	Y	Y	Y	Y	Y	Y	N	N	N	N	Y	Y	N	Y	Y	Y	N	N	Y	Y	N	N	Y	N	N	Y	Y	Y	N	N	N	7	2	Y	12	25	4	4	3	17	0	Y	N
10.1016:j.myc.2015.06.002	Mycoscience	2015	N	N	N	Y	Y	Y	Y	Y	Y	N	Y	N	N	N	N	Y	N	Y	Y	Y	Y	N	Y	Y	N	N	Y	Y	Y	Y	Y	Y	N	N	Y	4	1	N	34	27	3	2	1	9	0	N	Y
10.1016:j.myc.2014.09.002	Mycoscience	2015	Y	N	N	N	N	Y	Y	Y	Y	N	Y	N	N	N	N	Y	N	Y	Y	Y	Y	N	Y	Y	N	N	Y	N	N	Y	Y	Y	N	Y	Y	4	1	Y			3	1	1	7	0	N
10.1016:j.myc.2015.05.006	Mycoscience	2015	N	N	N	Y	Y	Y	Y	Y	Y	N	Y	N	N	Y	N	Y	N	Y	Y	Y	Y	N	N	N	N	N	Y	Y	Y	N	Y	N	N	Y	Y	2		Y	13		2	1	1	6	0	N	Y
10.1016:j.myc.2014.01.011	Mycoscience	2015	N	N	N	Y	Y	N	Y	Y	Y	Y	Y	N	N	N	N	Y	N	Y	Y	Y	Y	N	N	N	N	N	Y	N	Y	Y	Y	Y	Y	N	Y	4					3	1	1	9	0	Y	Y
10.1016:j.myc.2014.04.006	Mycoscience	2015	N	N	N	Y	Y	N	Y	Y	Y	N	N	N	N	N	Y	Y	N	Y	Y	Y	N	N	Y	N	N	N	Y	Y	Y	Y	Y	N	N	N	N	7					3	3	2	9	0	Y	Y
10.1016:j.myc.2014.06.004	Mycoscience	2015	N	Y	N	Y	N	Y	N	Y	Y	Y	Y	N	N	N	N	Y	N	Y	Y	Y	Y	N	Y	Y	N	N	Y	N	Y	Y	Y	Y	N	N	Y	2					2	2	2	9	0	Y	N
10.1016:j.myc.2015.02.003	Mycoscience	2015	N	N	N	Y	Y	N	Y	Y	N	N	Y	N	N	Y	Y	Y	Y	Y	Y	Y	Y	N	Y	N	N	N	Y	N	Y	Y	Y	N	N	Y	Y	4					3	1	1	5	0	N	Y
10.1016:j.myc.2014.06.006	Mycoscience	2015	N	N	N	Y	N	N	Y	Y	Y	Y	N	N	N	N	N	N	N	N	N	Y	Y	Y	N	N	N	Y	N	N	N	Y	N	Y	N	N	N	2	0	Y		46	2	1	1	6	0	N
10.1016:j.myc.2014.10.002	Mycoscience	2015	N	N	N	N	Y	N	Y	Y	Y	N	Y	N	N	N	N	Y	Y	Y	Y	Y	N	N	N	N	N	N	Y	N	N	Y	Y	Y	Y	N	N	5					3	1	1	8	0	Y	N
10.1016:j.myc.2015.05.005	Mycoscience	2015	N	N	N	Y	N	N	Y	Y	Y	N	Y	N	N	N	N	Y	N	Y	Y	Y	N	N	N	N	N	N	N	N	N	Y	Y	N	N	N	N	5		N			3	3	1	4	0	N
10.1016:j.myc.2014.12.003	Mycoscience	2015	N	N	N	N	N	N	N	Y	Y	N	Y	N	N	N	N	N	N	N	N	Y	Y	Y	N	N	N	N	N	Y	N	Y	N	Y	Y	N	N	3					2	2	1	6	0	N
10.1016:j.myc.2014.10.001	Mycoscience	2015	Y	N	N	Y	Y	Y	N	Y	Y	N	Y	N	N	N	N	Y	N	Y	Y	Y	Y	N	Y	N	N	N	Y	N	Y	N	Y	Y	N	N	Y	3					2	1	1	6	0	N	Y
10.1016:j.myc.2014.07.003	Mycoscience	2015	N	N	N	N	Y	N	N	N	Y	N	Y	N	N	N	N	Y	Y	Y	Y	Y	Y	N	Y	N	N	N	Y	N	Y	N	Y	Y	Y	Y	Y	1			12		1	1	1	6	0	N	Y
10.1016:j.myc.2014.01.012	Mycoscience	2015	N	N	N	Y	Y	N	Y	N	Y	N	Y	N	N	N	N	N	N	N	N	Y	N	N	N	N	N	N	Y	N	Y	Y	N	N	N	N	N	4					3	1	1	4	0	N	Y
10.1016:j.myc.2014.12.005	Mycoscience	2015	N	N	N	Y	Y	N	Y	Y	Y	N	Y	N	N	N	N	Y	N	Y	Y	Y	Y	Y	N	N	N	N	Y	Y	Y	Y	Y	N	N	N	Y	6		Y			6	2	1	6	0	N	Y
10.1016:j.myc.2015.02.001	Mycoscience	2015	N	N	N	N	Y	N	Y	Y	N	N	Y	N	N	N	Y	Y	N	Y	Y	Y	Y	N	Y	N	N	N	N	Y	N	Y	Y	Y	N	N	N	5					5	2	1	9	0	N
10.1016:j.myc.2014.11.002	Mycoscience	2015	N	N	N	Y	Y	N	Y	Y	Y	N	Y	N	N	N	Y	Y	N	Y	Y	Y	N	N	Y	N	N	N	Y	N	N	Y	Y	N	N	Y	Y	5					1	1	1	5	0	N	Y
10.1016:j.myc.2015.02.002	Mycoscience	2015	N	N	N	Y	Y	N	Y	Y	N	N	Y	N	N	Y	Y	Y	N	Y	Y	Y	Y	Y	N	N	Y	N	Y	N	Y	N	Y	N	N	Y	Y	4		Y	7		2	1	1	5	0	N	Y
10.1016:j.myc.2014.08.003	Mycoscience	2015	N	N	N	N	Y	Y	Y	Y	Y	Y	Y	Y	N	Y	N	Y	Y	Y	Y	Y	N	Y	N	N	N	N	Y	N	N	Y	Y	N	N	N	Y	4	2	Y			2	1	1	7	0	N
10.1016:j.myc.2015.12.004	Mycoscience	2016	N	N	N	Y	Y	Y	Y	Y	Y	Y	N	N	N	N	N	Y	N	Y	Y	Y	N	N	N	N	N	N	Y	N	Y	N	Y	N	N	Y	N	5					4	2	2	6	0	N	N
10.1016:j.myc.2015.12.002	Mycoscience	2016	N	N	N	Y	Y	N	N	Y	Y	N	Y	N	N	Y	N	Y	N	Y	Y	Y	Y	N	N	N	N	N	Y	N	N	Y	Y	N	Y	Y	N	3		Y			1	1	1	5	0	Y	Y
10.1016:j.myc.2016.02.002	Mycoscience	2016	N	N	N	Y	Y	N	Y	Y	Y	N	Y	N	N	Y	Y	Y	Y	Y	Y	Y	N	Y	N	N	N	N	Y	N	Y	N	Y	N	N	N	Y	5		Y	13		2	1	1	6	0	N	N
10.1016:j.myc.2016.03.002	Mycoscience	2016	N	N	N	Y	Y	N	Y	Y	N	N	Y	N	Y	N	N	Y	Y	Y	Y	Y	Y	Y	N	N	N	N	Y	N	Y	Y	Y	N	Y	Y	Y	3					1	1	1	9	0	N	Y
10.1016:j.myc.2015.07.004	Mycoscience	2016	N	N	N	Y	Y	Y	Y	Y	Y	N	Y	N	N	Y	Y	Y	N	Y	Y	Y	N	Y	N	N	N	N	Y	N	Y	N	Y	N	N	N	Y	4		Y	7		2	1	1	5	0	N	Y
10.1016:j.myc.2015.09.001	Mycoscience	2016	N	Y	N	N	N	N	Y	Y	N	N	N	N	N	N	N	Y	Y	Y	Y	Y	N	N	Y	N	N	N	Y	Y	N	Y	Y	N	N	N	N	9					3	1	1	6	0	Y	Y
10.1016:j.myc.2016.06.006	Mycoscience	2016	N	N	N	Y	Y	N	Y	Y	Y	Y	Y	N	N	Y	Y	Y	Y	Y	Y	Y	Y	Y	Y	N	N	N	Y	Y	N	Y	Y	Y	N	Y	Y	3		Y	16	28	3	1	1	8	0	N	Y
10.1016:j.myc.2015.07.005	Mycoscience	2016	N	N	N	Y	Y	N	Y	Y	Y	Y	Y	N	N	N	N	Y	N	Y	Y	Y	Y	Y	Y	N	N	N	N	Y	N	Y	Y	N	N	Y	N	4			15	15	3	2	2	9	0	Y	Y
10.1016:j.myc.2016.04.005	Mycoscience	2016	Y	Y	N	Y	N	Y	Y	Y	Y	N	N	N	N	N	Y	Y	N	Y	Y	Y	Y	N	Y	N	N	N	Y	N	N	Y	Y	Y	N	N	N	2					2	1	1	9	0	Y	Y
10.1016:j.myc.2016.04.001	Mycoscience	2016	N	Y	N	Y	Y	Y	Y	Y	Y	Y	Y	N	N	Y	N	Y	N	Y	Y	Y	N	Y	N	N	N	N	Y	Y	N	Y	Y	Y	Y	Y	N	5					4	1	1	8	0	N	Y
10.1016:j.myc.2016.03.001	Mycoscience	2016	N	N	N	Y	N	N	Y	Y	Y	N	Y	N	N	N	N	Y	N	Y	Y	Y	N	N	N	N	N	N	Y	N	N	Y	Y	N	N	Y	Y	2	1	N			1	1	1	4	0	N	N
10.1016:j.myc.2016.04.002	Mycoscience	2016	N	N	N	Y	Y	N	Y	Y	Y	N	Y	N	N	N	Y	Y	Y	N	Y	Y	Y	N	Y	N	N	N	Y	N	N	Y	Y	Y	N	Y	Y	2				28	1	1	1	8	0	N	Y
10.1016:j.myc.2015.08.001	Mycoscience	2016	N	Y	N	Y	Y	Y	Y	Y	Y	N	Y	N	N	N	N	Y	Y	Y	Y	Y	Y	N	N	N	N	N	N	N	Y	Y	Y	N	N	N	N	5		N			3	3	1	7	0	N
10.1016:j.myc.2015.07.002	Mycoscience	2016	N	Y	N	Y	N	N	Y	Y	Y	Y	N	N	N	N	Y	Y	N	Y	Y	Y	N	N	N	N	N	N	Y	N	N	Y	Y	N	N	N	Y	2					1	1	1	9	1	Y	Y
10.1016:j.myc.2016.07.005	Mycoscience	2016	Y	N	N	Y	Y	N	Y	Y	N	N	Y	N	N	Y	N	Y	N	Y	Y	N	Y	N	N	N	N	N	Y	N	N	Y	Y	N	N	N	Y	6				35	4	3	1	9	0	N	Y
10.1016:j.myc.2016.06.003	Mycoscience	2016	N	N	N	N	N	N	N	Y	Y	N	Y	N	N	Y	N	Y	N	Y	Y	Y	Y	N	N	N	N	N	Y	N	N	Y	Y	N	N	Y	N	4		Y			2	1	1	5	0	Y	Y
10.1016:j.myc.2015.10.001	Mycoscience	2016	N	N	N	Y	Y	N	Y	Y	N	N	Y	N	N	Y	Y	Y	Y	Y	Y	Y	Y	Y	N	Y	N	N	Y	Y	N	Y	Y	Y	Y	N	Y	4		Y	8	35	2	1	1	6	0	N	Y
10.1016:j.myc.2016.04.003	Mycoscience	2016	Y	N	N	Y	Y	Y	Y	N	N	N	Y	N	N	N	N	Y	N	Y	Y	Y	Y	N	Y	N	N	N	Y	N	N	Y	Y	Y	N	Y	Y	3		Y			1	1	1	7	0	N	Y
10.1016:j.myc.2016.07.004	Mycoscience	2016	N	N	N	Y	N	Y	Y	Y	Y	N	Y	N	N	N	N	Y	N	Y	Y	Y	Y	N	N	N	N	N	Y	N	N	Y	Y	N	N	Y	Y	5		N			2	2	1	5	0	N	N
10.1016:j.myc.2015.07.006	Mycoscience	2016	N	N	N	Y	Y	Y	Y	Y	N	N	N	N	N	N	Y	Y	N	Y	Y	Y	Y	Y	Y	N	N	N	N	N	Y	N	Y	N	N	N	N	4					4	2	1	5	0	N
10.1016:j.myc.2015.10.003	Mycoscience	2016	N	N	N	Y	Y	N	Y	Y	Y	N	Y	N	N	N	N	Y	N	Y	Y	Y	N	N	N	N	N	N	Y	N	N	Y	Y	Y	N	N	Y	5				35	2	2	1	7	0	Y	Y
10.1016:j.myc.2016.03.003	Mycoscience	2016	N	N	N	Y	Y	N	Y	Y	Y	N	Y	N	N	N	N	Y	N	Y	Y	Y	Y	N	N	N	N	N	Y	N	N	Y	Y	Y	N	N	Y	5					1	1	1	7	0	Y	Y
10.1016:j.myc.2016.06.007	Mycoscience	2016	N	N	N	Y	Y	N	N	N	N	Y	N	N	N	N	N	Y	N	Y	Y	Y	Y	Y	Y	Y	N	N	Y	Y	N	Y	Y	N	N	Y	Y	4					3	1	1	7	0	N	Y
10.1016:j.myc.2015.08.004	Mycoscience	2016	Y	N	N	Y	Y	Y	Y	Y	Y	N	Y	N	N	N	Y	N	N	Y	Y	Y	N	N	N	N	Y	N	Y	Y	Y	Y	Y	N	Y	Y	Y	4	2	N			3	1	1	7	0	N	Y
10.1016:j.myc.2016.02.003	Mycoscience	2016	N	N	Y	Y	Y	Y	Y	Y	Y	N	N	N	N	Y	N	Y	N	Y	Y	N	N	Y	Y	N	N	N	Y	N	Y	N	Y	Y	N	Y	Y	7		N		36	6	4	2	12	0	N	Y
10.1016:j.myc.2015.09.003	Mycoscience	2016	N	N	Y	Y	Y	N	Y	Y	Y	N	Y	N	N	N	Y	N	N	N	N	Y	Y	N	N	N	N	N	Y	Y	N	Y	N	Y	N	Y	Y	1	0	Y	42		1	1	1	8	0	N	N
10.1016:j.myc.2017.04.003	Mycoscience	2017	Y	N	N	N	Y	N	N	N	N	N	Y	N	N	N	N	Y	N	Y	Y	Y	Y	Y	Y	N	N	N	Y	N	Y	N	Y	N	N	N	Y	3				12	2	1	1	5	0	N	Y
10.1016:j.myc.2016.11.004	Mycoscience	2017	N	N	N	N	N	Y	Y	Y	N	N	Y	N	N	N	N	Y	N	Y	Y	Y	N	N	Y	N	N	N	Y	N	N	Y	Y	N	N	Y	N	7					3	1	1	5	0	N
10.1016:j.myc.2016.08.001	Mycoscience	2017	N	N	N	Y	Y	N	Y	Y	Y	N	Y	N	N	N	Y	Y	Y	Y	Y	Y	Y	Y	N	Y	N	N	Y	N	N	Y	Y	N	N	N	Y	5			7		5	1	1	7	0	N	Y
10.1016:j.myc.2016.09.003	Mycoscience	2017	N	N	N	Y	Y	Y	Y	Y	N	N	Y	N	N	Y	N	Y	N	Y	Y	N	Y	Y	N	N	N	N	Y	N	N	Y	Y	N	N	N	N	1	0	Y			1	1	1	5	0	N	Y
10.1016:j.myc.2017.05.003	Mycoscience	2017	N	N	N	Y	Y	Y	Y	Y	Y	Y	Y	Y	N	N	N	Y	N	Y	Y	Y	Y	Y	N	N	N	N	Y	N	N	Y	Y	N	N	Y	Y	3		N			2	1	1	7	0	N
10.1016:j.myc.2017.06.001	Mycoscience	2017	N	Y	N	Y	Y	N	Y	Y	Y	N	Y	N	N	N	N	Y	Y	Y	Y	Y	N	N	Y	N	N	N	Y	N	N	Y	Y	Y	N	Y	N	4		N	8		3	2	2	15	0	Y	N
10.1016:j.myc.2017.01.001	Mycoscience	2017	N	N	N	Y	Y	N	Y	Y	Y	N	Y	N	N	N	N	Y	N	Y	Y	Y	Y	N	N	Y	N	N	Y	N	N	Y	Y	Y	N	N	Y	7					2	1	1	7	0	Y	Y
10.1016:j.myc.2017.01.007	Mycoscience	2017	Y	N	Y	Y	Y	N	Y	N	Y	Y	Y	N	N	N	Y	N	N	Y	Y	Y	N	N	N	N	N	N	Y	Y	Y	N	Y	N	N	Y	Y	5		Y			3	2	2	5	0	N	Y
10.1016:j.myc.2017.06.009	Mycoscience	2017	N	N	Y	Y	Y	Y	Y	Y	Y	Y	N	N	N	N	Y	Y	N	Y	Y	Y	N	N	N	Y	N	N	Y	N	N	Y	Y	N	N	N	Y	11					10	2	1	15	0	N	Y
10.1016:j.myc.2017.02.008	Mycoscience	2017	N	N	N	Y	Y	Y	Y	Y	Y	N	Y	N	N	Y	N	Y	N	Y	Y	Y	N	N	Y	Y	N	N	Y	Y	N	Y	Y	Y	Y	N	N	7					5	3	1	10	0	N
10.1016:j.myc.2016.09.002	Mycoscience	2017	N	N	N	Y	Y	N	Y	Y	N	N	N	N	N	Y	N	Y	N	Y	Y	Y	Y	N	N	N	N	N	Y	N	Y	N	Y	N	N	Y	Y	5	1	Y			5	2	2	8	0	N	Y
10.1016:j.myc.2016.09.005	Mycoscience	2017	N	N	N	N	Y	N	Y	N	Y	N	N	N	N	N	N	Y	Y	Y	Y	Y	Y	N	N	Y	N	N	N	N	N	Y	Y	N	N	Y	N	5					3	1	1	7	0	N
10.1016:j.myc.2016.12.003	Mycoscience	2017	N	N	N	Y	Y	Y	Y	N	Y	N	N	N	N	N	Y	Y	N	Y	Y	Y	N	Y	Y	Y	N	N	N	N	Y	Y	Y	Y	N	Y	N	4					2	1	1	15	0	N
10.1016:j.myc.2017.06.004	Mycoscience	2017	N	N	N	Y	Y	N	Y	Y	Y	N	Y	N	N	N	Y	Y	N	Y	Y	Y	Y	N	Y	N	N	N	Y	N	Y	N	Y	N	N	N	Y	5				8	4	1	1	7	0	N	N
10.1016:j.myc.2017.06.003	Mycoscience	2017	N	N	N	Y	Y	N	Y	Y	Y	N	N	N	N	N	N	Y	Y	Y	Y	Y	Y	Y	Y	Y	N	N	Y	Y	Y	Y	Y	Y	Y	Y	Y	7				15	3	2	1	8	0	Y	N
10.1016:j.myc.2017.04.002	Mycoscience	2017	N	Y	N	Y	N	Y	N	Y	Y	Y	Y	N	N	N	N	N	Y	Y	Y	Y	Y	N	Y	Y	N	N	Y	N	N	Y	Y	Y	N	Y	Y	4		Y			7	6	3	7	0	Y	Y
10.1016:j.myc.2017.02.001	Mycoscience	2017	N	N	N	Y	Y	N	Y	Y	N	N	Y	N	N	N	Y	Y	N	Y	Y	Y	N	N	Y	N	N	N	Y	N	Y	N	Y	Y	Y	Y	Y	5					3	3	2	8	0	N	Y
10.1016:j.myc.2017.03.004	Mycoscience	2017	N	Y	N	Y	Y	Y	Y	Y	Y	Y	Y	N	N	N	N	Y	N	Y	Y	Y	Y	N	Y	Y	N	N	Y	N	Y	Y	Y	Y	N	Y	N	3	2	N	6	25	2	1	1	8	0	Y	Y
10.1016:j.myc.2017.06.002	Mycoscience	2017	N	Y	N	Y	Y	Y	N	Y	N	N	Y	N	N	N	N	N	N	Y	Y	Y	N	N	Y	Y	N	N	Y	Y	N	Y	Y	N	N	N	N	3					2	2	1	11	0	N
10.1016:j.myc.2017.02.006	Mycoscience	2017	N	N	N	Y	Y	N	Y	Y	Y	N	Y	N	N	N	N	Y	N	Y	Y	Y	N	N	N	N	N	N	Y	Y	N	Y	Y	Y	Y	Y	Y	4					2	1	1	8	0	N	Y
10.1016:j.myc.2017.04.007	Mycoscience	2017	N	N	N	Y	Y	Y	Y	Y	Y	N	Y	N	N	N	N	Y	N	Y	Y	Y	Y	N	N	N	N	N	Y	N	N	Y	Y	Y	Y	Y	N	4		N			2	1	1	8	0	N
10.1016:j.myc.2016.10.003	Mycoscience	2017	N	N	N	Y	Y	N	Y	Y	N	Y	Y	N	N	N	Y	Y	Y	Y	Y	Y	Y	N	N	N	N	N	Y	N	Y	N	Y	N	N	N	Y	4				18	4	1	1	8	0	N	N
10.1016:j.myc.2016.11.002	Mycoscience	2017	N	N	N	Y	Y	N	Y	Y	Y	N	N	N	N	N	Y	Y	Y	Y	Y	Y	N	Y	Y	Y	N	N	N	N	N	Y	Y	N	N	N	N	3			14		2	1	1	8	0	N
10.1016:j.myc.2017.07.003	Mycoscience	2018	N	N	N	Y	Y	Y	Y	Y	N	N	Y	N	N	N	Y	Y	N	Y	Y	Y	Y	N	N	N	N	N	Y	N	Y	N	Y	N	N	N	Y	4					2	1	1	6	0	N	Y
10.1016:j.myc.2018.03.002	Mycoscience	2018	N	N	N	Y	Y	N	Y	Y	Y	Y	Y	N	N	N	Y	Y	N	Y	Y	Y	Y	Y	Y	Y	N	N	Y	N	N	Y	Y	N	N	N	Y	4					5	1	1	6	0	N	Y
10.1016:j.myc.2017.12.004	Mycoscience	2018	N	N	Y	Y	Y	N	Y	Y	N	Y	N	N	N	N	Y	Y	N	Y	Y	Y	Y	Y	Y	N	N	N	Y	N	Y	N	Y	Y	Y	Y	N	3		Y	6		2	1	1	10	0	N	Y
10.1016:j.myc.2017.08.004	Mycoscience	2018	Y	N	N	N	N	Y	Y	Y	Y	Y	Y	N	N	N	N	N	N	Y	Y	Y	Y	Y	N	N	N	N	Y	Y	N	Y	Y	Y	N	N	N	2	0	Y	7		2	1	1	8	0	N
10.1016:j.myc.2017.10.003	Mycoscience	2018	N	N	N	Y	Y	Y	Y	Y	N	N	Y	N	N	N	N	Y	Y	Y	Y	Y	N	N	N	N	N	N	Y	Y	Y	N	Y	N	N	Y	Y	4		Y	13		4	2	2	5	0	N	Y
10.1016:j.myc.2017.10.004	Mycoscience	2018	N	N	Y	N	Y	Y	Y	Y	Y	N	Y	N	N	N	Y	Y	Y	Y	Y	Y	Y	Y	Y	Y	N	N	Y	N	N	Y	Y	N	N	N	N	4		Y	6		3	1	1	6	0	N
10.1016:j.myc.2017.06.010	Mycoscience	2018	N	N	N	Y	Y	Y	Y	Y	Y	N	Y	N	N	N	N	Y	Y	Y	Y	Y	Y	N	N	Y	N	N	N	N	Y	N	N	N	N	Y	N	4	1	Y		43	3	3	3	7	0	N
10.1016:j.myc.2017.10.002	Mycoscience	2018	N	N	N	Y	Y	Y	Y	Y	Y	N	Y	N	N	N	N	Y	N	Y	Y	Y	Y	N	N	N	N	N	Y	N	Y	Y	Y	Y	N	Y	Y	3	2	N			2	2	2	7	0	N	N
10.1016:j.myc.2017.08.012	Mycoscience	2018	Y	N	N	Y	Y	Y	Y	Y	N	N	Y	N	N	N	N	Y	N	Y	Y	N	N	N	Y	N	N	N	Y	N	Y	N	Y	N	N	Y	Y	4	1	Y	7	43	3	3	2	4	0	N	Y
10.1016:j.myc.2018.02.010	Mycoscience	2018	N	N	N	Y	N	Y	Y	Y	Y	Y	Y	N	N	N	N	N	Y	Y	Y	Y	Y	Y	Y	Y	N	N	Y	N	N	N	Y	Y	N	N	N	4					2	1	1	12	0	Y	Y
10.1016:j.myc.2017.11.003	Mycoscience	2018	Y	Y	Y	Y	Y	Y	Y	Y	Y	N	Y	N	N	N	Y	Y	Y	Y	Y	Y	Y	N	Y	Y	N	N	Y	Y	N	Y	Y	Y	N	Y	Y	5					4	2	2	11	0	N	Y
10.1016:j.myc.2018.05.001	Mycoscience	2018	N	N	N	Y	Y	N	Y	N	Y	N	Y	N	N	Y	N	Y	N	Y	Y	Y	Y	N	N	N	N	N	Y	N	N	Y	Y	N	N	N	N	4		Y			3	2	1	6	0	Y	Y
10.1016:j.myc.2017.08.008	Mycoscience	2018	N	Y	N	Y	Y	N	Y	Y	Y	Y	Y	N	N	N	N	Y	N	Y	Y	Y	Y	N	N	N	N	N	Y	N	N	Y	Y	N	N	Y	N	5		Y	14		3	1	1	10	0	Y	N
10.1016:j.myc.2017.08.006	Mycoscience	2018	N	N	N	Y	Y	N	N	Y	N	N	N	N	N	N	N	Y	N	N	Y	Y	Y	Y	Y	N	N	N	N	N	N	Y	Y	N	N	Y	N	4			14		3	2	2	5	0	N
10.1016:j.myc.2017.07.008	Mycoscience	2018	N	Y	N	Y	Y	N	Y	Y	N	Y	Y	N	N	N	Y	Y	Y	Y	Y	Y	Y	Y	N	N	N	N	N	N	Y	N	Y	N	Y	N	Y	5					2	1	1	5	0	N	Y
10.1016:j.myc.2018.02.008	Mycoscience	2018	N	N	N	Y	Y	N	Y	Y	Y	Y	N	N	N	N	N	N	N	N	N	Y	N	N	N	N	N	N	Y	Y	N	Y	N	N	N	Y	Y	4	1	Y			2	2	2	6	0	N	Y
10.1016:j.myc.2017.08.014	Mycoscience	2018	Y	N	Y	Y	Y	N	Y	Y	Y	Y	Y	N	N	N	N	N	N	N	Y	Y	Y	N	Y	Y	N	N	Y	N	N	Y	Y	N	N	N	N	4					4	1	1	13	0	N	Y
10.1016:j.myc.2017.11.001	Mycoscience	2018	N	N	Y	Y	Y	Y	Y	Y	Y	N	Y	N	N	N	Y	Y	Y	Y	Y	Y	N	N	Y	Y	N	Y	Y	N	Y	N	Y	N	N	N	Y	3					2	1	1	12	0	N	N
10.1016:j.myc.2017.07.002	Mycoscience	2018	N	N	N	Y	Y	N	Y	Y	Y	Y	N	N	N	N	N	Y	Y	Y	Y	Y	N	N	N	Y	N	N	Y	N	Y	N	Y	N	N	N	Y	5	0	Y	6	30	3	2	2	6	0	N	Y
10.1016:j.myc.2017.08.005	Mycoscience	2018	N	N	N	Y	Y	N	Y	Y	Y	N	Y	N	N	N	Y	Y	Y	Y	Y	Y	Y	Y	N	N	N	N	Y	N	Y	N	Y	N	N	Y	Y	3	3	N	14	27	3	1	1	5	0	N	Y
10.1016:j.myc.2018.03.003	Mycoscience	2018	N	N	N	N	Y	Y	Y	Y	N	Y	N	N	N	N	N	Y	Y	Y	Y	Y	N	N	Y	N	N	N	Y	Y	N	Y	Y	N	N	N	N	3		N	25		2	2	1	6	0	N
10.1016:j.myc.2017.08.010	Mycoscience	2018	N	N	N	Y	Y	N	Y	Y	Y	N	Y	N	N	N	Y	Y	N	Y	Y	Y	Y	Y	Y	Y	N	N	Y	N	N	Y	Y	N	N	Y	N	4			14		3	2	2	4	0	Y	N
10.1016:j.myc.2018.04.002	Mycoscience	2018	N	N	N	Y	Y	Y	Y	N	Y	N	N	N	N	Y	N	Y	N	Y	Y	Y	N	N	Y	N	N	N	Y	Y	N	Y	Y	Y	N	Y	Y	2				33	1	1	1	8	0	Y	Y
10.1007:s00606-009-0176-6	Plant Systematics and Evolution	2009	Y	N	N	Y	Y	N	Y	Y	Y	Y	Y	N	N	N	Y	N	N	N	N	N	Y	N	N	N	N	Y	N	N	Y	N	N	N	N	Y	N	2	1	Y	11		1	1	1	6	0
10.1007:s00606-010-0284-3	Plant Systematics and Evolution	2010	N	N	N	Y	Y	N	Y	Y	Y	N	Y	N	N	N	N	N	N	N	Y	N	N	N	N	Y	Y	N	N	Y	Y	Y	Y	Y	Y	Y	N	4		Y	28		2	2	1	17	2
10.1007:s00606-010-0414-y	Plant Systematics and Evolution	2011	Y	N	N	Y	Y	N	Y	Y	Y	Y	N	N	N	N	Y	N	N	N	N	N	N	N	Y	N	Y	N	N	N	Y	N	N	N	N	Y	N	2	0	Y			2	2	2	3	0
10.1007:s00606-011-0420-8	Plant Systematics and Evolution	2011	N	Y	N	Y	Y	N	Y	Y	Y	N	Y	N	N	N	N	N	N	N	N	N	N	N	N	N	N	N	N	N	Y	N	N	N	N	Y	N	2	0	Y			3	2	2	3	0
10.1007:s00606-012-0635-3	Plant Systematics and Evolution	2012	N	N	N	Y	Y	N	Y	Y	N	N	Y	N	N	N	Y	N	N	N	Y	N	N	N	N	N	N	N	Y	N	N	N	N	Y	N	Y	Y	2		Y			2	1	1	4	0		Y
10.1007:s00606-012-0690-9	Plant Systematics and Evolution	2012	Y	Y	N	Y	Y	N	Y	Y	Y	Y	Y	N	N	N	Y	N	N	N	N	N	N	N	Y	N	Y	Y	N	N	Y	N	N	N	Y	Y	N	3	1	N		8	1	1	1	8	0
10.1007:s00606-013-0777-y	Plant Systematics and Evolution	2013	Y	Y	N	Y	Y	Y	Y	Y	Y	Y	N	N	N	N	N	N	N	N	N	N	N	N	N	N	N	Y	N	N	Y	N	N	N	Y	Y	N	2	1	Y		11	1	1	1	5	0
10.1007:s00606-013-0824-8	Plant Systematics and Evolution	2013	Y	N	N	Y	Y	Y	Y	Y	N	Y	Y	N	N	N	N	N	N	N	N	N	N	N	N	N	N	Y	N	N	Y	N	N	N	N	Y	N	2	1	Y		11	1	1	1	8	0
10.1007:s00606-012-0725-2	Plant Systematics and Evolution	2013	Y	N	N	Y	N	N	Y	Y	N	Y	Y	N	N	N	Y	N	N	N	N	N	Y	N	N	Y	N	N	Y	Y	N	N	N	Y	N	Y	Y	3	0	Y	9		3	2	2	9	0		N
10.1007:s00606-013-0876-9	Plant Systematics and Evolution	2014	Y	Y	N	Y	Y	Y	Y	Y	Y	Y	Y	N	N	N	Y	N	N	N	N	N	Y	N	N	N	N	Y	N	N	Y	N	N	N	N	Y	N	2	1	Y		8	1	1	1	6	0
10.1007:s00606-014-1050-8	Plant Systematics and Evolution	2014	N	N	Y	Y	Y	N	Y	Y	Y	Y	Y	N	N	N	Y	N	N	Y	Y	N	N	N	N	N	N	Y	N	N	Y	N	Y	Y	Y	Y	N	2	1	Y	21		3	1	2	15	1
10.1007:s00606-014-0986-z	Plant Systematics and Evolution	2014	Y	N	N	Y	Y	N	Y	Y	N	N	Y	N	N	N	Y	N	N	N	N	N	N	N	N	N	N	N	Y	N	Y	Y	N	N	N	Y	Y	6					2	1	1	6	0		N
10.1007:s00606-014-0991-2	Plant Systematics and Evolution	2014	N	N	N	Y	Y	Y	Y	Y	Y	Y	Y	N	N	N	Y	N	N	Y	Y	N	N	N	Y	N	N	N	Y	N	Y	N	Y	Y	N	Y	N	3	1	Y	11	13	1	1	1	8	0		N
10.1007:s00606-013-0856-0	Plant Systematics and Evolution	2014	Y	Y	Y	Y	Y	Y	Y	N	Y	N	Y	N	N	N	Y	N	N	Y	Y	N	N	N	Y	N	N	Y	N	N	Y	N	Y	Y	Y	Y	N	4	1	N		14	2	1	1	10	0
10.1007:s00606-014-1010-3	Plant Systematics and Evolution	2014	Y	N	N	Y	Y	N	Y	Y	N	Y	Y	N	N	N	N	N	N	N	N	N	Y	N	Y	N	N	Y	N	N	Y	N	N	N	Y	Y	N	2	0	Y		8	1	1	1	9	0
10.1007:s00606-013-0901-z	Plant Systematics and Evolution	2014	Y	N	N	Y	Y	Y	Y	Y	Y	Y	Y	N	Y	N	Y	N	N	N	Y	N	N	N	N	N	N	Y	Y	N	Y	N	Y	N	Y	Y	Y	2	1	N	11		1	1	1	8	0		N
10.1007:s00606-014-1125-6	Plant Systematics and Evolution	2015	Y	N	N	Y	Y	N	Y	Y	N	Y	Y	N	N	N	Y	N	N	Y	Y	N	N	N	Y	N	N	Y	Y	N	Y	Y	Y	Y	Y	Y	Y	7					3	2	2	11	0		Y
10.1007:s00606-014-1054-4	Plant Systematics and Evolution	2015	Y	Y	Y	Y	Y	Y	Y	Y	Y	Y	Y	N	N	N	Y	N	N	N	Y	N	Y	N	Y	N	Y	Y	N	N	Y	N	N	N	Y	Y	N	4	1	Y	8		2	2	1	16	0
10.1007:s00606-014-1189-3	Plant Systematics and Evolution	2015	Y	N	N	Y	Y	Y	Y	Y	Y	N	Y	N	N	N	Y	N	N	N	N	N	Y	N	N	N	N	Y	N	N	Y	N	Y	N	N	Y	N	2	1	Y		11	1	1	1	13	0
10.1007:s00606-014-1053-5	Plant Systematics and Evolution	2015	Y	N	N	Y	Y	Y	Y	Y	Y	N	Y	N	N	N	N	N	N	N	N	N	Y	N	N	N	N	N	N	N	Y	N	N	N	Y	Y	N	1	0	Y	11		1	1	1	20	0
10.1007:s00606-015-1213-2	Plant Systematics and Evolution	2015	Y	Y	N	Y	Y	N	Y	Y	N	N	Y	N	N	N	Y	Y	N	Y	Y	N	N	N	Y	Y	N	Y	Y	N	Y	N	Y	Y	Y	Y	Y	5	3	Y		27	2	2	2	20	0		Y
10.1007:s00606-014-1171-0	Plant Systematics and Evolution	2015	Y	Y	N	Y	Y	N	Y	Y	Y	Y	Y	N	N	N	Y	Y	N	Y	Y	N	N	N	Y	N	Y	Y	Y	Y	Y	N	Y	Y	N	Y	Y	4	1	Y	19	13	4	3	1	13	0		N
10.1007:s00606-014-1086-9	Plant Systematics and Evolution	2015	N	N	Y	Y	Y	Y	Y	Y	Y	Y	Y	N	N	N	Y	N	N	Y	Y	N	N	N	Y	Y	N	Y	Y	Y	Y	N	Y	Y	Y	Y	Y	3	1	Y	25	12	2	1	1	12	0		Y
10.1007:s00606-015-1231-0	Plant Systematics and Evolution	2015	Y	N	N	Y	Y	Y	Y	Y	N	Y	Y	N	Y	N	Y	N	N	N	N	N	N	N	N	Y	N	Y	Y	N	Y	Y	N	Y	Y	Y	Y	4	3				3	2	1	15	2		N
10.1007:s00606-016-1293-7	Plant Systematics and Evolution	2016	N	Y	N	Y	Y	Y	Y	Y	Y	N	N	N	N	N	Y	N	Y	Y	Y	Y	N	N	Y	Y	N	N	Y	N	N	Y	Y	Y	N	Y	N	8	1	Y	12	18	5	4	1	10	0	Y	N
10.1007:s00606-016-1331-5	Plant Systematics and Evolution	2016	Y	N	N	Y	Y	N	Y	Y	Y	Y	N	N	N	N	N	N	Y	Y	Y	Y	N	N	Y	Y	N	N	Y	N	N	Y	Y	Y	Y	Y	N	8		Y	12	18	5	4	3	33	1	Y	N
10.1007:s00606-016-1337-z	Plant Systematics and Evolution	2016	N	Y	N	Y	Y	N	Y	Y	Y	Y	N	N	N	N	Y	N	Y	N	Y	N	N	N	N	Y	N	N	Y	N	N	Y	Y	Y	N	Y	N	5		Y			3	2	2	14	0
10.1007:s00606-016-1320-8	Plant Systematics and Evolution	2016	Y	Y	Y	Y	Y	N	Y	Y	Y	Y	Y	N	N	N	N	N	N	Y	Y	N	N	N	N	Y	N	Y	Y	N	Y	N	Y	Y	Y	Y	Y	4	0	Y		19	2	2	2	11	0		Y
10.1007:s00606-016-1321-7	Plant Systematics and Evolution	2016	N	N	N	Y	Y	N	Y	Y	N	N	Y	N	N	N	N	N	N	N	N	N	N	N	N	N	N	Y	Y	Y	Y	Y	N	Y	N	Y	N	4	0	Y	9	18	4	1	1	14	0		N
10.1007:s00606-016-1341-3	Plant Systematics and Evolution	2016	Y	N	N	Y	Y	Y	Y	Y	N	Y	Y	N	Y	N	Y	N	N	N	N	N	Y	N	Y	N	Y	Y	Y	N	Y	N	N	Y	N	Y	Y	5	0	Y	9	24	4	4	3	14	0		Y
10.1007:s00606-016-1358-7	Plant Systematics and Evolution	2017	Y	N	Y	Y	Y	Y	Y	Y	Y	Y	Y	N	Y	N	Y	N	N	N	Y	N	N	N	N	Y	Y	Y	Y	N	Y	N	Y	Y	Y	Y	Y	4	1	Y	14		3	2	2	26	1		N
10.1007:s00606-017-1434-7	Plant Systematics and Evolution	2017	N	N	N	N	Y	N	Y	Y	Y	Y	Y	N	N	N	Y	N	Y	N	Y	N	Y	N	N	Y	N	N	Y	N	N	N	Y	Y	N	Y	N	3		Y		37	2	1	1	11	0
10.1007:s00606-017-1400-4	Plant Systematics and Evolution	2017	N	Y	N	Y	Y	N	Y	Y	Y	Y	N	N	N	N	Y	N	Y	Y	Y	Y	N	N	Y	Y	N	N	Y	Y	N	N	Y	Y	N	Y	N	9		Y	12	18	7	5	3	20	0	Y	N
10.1007:s00606-016-1370-y	Plant Systematics and Evolution	2017	N	N	N	Y	Y	N	Y	Y	N	Y	Y	N	N	N	Y	N	Y	N	Y	N	Y	N	N	Y	N	N	Y	N	N	Y	Y	Y	N	Y	N	8		Y			3	1	1	10	0
10.1007:s00606-017-1437-4	Plant Systematics and Evolution	2017	N	N	N	Y	Y	Y	Y	Y	Y	N	Y	N	N	N	Y	N	N	N	N	N	N	N	N	N	Y	Y	N	Y	Y	N	Y	Y	Y	Y	N	3					2	1	1	21	1
10.1007:s00606-017-1430-y	Plant Systematics and Evolution	2017	Y	N	N	Y	Y	N	Y	Y	N	N	N	Y	N	Y	Y	Y	N	Y	Y	Y	Y	N	Y	N	N	N	Y	Y	N	N	Y	Y	Y	Y	Y	6	1	Y			6	4	2	18	0	N	N
10.1007:s00606-017-1415-x	Plant Systematics and Evolution	2017	Y	N	N	Y	Y	Y	Y	Y	Y	Y	Y	N	N	N	Y	N	N	Y	Y	N	N	N	N	N	Y	N	Y	N	Y	N	Y	Y	Y	Y	Y	3	1	Y			2	1	1	27	0		N
10.1007:s00606-018-1504-5	Plant Systematics and Evolution	2018	Y	N	N	Y	Y	N	Y	Y	Y	Y	Y	N	N	N	Y	N	N	Y	Y	N	N	N	Y	Y	Y	N	Y	N	Y	N	Y	Y	Y	Y	Y	3	0	Y		22	3	1	1	23	0		Y
10.1007:s00606-018-1544-x	Plant Systematics and Evolution	2018	N	Y	N	Y	Y	N	Y	Y	N	N	Y	N	N	N	Y	N	N	Y	Y	N	N	N	N	N	Y	Y	Y	N	Y	N	Y	Y	N	Y	Y	2	2	N	7	24	1	1	1	9	0		N
10.1007:s00606-017-1487-7	Plant Systematics and Evolution	2018	N	N	Y	Y	N	N	Y	Y	Y	Y	Y	N	N	N	Y	Y	N	Y	Y	Y	N	N	N	Y	N	Y	Y	N	Y	Y	Y	Y	Y	Y	Y	4	0	Y		15	3	2	1	15	0	N	Y
10.1007:s00606-017-1471-2	Plant Systematics and Evolution	2018	Y	N	N	Y	Y	N	Y	Y	Y	N	Y	N	N	N	Y	N	N	Y	Y	N	N	N	Y	Y	N	Y	N	N	Y	N	Y	Y	Y	Y	N	4	3	Y		6	1	1	1	13	0
10.1007:s00606-017-1461-4	Plant Systematics and Evolution	2018	Y	Y	N	Y	Y	N	Y	Y	N	Y	Y	N	N	N	Y	N	N	Y	Y	N	N	N	Y	Y	N	Y	N	Y	Y	N	Y	Y	N	Y	N	7					3	2	2	19	0
10.1007:s00606-018-1490-7	Plant Systematics and Evolution	2018	Y	N	Y	Y	Y	Y	Y	Y	Y	Y	Y	N	N	N	Y	N	N	Y	Y	N	Y	N	N	Y	Y	Y	Y	N	Y	N	Y	Y	N	Y	Y	3	1	N	16		3	2	1	27	3		N
10.1007:s00606-017-1488-6	Plant Systematics and Evolution	2018	N	N	Y	Y	Y	N	Y	Y	N	Y	Y	N	N	N	Y	N	Y	N	Y	N	N	N	N	Y	N	N	N	N	N	Y	Y	Y	N	Y	N	5	1	N			5	2	1	10	0
10.1007:s00606-018-1496-1	Plant Systematics and Evolution	2018	Y	Y	Y	Y	Y	Y	Y	Y	Y	Y	Y	N	Y	N	Y	N	N	N	Y	N	Y	N	Y	N	Y	Y	Y	N	N	N	N	N	Y	Y	Y	8	1	Y	39		5	2	1	33	0		Y
10.3114:sim.2011.69.01	Studies in Mycology	2011	N	Y	N	Y	N	Y	Y	Y	Y	Y	N	N	N	N	N	N	N	Y	Y	Y	N	N	Y	N	N	N	Y	N	N	Y	Y	N	N	Y	N	7				51	4	3	1	17	0	Y	N
10.3114:sim.2011.68.11	Studies in Mycology	2011	N	Y	N	Y	Y	N	Y	Y	Y	N	Y	N	N	N	N	Y	Y	Y	Y	Y	Y	N	N	N	Y	N	Y	N	N	Y	Y	N	N	Y	Y	4					2	1	1	11	0	N	Y
10.3114:sim.2011.69.05	Studies in Mycology	2011	N	Y	N	Y	Y	Y	Y	Y	Y	N	N	N	N	N	N	N	N	Y	Y	Y	N	N	Y	N	N	N	Y	N	N	Y	Y	N	N	Y	N	3				51	3	3	1	24	0	Y	N
10.3114:sim.2011.69.04	Studies in Mycology	2011	N	Y	N	Y	N	N	Y	N	Y	N	N	N	N	N	N	N	N	Y	Y	Y	Y	N	Y	N	N	N	Y	N	N	Y	Y	N	N	Y	N	4		Y	51		4	4	2	17	0	Y	N
10.1016:j.simyco.2016.11.008	Studies in Mycology	2016	N	Y	N	Y	Y	N	Y	Y	Y	Y	Y	N	N	N	Y	Y	Y	Y	Y	Y	Y	Y	Y	N	N	N	Y	N	N	Y	Y	Y	N	Y	N	6		N	10	51	3	2	2	18	0	Y	N
10.1016:j.simyco.2017.05.001	Studies in Mycology	2017	Y	Y	N	Y	Y	N	Y	Y	Y	N	Y	N	N	Y	Y	N	N	Y	Y	Y	Y	Y	N	N	N	N	Y	N	N	Y	Y	Y	N	Y	Y	2	0	Y			2	1	1	34	0	Y	Y
10.1016:j.simyco.2016.11.003.	Studies in Mycology	2016	N	Y	N	Y	Y	Y	N	N	N	Y	N	N	N	N	N	N	N	Y	Y	Y	Y	N	Y	N	N	N	Y	N	N	Y	Y	Y	N	Y	N	7				51	6	4	3	26	0	Y	N
10.1016:j.simyco.2017.04.001	Studies in Mycology	2017	N	Y	N	Y	Y	N	Y	Y	Y	Y	Y	N	N	N	N	N	N	Y	Y	Y	Y	N	Y	Y	N	N	Y	N	N	Y	Y	Y	N	Y	N	9				29	6	5	3	23	0	Y	N
10.1016:j.simyco.2018.02.001	Studies in Mycology	2018	Y	Y	N	Y	Y	N	Y	Y	Y	Y	Y	N	N	N	N	N	Y	Y	Y	Y	Y	Y	Y	N	N	N	Y	N	N	Y	Y	Y	N	Y	Y	5		N		29	2	2	2	18	0	Y	Y
1137 studies
1137
YES			212	268	159	1017	967	336	948	1006	853	489	864	29	54	122	423	592	393	954	1020	966	723	350	603	283	39	96	823	280	501	822	951	877	289	894	700			550								276	509
NO			925	869	978	120	170	801	189	131	284	648	273	1108	1083	1015	714	545	744	183	117	171	414	787	534	854	1098	1041	314	857	636	315	186	260	848	243	437			243								821	301
SUM			1137	1137	1137	1137	1137	1137	1137	1137	1137	1137	1137	1137	1137	1137	1137	1137	1137	1137	1137	1137	1137	1137	1137	1137	1137	1137	1137	1137	1137	1137	1137	1137	1137	1137	1137			793								1097	810
PERCENT YES			18.6456	23.5708	13.9842	89.4459	85.0484	29.5515	83.3773	88.4785	75.022	43.0079	75.9894	2.55057	4.74934	10.73	37.2032	52.0668	34.5646	83.905	89.7098	84.9604	63.5884	30.7828	53.0343	24.8901	3.43008	8.44327	72.3835	24.6262	44.0633	72.2955	83.6412	77.1328	25.4178	78.628	61.5655			69.3569								25.1595	62.8395
PERCENT NO			81.3544	76.4292	86.0158	10.5541	14.9516	70.4485	16.6227	11.5215	24.978	56.9921	24.0106	97.4494	95.2507	89.27	62.7968	47.9332	65.4354	16.095	10.2902	15.0396	36.4116	69.2172	46.9657	75.1099	96.5699	91.5567	27.6165	75.3738	55.9367	27.7045	16.3588	22.8672	74.5822	21.372	38.4345			30.6431								74.8405	37.1605
AVERAGE																																						4.36763	1.19138		17.9974	27.3838	2.95075	1.83993	1.44591	10.9578	0.176056
DATA COUNT																																							580	793	383	357
[truncated: 1 more columns]
